# Supplementary material for: Triclosan has a robust, yet reversible impact on human gut microbial composition in vitro
Source: PLoS One. 2020 Jun 25;15(6):e0234046. doi: 10.1371/journal.pone.0234046 (PMC7316517; doi:10.1371/journal.pone.0234046)
Supplement: S1 Table — On the left, the phylogeny for each OTU is listed, and the relative abundance proportion for each OTU in the sample sequenced is given. (XLSX) [file pone.0234046.s008.xlsx]

## Sheet: Sheet1
O.T.U. Identified									Proportional Relative Abundance
Kingdom	Phylum	Class	Order	Family	Genus	Species	F&G		Day13.Ac1.L	Day13.Ac1.M	Day13.Ac2.L	Day13.Ac2.M	Day13.Ac3.L	Day13.Ac3.M	Day.13.Tc1.L	Day13.Tc1.M	Day13.Tc2.L	Day13.Tc2.M	Day13.Tc3.L	Day13.Tc3.M	Day.13.Dc1.L	Day13.Dc1.M	Day13.Dc2.L	Day13.Dc2.M	Day13.Dc3.L	Day13.Dc3.M	Day15.Ac1.L	Day15.Ac1.M	Day15.Ac2.L	Day15.Ac2.M	Day15.Ac3.L	Day15.Ac3.M	Day15.Tc1.L	Day15.Tc1.M	Day15.Tc2.L	Day15.Tc2.M	Day15.Tc3.L	Day15.Tc3.M	Day15.Dc1.L	Day15.Dc1.M	Day15.Dc2.L	Day15.Dc2.M	Day15.Dc3.L	Day15.Dc3.M	Day17.Ac1.L	Day17.Ac1.M	Day17.Ac2.L	Day17.Ac2.M	Day17.Ac3.L
k__Bacteria	p__Firmicutes	c__Clostridia	o__Clostridiales	f__Ruminococcaceae	g__Oscillospira	NA	f__Ruminococcaceae;g__Oscillospira		0	0	0	0	0	0	0	0.00461339	0	0.000142645	0	0	0	0.000476693	0	0.00402601	0	0.00446144	0	0	0	0	0	0	0	0.00180215	0	0.00111	0	0	0	0.00193638	0	0.00144923	0	0.00625339	0	0	0	0	0
k__Bacteria	p__Firmicutes	c__Clostridia	o__Clostridiales	f__Veillonellaceae	g__Dialister	NA	f__Veillonellaceae;g__Dialister		0.00186623	0.00153451	0	0	0	0	0.00270583	0	0	0	0	0	0.00175572	0.00139603	0	0	0	0	0.000763456	0.00165107	0	0	0	0	0.00131253	0.0016358	0	0	0	0	0.00107445	0	0	0	0	0	0.000733532	0.00209364	0	0	0
k__Bacteria	p__Firmicutes	c__Clostridia	o__Clostridiales	f__Lachnospiraceae	g__Blautia	NA	f__Lachnospiraceae;g__Blautia		0	0	0	0	0	0	0	0	0	0	0	0	0	0	0	0	0	0	0	0	0	0	0	0	0	0	0	0	0	0	0	0	0	0	0	0	0	0	0	0	0.00134969
k__Bacteria	p__Firmicutes	c__Clostridia	o__Clostridiales	f__Lachnospiraceae	NA	NA	f__Lachnospiraceae;NA		0.000313214	0	0	0	0	0	0	0	0	0	0	0	0	0	0	0	0	0	0	0	0.000385524	0	0	0	0	0	0	0	0	0	0	0	0	0	0	0	0	0	0	0	0
k__Bacteria	p__Firmicutes	c__Clostridia	o__Clostridiales	f__Lachnospiraceae	NA	NA	f__Lachnospiraceae;NA		0	0	0	0	0	0	0	0	0	0	0	0	0	0	0	0	0	0	0	0	0	0	0	0	0	0	0	0	0	0	0	0	0	0	0	0	0	0	0	0	0
k__Bacteria	p__Firmicutes	c__Clostridia	o__Clostridiales	f__Lachnospiraceae	g__Blautia	NA	f__Lachnospiraceae;g__Blautia		0	0	0	0	0	0	0	0	0.000244563	0	0.000235057	0	0	0	0	0	0.000587314	0	0	0	0	0	0.00130855	0	0	0	0.000413437	0	0.000407737	0.000207592	0	0	0	0	0.000475593	0	0.000293413	0	0	0	0.000999767
k__Bacteria	p__Firmicutes	c__Clostridia	o__Clostridiales	f__Veillonellaceae	g__Dialister	NA	f__Veillonellaceae;g__Dialister		0	0	0	0	0	0	0	0	0	0	0	0	0	0	0	0	0	0	0	0	0	0	0	0	0	0	0	0	0	0	0	0	0	0	0	0	0	0	0	0	0
k__Bacteria	p__Firmicutes	c__Clostridia	o__Clostridiales	NA	NA	NA	NA;NA		0	0	0	0	0	0	0	0	0	5.70581e-05	0	0	0	0	0.000145693	0	0	0	0	0	0	0	0	0	0	0	0	0	0	0	0	0	0	0	0	0	0	0	0	0	0
k__Bacteria	p__Firmicutes	c__Clostridia	o__Clostridiales	f__Lachnospiraceae	g__Blautia	NA	f__Lachnospiraceae;g__Blautia		0	0	0	0	0	0	0	0	0	0	0	0	0	0	0	0	0	0	0	0	0	0	0	0	0	0	0	0	0	0	0	0	0	0	0	0	0	0	0	0	0
k__Bacteria	p__Proteobacteria	c__Betaproteobacteria	o__Burkholderiales	f__Oxalobacteraceae	g__Ralstonia	NA	f__Oxalobacteraceae;g__Ralstonia		0	0	0	0	0	0	0	0	0	0	0	0	0	0	0	0	0	0	0	0	0	0	0	0	0	0	0	0	0	0	0	0	0	0	0	0	0	0	0	0	0
k__Bacteria	p__Firmicutes	c__Clostridia	o__Clostridiales	f__Ruminococcaceae	g__Faecalibacterium	s__prausnitzii	f__Ruminococcaceae;g__Faecalibacterium		0	0	0	0	0	0	0	0	0	0	0	0	0	0	0	0	0	0	0	0	0	0	0	0	0	0	0	0	0	0	0	0	0	0	0	0	0	0	0	0	0
k__Bacteria	p__Bacteroidetes	c__Bacteroidia	o__Bacteroidales	f__Bacteroidaceae	g__Bacteroides	NA	f__Bacteroidaceae;g__Bacteroides		0	0	0	0	0	0	0	0	0	0	0	0	0	0	0	0	0	0	0	0	0	0	0	0	0	0	0	0	0	0	0	0	0	0	0	0	0	0	0	0	0
k__Bacteria	p__Proteobacteria	c__Gammaproteobacteria	o__Enterobacteriales	f__Enterobacteriaceae	NA	NA	f__Enterobacteriaceae;NA		0	0	0	0	0	0	0	0	0	0	0	0	0	0	0	0	0	0	0	0	0	0	0	0	0	0	0	0	0	0	0	0	0	0	0	0	0	0	0	0	0
k__Bacteria	p__Firmicutes	c__Clostridia	o__Clostridiales	f__Lachnospiraceae	NA	NA	f__Lachnospiraceae;NA		0	0	0	0	0	0	0	0	0	0	0	0	0	0	0	0	0	0	0	0	0	0	0	0	0	0	0	0	0	0	0	0	0	0	0	0	0	0	0	0	0
k__Bacteria	p__Firmicutes	c__Clostridia	o__Clostridiales	f__Lachnospiraceae	NA	NA	f__Lachnospiraceae;NA		0	0	0	0	0	0	0	0	0	0	0	0	0	0	0	0	0	0	0	0	0	0.000192729	0	0	0	0	0	0	0	0	0	0	0	0	0	0	0	0	0	0	0
k__Bacteria	p__Firmicutes	c__Clostridia	o__Clostridiales	f__Ruminococcaceae	g__Faecalibacterium	s__prausnitzii	f__Ruminococcaceae;g__Faecalibacterium		0	0	0	0	0	0	0	0	0	0	0	0	0	0	0	0	0	0	0	0	0	0	0	0	0	0	0	0	0	0	0	0	0	0	0	0	0	0	0	0	0
k__Bacteria	p__Proteobacteria	c__Gammaproteobacteria	o__Enterobacteriales	f__Enterobacteriaceae	NA	NA	f__Enterobacteriaceae;NA		0	0	0	0	0	0	0	0	0	0	0	0	0	0	0	0	0	0	0	0	0	0	0	0	0	0	0	0	0	0	0	0	0	0	0	0	0	0	0	0	0
k__Bacteria	p__Firmicutes	c__Clostridia	o__Clostridiales	f__Lachnospiraceae	NA	NA	f__Lachnospiraceae;NA		0	0	0	0	0	0	0	0	0	0	0	0	0	0	0	0	0	0	0	0	0	0	0	0	0	0	0	0	0	0	0	0	0	0	0	0	0	0	0	0	0
k__Bacteria	p__Firmicutes	c__Clostridia	o__Clostridiales	f__Ruminococcaceae	NA	NA	f__Ruminococcaceae;NA		5.22023e-05	0.000167838	0	0	0	0	0	0	0	0	0	0	0	0	0	0	0	0	0	0.000389837	6.70477e-05	9.63646e-05	0	0	5.46886e-05	0	0	0	0	0	0	0	0	0	0	0	0	0.000506154	0	0.000147827	0
k__Bacteria	p__Firmicutes	c__Clostridia	o__Clostridiales	f__Lachnospiraceae	g__Blautia	NA	f__Lachnospiraceae;g__Blautia		0.000182708	0	0.000263596	0	0	0	0	0	0	0	0	0	0	0	0	0	0	0	0	0	0.000167619	0	0	0	0	0	0	0	0	0	0	0	0	0	0	0	0	0	0.000143365	0	0.000316593
k__Bacteria	p__Firmicutes	c__Clostridia	o__Clostridiales	f__Lachnospiraceae	g__Coprococcus	NA	f__Lachnospiraceae;g__Coprococcus		0	0	0	0	0	0	0	0	0	0	0	0	0	0	0	0	0	0	0	0	0	0	0	0	0	0	0	0	0	0	0	0	0	0	0	0	0	0	0	0	0
k__Bacteria	NA	NA	NA	NA	NA	NA	NA;NA		0	0	0	0	0	0	0	0.000422352	0	0.000228232	0	0	0.000185701	0	0.000437079	0.000185816	0.000234926	0	0	0	0	0	0	0	0	0.000304979	7.3828e-05	0.000111	0	0.000326216	0.00018211	0.000242047	0.000130105	0	0.000129707	0	0	0	0	0	0
k__Bacteria	p__Firmicutes	c__Clostridia	o__Clostridiales	f__Clostridiaceae	g__Clostridium	s__tertium	f__Clostridiaceae;g__Clostridium		0	0	0	0	0	0	0	0	0	0	0	0	0	0	0	0	0	0	0	0	0	0	0	0	0	0	0	0	0	0	0	0	0	0	0	0	0	0	0	0	0
k__Bacteria	p__Firmicutes	c__Clostridia	o__Clostridiales	f__Lachnospiraceae	g__Blautia	s__producta	f__Lachnospiraceae;g__Blautia		0	0	0	0	0	0	0	0	0	0	0	0	0	0	0	0	0	0	0	0	0	0	0	0	0	0	0	0	0	0	0	0	0	0	0	0	0	0	0	0	0
k__Bacteria	p__Firmicutes	c__Clostridia	o__Clostridiales	f__Lachnospiraceae	g__Blautia	NA	f__Lachnospiraceae;g__Blautia		0	0	0	0	0	0	0	0	0	0	0	0	0	0	0	0	0	0	0	0	0	0	0	0	0	0	0	0	0	0	0	0	0	0	0	0	0	0	0	0	0
k__Bacteria	p__Firmicutes	c__Clostridia	o__Clostridiales	f__Lachnospiraceae	NA	NA	f__Lachnospiraceae;NA		0	0	0	0	0	0	0	0	0	0	0	0	0	0	0	0	0	0	0	0	0	0	0	0	0	0	0	0	0	0	7.28438e-05	0	0	0	0	0	0	0	0	0	0
k__Bacteria	p__Synergistetes	c__Synergistia	o__Synergistales	f__Synergistaceae	g__Cloacibacillus	NA	f__Synergistaceae;g__Cloacibacillus		0	0	0	0	0	0	0	0	0	0	0	0	0	0	0	0	0	0	0	0	0	0	0	0	0	0	0	0	0	0	0	0	0	0	0	0	0	0	0	0	0
k__Bacteria	p__Firmicutes	c__Clostridia	o__Clostridiales	f__Clostridiaceae	NA	NA	f__Clostridiaceae;NA		0	0	0	0	0	0	0	0	0	0	0	0	0	0	0	0	0	0	0	0	0	0	0	0	0	0	0	0	0	0	0	0	0	0	0	0	0	0	0	0	0
k__Bacteria	p__Firmicutes	c__Clostridia	o__Clostridiales	f__Lachnospiraceae	g__Roseburia	s__faecis	f__Lachnospiraceae;g__Roseburia		0	0	0	0	0	0	0	0	0	0	0	0	0	0	0	0	0	0	0	0	0	0.00062637	0	0	0	0	0	0	0	0	0	0	0	0	0	0	0	0	0	0	0
k__Bacteria	p__Firmicutes	c__Clostridia	o__Clostridiales	NA	NA	NA	NA;NA		0	0	0	0	0	0	0	0	0	0	0	0	0	0	0	0	0	0	0	0	0	0	0	0	0	0	0	0	0	0	0	0	0	0	0	0	0	0	0	0	0
k__Bacteria	p__Firmicutes	c__Clostridia	o__Clostridiales	f__Clostridiaceae	g__SMB53	NA	f__Clostridiaceae;g__SMB53		0	0	0	0	0	0	0.000751618	0	0	0	0	0	0.000979151	0.000578842	0	0	0	0	0	0	0	0	0	0	0.00122138	0	0	0	0	0	0.00114729	0	0	0	0	0	0	0	0	0	0
k__Bacteria	p__Firmicutes	c__Clostridia	o__Clostridiales	f__Lachnospiraceae	g__Coprococcus	NA	f__Lachnospiraceae;g__Coprococcus		0	0	0	0	0	0	0	0	0	0	0	0	0	0	0	0	0	0	0	0	0	0	0	0	0	0	0	0	0	0	0	0	0	0	0	0	0	0	0	0	0
k__Bacteria	p__Firmicutes	c__Clostridia	o__Clostridiales	f__Lachnospiraceae	g__Clostridium	NA	f__Lachnospiraceae;g__Clostridium		0	0	0	0	0	0	0	0	0	0	0	0	0	0	0	0	0	0	0	0	0	0	0	0	0	0	0	0	0	0	0	0	0	0	0	0	0	0	0	0	0
k__Bacteria	p__Firmicutes	c__Clostridia	o__Clostridiales	f__Peptostreptococcaceae	g__[Clostridium]	s__bifermentans	f__Peptostreptococcaceae;g__[Clostridium]		0	0	0	0	0	0	0	0	0	0	0	0	0.000151937	0	0.000182116	0	0	0	0	0	0	0	0	0	0	0	0	0	0	0	7.28438e-05	0	0	0	0	0	0	0	0	0	0
k__Bacteria	p__Firmicutes	c__Clostridia	o__Clostridiales	NA	NA	NA	NA;NA		0	0	0	0	0	0	0	0	0	0	0	0	0	0	0	0	0	0	0	0	0	0	0	0	0	0	0	0	0	0	0	0	0	0	0	0	0	0	0	0	0
k__Bacteria	p__Firmicutes	c__Clostridia	o__Clostridiales	f__Eubacteriaceae	g__Pseudoramibacter_Eubacterium	NA	f__Eubacteriaceae;g__Pseudoramibacter_Eubacterium		0	0	0	0	0	0	0.000554319	0.00103964	0.00146738	0.000912929	0	0	0.00238035	0.000919337	0.00393371	0.000991019	0.00193814	0.000831324	0	0	0	0	0	0	0.000638034	0.000970389	0.00165375	0	0.000358809	0.000474496	0.00302302	0	0.00447234	0.00141472	0.00486402	0.00111668	0	0	0	0	0
k__Bacteria	p__Firmicutes	c__Clostridia	o__Clostridiales	f__Clostridiaceae	g__SMB53	NA	f__Clostridiaceae;g__SMB53		0	0	0	0	0	0	0.000967709	0	0	0	0	0	0	0	0	0	0	0	0	0	0	0	0	0	0.00138545	0	0	0	0	0	0.00127477	0	0	0	0	0	0	0	0	0	0
k__Bacteria	p__Firmicutes	c__Clostridia	o__Clostridiales	f__Lachnospiraceae	g__Blautia	s__producta	f__Lachnospiraceae;g__Blautia		0	0	0	0	0	0.000161917	0	0	0	0	0	0	0	0	0	0	0	0	0	0	0	0	0	0	0	0	0.000103359	0	0	0.00014828	0	0	0	0	0.000108089	0	0	0	0	0	0
k__Bacteria	p__Firmicutes	c__Clostridia	o__Clostridiales	f__Peptostreptococcaceae	NA	NA	f__Peptostreptococcaceae;NA		0	0	0	0	0	0	0	0	0	0	0	0	0	0	0	0	0	0	0	0	0	0	0	0	0	0	0	0	0	0	0	0	0	0	0	0	0	0	0	0	0
k__Bacteria	p__Firmicutes	c__Clostridia	o__Clostridiales	f__Veillonellaceae	g__Veillonella	NA	f__Veillonellaceae;g__Veillonella		0	0	0	0	0	0	0	0	0	0	0	0	0	0	0	0	0	0	0	0	0	0	0	0	0	0	0	0	0	0	0	0	0	0	0	0	0	0	0	0	0
k__Bacteria	p__Firmicutes	c__Clostridia	o__Clostridiales	f__Lachnospiraceae	NA	NA	f__Lachnospiraceae;NA		0	0	0	0	0	0	0	0	0	0	0	0	0	0	0	0	0	0	0	0	0	0	0	0	0	0	0	0	0	0	0	0	0	0	0	0	0	0	0	0	0
k__Bacteria	p__Firmicutes	c__Clostridia	o__Clostridiales	f__Veillonellaceae	g__Selenomonas	NA	f__Veillonellaceae;g__Selenomonas		0	0	0	0	0	0	0	0	0	0	0	0	0	0	0	0	0	0	0	0.000412768	0	0	0	0	0	0	0	0	0	0	0	0	0	0	0	0	0.000114105	0.00234672	0	0	0
k__Bacteria	p__Firmicutes	c__Clostridia	o__Clostridiales	f__Lachnospiraceae	NA	NA	f__Lachnospiraceae;NA		0	0	0	0	0	0	0	0	0	0	0	0	0	0	0	0	0	0	0	0	0	0	0	0	0	0	0	0	0	0	0	0	0	0	0	0	0	0	0	0	0
k__Bacteria	p__Firmicutes	c__Clostridia	o__Clostridiales	f__Lachnospiraceae	g__Clostridium	s__clostridioforme	f__Lachnospiraceae;g__Clostridium		0.252215	0.403913	0.339584	0.381916	0.354405	0.455195	0.221483	0.3487	0.140851	0.349994	0.139624	0.397583	0.26167	0.299363	0.154981	0.344937	0.195262	0.422119	0.253811	0.362525	0.332389	0.34831	0.272179	0.316054	0.21232	0.363868	0.143492	0.331502	0.131976	0.372954	0.302648	0.398893	0.127519	0.269142	0.182844	0.324602	0.222358	0.348027	0.307023	0.300754	0.276569
k__Bacteria	p__Firmicutes	c__Erysipelotrichi	o__Erysipelotrichales	f__Erysipelotrichaceae	g__[Eubacterium]	s__dolichum	f__Erysipelotrichaceae;g__[Eubacterium]		0	0	0	0	0	0	0	0	0.000296969	0	0	0	0.000135055	0	0.000327809	0	0	0	0	0	0	0	0	0	0	0.000110902	0	0.000721501	0	0	0	0	0	0	0	0	0	0	0	0	0
k__Bacteria	p__Firmicutes	c__Clostridia	o__Clostridiales	f__Lachnospiraceae	g__Clostridium	s__lavalense	f__Lachnospiraceae;g__Clostridium		0.00152692	0.00148656	0	0	0	0	0.00131533	0.000909682	0.000593938	0.00119822	0.000738751	0.00164291	0.0014012	0.00143008	0.000528137	0.000495509	0.00164448	0.00202289	0.00203588	0.00146762	0	0	0	0	0.00123961	0	0.00160945	0.000749251	0.00109274	0.00142349	0.00056454	0	0.000764364	0	0.0014484	0.000638101	0.00197239	0.000920281	0	0	0
k__Bacteria	p__Firmicutes	c__Clostridia	o__Clostridiales	f__Lachnospiraceae	g__Blautia	NA	f__Lachnospiraceae;g__Blautia		0	0	0	0	0	0	0	0	0	0	0	0	0	0	0	0	0	0	0	0	0	0	0	0	0	0	0	0	0	0	0	0	0	0	0	0	0	0	0	0	0
k__Bacteria	p__Fusobacteria	c__Fusobacteriia	o__Fusobacteriales	f__Fusobacteriaceae	g__Fusobacterium	NA	f__Fusobacteriaceae;g__Fusobacterium		0	0.00163042	0	0	0.000127129	0	0.0100153	0.015692	0.0367194	0.0221385	0.025722	0.017277	0.0152444	0.0179781	0.0343289	0.0224218	0.0245497	0.0180674	0.000725283	0.00165107	0	0	0	0	0.0122138	0.0190196	0.0389221	0.0233378	0.0195061	0.0202254	0.0175007	0.0215076	0.0486916	0.0285014	0.0347832	0.0210573	0	0.00085126	0	0	0
k__Bacteria	p__Firmicutes	c__Clostridia	o__Clostridiales	f__Lachnospiraceae	g__Lactonifactor	s__longoviformis	f__Lachnospiraceae;g__Lactonifactor		0	0	0	0	0	0	0	0	0	0	0	0	0	0	0	0	0	0	0	0	0	0	0	0	0	0	0	0	0	0	0	0	0	0	0	0	0	0	0	0	0
k__Bacteria	p__Firmicutes	c__Clostridia	o__Clostridiales	f__Ruminococcaceae	g__Faecalibacterium	s__prausnitzii	f__Ruminococcaceae;g__Faecalibacterium		0	0	0	0	0	0	0	0	0	0	0	0	0	0	0	0	0	0	0	0	0	0	0	0	0	0	0	0	0	0	0	0	0	0	0	0	0	0	0	0.00022174	0
k__Bacteria	p__Firmicutes	c__Clostridia	o__Clostridiales	f__Ruminococcaceae	NA	NA	f__Ruminococcaceae;NA		0	0	0	0	0	0	0	0	0	0	0	0	0	0	0	0	0	0	0	0	0	0	0	0	0	0	0	0	0	0	0	0	0	0	0	0	0	0	0	0	0
k__Bacteria	p__Firmicutes	c__Clostridia	o__Clostridiales	f__Lachnospiraceae	g__Coprococcus	NA	f__Lachnospiraceae;g__Coprococcus		0	0	0	0	0	0	0	0	0	0	0	0	0	0	0	0	0	0	0	0	0	0	0	0	0	0	0	0	0	0	0	0	0	0	0	0	0	0	0	0	0
k__Bacteria	p__Bacteroidetes	c__Bacteroidia	o__Bacteroidales	f__Bacteroidaceae	g__Bacteroides	NA	f__Bacteroidaceae;g__Bacteroides		0	0	0	0	0	0	0	0	0	0	0	0	0	0	0	0	0	0	0	0	0	0	0	0	0	0	0	0	0	0	0	0	0	0	0	0	0	0	0	0	0
k__Bacteria	p__Firmicutes	c__Clostridia	o__Clostridiales	f__Ruminococcaceae	g__Faecalibacterium	s__prausnitzii	f__Ruminococcaceae;g__Faecalibacterium		0	0	0	0	0	0	0	0	0	0	0	0	0	0	0	0	0	0	0	0	0	0	0	0	0	0	0	0	0	0	0	0	0	0	0	0	0	0	0	0	0
k__Bacteria	p__Proteobacteria	c__Gammaproteobacteria	o__Enterobacteriales	f__Enterobacteriaceae	g__Klebsiella	NA	f__Enterobacteriaceae;g__Klebsiella		0	0	0.00264794	0.00342449	0.00127129	0.00617598	0	0	0	0	0	0.000741958	0	0	0	0	0	0	0	0	0.000972192	0.00267412	0.00117503	0.00745828	0	0	0	0	0	0.000533808	0	0	0	0	0	0.00019143	0	0	0.000732752	0.00512467	0.00141634
k__Bacteria	p__Firmicutes	c__Clostridia	o__Clostridiales	f__Lachnospiraceae	NA	NA	f__Lachnospiraceae;NA		0.000769984	0	0	0.00357021	0	0.0046956	0.000497947	0	0.000209625	0	0	0	0.000270111	0	5.46349e-05	0.000123877	0.000430697	0	0.000381728	0	0	0.00310776	0	0.00667061	0.000619805	0	0.000605389	0	0	0	0	0	0	0	0.000389122	0	0.000537924	0	0.000780541	0.0104464	0
k__Bacteria	p__Firmicutes	c__Clostridia	o__Clostridiales	f__Lachnospiraceae	g__Coprococcus	NA	f__Lachnospiraceae;g__Coprococcus		0	0	0	0	0	0	0	0	0	0	0	0	0	0	0	0	0	0	0	0	0	0	0	0	0	0	0	0	0	0	0	0	0	0	0	0	0	0	0	0	0
k__Bacteria	p__Bacteroidetes	c__Bacteroidia	o__Bacteroidales	f__Bacteroidaceae	g__Bacteroides	NA	f__Bacteroidaceae;g__Bacteroides		0.116803	0.024816	0.0961527	0.0588478	0.0754354	0.0617829	0.0397512	0.00289149	0.019862	0.00621933	0.0205003	0.00421326	0.0233983	0.00190677	0.00726644	0.00359244	0.0119225	0.00166265	0.0903423	0.0371262	0.0946546	0.0660339	0.0823586	0.0868409	0.0424202	0.0101752	0.0152824	0.0121268	0.0192941	0.00655397	0.0148055	0.00338866	0.00526924	0.00683206	0.00544771	0.00603005	0.0795312	0.0231221	0.0875161	0.0446437	0.0607692
k__Bacteria	p__Firmicutes	c__Clostridia	o__Clostridiales	f__Lachnospiraceae	NA	NA	f__Lachnospiraceae;NA		0	0	0	0	0	0	0	0.00565302	0	0.00787402	0	0	0	0.00786544	0	0.00517188	0	0.00437831	0	0	0	0	0	0	0	0.00382611	0	0.00607726	0	0	0	0.00532503	0	0.00683206	0	0.00309479	0	0	0	0	0
k__Bacteria	p__Firmicutes	c__Clostridia	o__Clostridiales	NA	NA	NA	NA;NA		0	0	0	0.000752902	0	0.000717061	0	0	0	0	0	0	0	0	0	0	0	0	0	0	0	0	0	0	0	0	0	0	0	0	0	0	0	0	0	0	0	0	0	0	0
k__Bacteria	p__Actinobacteria	c__Actinobacteria	o__Bifidobacteriales	f__Bifidobacteriaceae	g__Bifidobacterium	NA	f__Bifidobacteriaceae;g__Bifidobacterium		0	0	3.59449e-05	4.85743e-05	0	0	0	0	0	0	0	0	0	0	0.000127481	0	0	0	0	0	0	0	0	0	0	0	0	0	0	0	0	0	0	0	0	0	0	0	0	0	0
k__Bacteria	p__Firmicutes	c__Clostridia	o__Clostridiales	f__Lachnospiraceae	g__Blautia	NA	f__Lachnospiraceae;g__Blautia		0	0	0	0	0	0	0	0	0	0	0	0	0	0	0	0	0	0	0	0	0	0	0	0	0	0	0	0	0	0	0	0	0	0	0	0	0	0	0	0	0
k__Bacteria	p__Firmicutes	c__Clostridia	o__Clostridiales	f__Lachnospiraceae	g__Blautia	NA	f__Lachnospiraceae;g__Blautia		0	0	0	0	0	0	0.000112743	0	0	0	0	0	0	0	0	0	0	0	0	0	0	0	0	0	0	0	0	0	0	0	0	0	0	0	0	0	0	0	0	0	0
k__Bacteria	p__Firmicutes	c__Clostridia	o__Clostridiales	f__Lachnospiraceae	g__Blautia	NA	f__Lachnospiraceae;g__Blautia		0	0	0	0	0	0	0	0	0	0	0	0	0	0	0	0	0	0	0	0	0	0	0	0	0	0	0	0	0	0	0	0	0	0	0	0	0	0	0	0	0
k__Bacteria	p__Bacteroidetes	c__Bacteroidia	o__Bacteroidales	f__[Barnesiellaceae]	NA	NA	f__[Barnesiellaceae];NA		0	0	0	0	0	0	0	0	0	0	0	0	0	0	0	0	0	0	0	0	0	0	0	0	0	0	0	0	0	0	0	0	0	0	0	0	0	0	0	0	0
k__Bacteria	p__Firmicutes	c__Clostridia	o__Clostridiales	f__Lachnospiraceae	g__Blautia	NA	f__Lachnospiraceae;g__Blautia		0	0	0	0	0	0	0	0	0	0	0	0	0	0	0	0	0	0	0	0	0	0	0	0	0	0	0	0	0	0	0	0	0	0	0	0	0	0	0	0	0
k__Bacteria	p__Firmicutes	c__Clostridia	o__Clostridiales	f__Lachnospiraceae	g__[Ruminococcus]	NA	f__Lachnospiraceae;g__[Ruminococcus]		0	0	0	0	0	0	0	0	0	0	0	0.000317982	0	0	0	0	0	0	0	0	0	0	0	0	0	0	0	0	0	0.000237248	0	0	0	0	0.000259415	0	0	0	0	0	0
k__Bacteria	p__Firmicutes	c__Clostridia	o__Clostridiales	f__Clostridiaceae	g__Clostridium	s__butyricum	f__Clostridiaceae;g__Clostridium		0	0.000143861	0	0	0	0	0	0	0	0	0	0	0	0	0	0	0	0	0	0	0	0	0	0	0	0	0	0	0	0	0	0	0	0	0	0	0	0	0	0	0
k__Bacteria	p__Firmicutes	c__Clostridia	o__Clostridiales	f__Clostridiaceae	g__02d06	NA	f__Clostridiaceae;g__02d06		0	0	0	0	0	0	0	0	0	0	0	0	0	0	0	0	0	0	0	0	0	0	0	0	0	0	0	0	0	0	0	0	0	0	0	0	0	0	0	0	0
k__Bacteria	p__Firmicutes	c__Bacilli	o__Lactobacillales	f__Enterococcaceae	g__Enterococcus	NA	f__Enterococcaceae;g__Enterococcus		0	0	0	0	0	0	0	0	0	0	0	0	0	0	0	0	0	0	0	0	0	0	0	0	0	0	0	0	0	0	0	0	0	0	0	0	0	0	0	0	0
k__Bacteria	p__Synergistetes	c__Synergistia	o__Synergistales	f__Synergistaceae	g__Cloacibacillus	NA	f__Synergistaceae;g__Cloacibacillus		0.00937031	0.0704198	0	0.0242386	0	0	0.0659169	0.0936322	0.0828195	0.0887539	0.0727334	0.0984419	0.0616359	0.074262	0.0964123	0.0762155	0.0657204	0.0635963	0.0115409	0.0527197	0	0.0339685	0	0	0.0524282	0.0711434	0.0798376	0.0732323	0.0700493	0.0965896	0.0662515	0.0694675	0.0944397	0.0979262	0.0951619	0.0922375	0.00736792	0.0571724	0.00473103	0.0269538	0
k__Bacteria	p__Bacteroidetes	c__Bacteroidia	o__Bacteroidales	f__Bacteroidaceae	g__Bacteroides	s__ovatus	f__Bacteroidaceae;g__Bacteroides		0.00142251	0.000983048	0.0017613	0.00155438	0.00138253	0.000670799	0.00164417	0	0.002236	0	0.000873069	0	0.00199207	0.000612891	0.00231288	0	0.00189898	0	0.00119608	0.00133003	0.00305067	0.00233684	0.0010682	0.000467681	0.00144013	0	0.00252492	0.00158175	0.000913331	0	0.00156614	0	0.00191904	0.00134571	0	0	0.000619427	0.000805246	0.00503369	0.00219277	0.000833139
k__Bacteria	p__Firmicutes	c__Clostridia	o__Clostridiales	f__Lachnospiraceae	g__Lachnospira	NA	f__Lachnospiraceae;g__Lachnospira		0	0	0	0	0	0	0	0	0	0	0	0	0	0	0	0	0	0	0	0	0	0	0	0	0	0	0	0	0	0	0	0	0	0	0	0	0	0	0	0	0
k__Bacteria	NA	NA	NA	NA	NA	NA	NA;NA		0	0	0	0	0	0	0	0	0	0	0	0	0	0	0	0	0	0	0	0	0	0	0	0	0	0	0	0	3.2619e-05	0	0	0	0	0	0	0	0	0	0	0	0
k__Bacteria	p__Bacteroidetes	c__Bacteroidia	o__Bacteroidales	f__Porphyromonadaceae	g__Parabacteroides	s__distasonis	f__Porphyromonadaceae;g__Parabacteroides		0.0110669	0.0077445	0.00591893	0.0107349	0.0221205	0.00742506	0.0143935	0.00181936	0.0169098	0.00436494	0.0351075	0.00429276	0.00818773	0.00228132	0.0127299	0.00380923	0.0293657	0.00401807	0.0167706	0.00947074	0.0109455	0.0104797	0.0232068	0.0131935	0.0154769	0.00335477	0.019845	0.004329	0.0355058	0.00468565	0.00852273	0.00207469	0.0117907	0.00538284	0.025401	0.00338194	0.0193816	0.00883469	0.0103063	0.010274	0.0162295
k__Bacteria	p__Bacteroidetes	c__Bacteroidia	o__Bacteroidales	f__Porphyromonadaceae	g__Parabacteroides	NA	f__Porphyromonadaceae;g__Parabacteroides		0.00959217	0.00812813	0.00454104	0.00437169	0	0	0.00578746	0.00191683	0.00448948	0.00322378	0.0118872	0.00469023	0.00285304	0.00125983	0.00404298	0.00148653	0.0100235	0.00329759	0.0121008	0.00875986	0.00618515	0.00691416	0.000721038	0.00204303	0.00628919	0.00335477	0.00642303	0.00452325	0.0144013	0.00779953	0.00329618	0.00210927	0.00365919	0.00231186	0.00998746	0.00545576	0.0121766	0.00966295	0.0082355	0.00746526	0.00136635
k__Bacteria	p__Bacteroidetes	c__Bacteroidia	o__Bacteroidales	f__Bacteroidaceae	g__Bacteroides	NA	f__Bacteroidaceae;g__Bacteroides		0.00161827	0.00491524	0.00165347	0.000825764	0	0	0.00153142	0.00445094	0.00293475	0.00661874	0.00211551	0.00678361	0.00128303	0.000919337	0.00227645	0.0023227	0.00628426	0.00454457	0.00230309	0.00593928	0.00268191	0.00120456	0	0	0.00260683	0.00346568	0.00242156	0.00693751	0.0030988	0.00788849	0.00122013	0.00179806	0.00258583	0.00572789	0.00791214	0.00826341	0.00472721	0.00699413	0.00374341	0.00123189	0
k__Bacteria	p__Firmicutes	c__Clostridia	o__Clostridiales	f__Clostridiaceae	g__Clostridium	s__butyricum	f__Clostridiaceae;g__Clostridium		0	0	0	0	0	0	0	0	0	0	0	0	0	0	0	0	0	0	0	0	0	0	0	0	0	0	0	0	0	0	0	0	0	0	0	0	0	0	0	0	0
k__Bacteria	p__Firmicutes	c__Clostridia	o__Clostridiales	f__Ruminococcaceae	g__Oscillospira	NA	f__Ruminococcaceae;g__Oscillospira		0	0	0	0	0	0	0	0	0	0	0	0	0	0	0	0	0	0	0	0	0	0	0	0	0	0	0	0	0	0.000266904	0	0	0	0	0	0	0	0	0	0	0
k__Bacteria	p__Bacteroidetes	c__Bacteroidia	o__Bacteroidales	f__Rikenellaceae	NA	NA	f__Rikenellaceae;NA		0	0	0	0	0	0	0	0	0	0	0	0	0	0	0	0	0	0	0	0	0	0	0	0	0	0	0	0	0	0	0	0	0	0	0	0	0	0	0	0	0
k__Bacteria	p__Firmicutes	c__Clostridia	o__Clostridiales	f__Lachnospiraceae	NA	NA	f__Lachnospiraceae;NA		0	0	0	0	0	0	0	0	0	0	0	0	0	0	0	0	0	0	0	0	0	0	0	0	0	0	0	0	0	0	0	0	0	0	0	0	0	0	0	0	0
k__Bacteria	p__Firmicutes	c__Clostridia	o__Clostridiales	f__Ruminococcaceae	g__Faecalibacterium	s__prausnitzii	f__Ruminococcaceae;g__Faecalibacterium		0	0	0	0	0	0	0	0	0	0	0	0	0	0	0	0	0	0	0	0	0	0	0	0	0	0	0	0	0	0	0	0	0	0	0	0	0	0	0	0	0
k__Bacteria	p__Firmicutes	c__Clostridia	o__Clostridiales	f__Lachnospiraceae	g__Blautia	s__producta	f__Lachnospiraceae;g__Blautia		0	0	0	0	0	0	0	0	0	0	0	0	0	0	0.000182116	0	0	0	0	0	0	0	0	0	0	0	0	0	0	0	0	0	0	0	0	0	0	0	0	0	0
k__Bacteria	p__Bacteroidetes	c__Bacteroidia	o__Bacteroidales	f__Bacteroidaceae	g__Bacteroides	s__fragilis	f__Bacteroidaceae;g__Bacteroides		0.012124	0.0142422	0.0200932	0.0192597	0.0424453	0.0117737	0.0211487	0.00614035	0.0104638	0.00456465	0.0137005	0.00582967	0.0114797	0.00258776	0.00630122	0.00157944	0.0133516	0.00329759	0.0254485	0.0309118	0.0212374	0.04175	0.0539978	0.0306208	0.031446	0.00995342	0.00704319	0.00874126	0.0229801	0.00596085	0.0161895	0.00473721	0.00326888	0.00493427	0.0127546	0.00577481	0.0455931	0.0378926	0.0119789	0.0584163	0.0754491
k__Bacteria	p__Firmicutes	NA	NA	NA	NA	NA	NA;NA		0	0	0	0	0	0	0	0	0	0	0	0	0	0	0	0	0	0	0	0	0	0	0	0	0	0	0	0	0	0	0	0	0	0	0	0	0	0	0	0	0
k__Bacteria	p__Firmicutes	c__Clostridia	o__Clostridiales	NA	NA	NA	NA;NA		0	0	0	0	0	0	0	0	0	0	0	0	0	0	0	0	0	0	0	0	0	0	0	0	0	0	0	0	0	0	0	0	0	0	0	0	0	0	0	0	0
k__Bacteria	p__Firmicutes	c__Clostridia	o__Clostridiales	f__Lachnospiraceae	g__Blautia	NA	f__Lachnospiraceae;g__Blautia		0	0	0	0	0	0	0	0	0	0	0	0	0	0	0	0	0	0	0	0	0	0	0	0	0	0	0	0	0	0	0	0	0	0	0	0	0	0	0	0	0
k__Bacteria	p__Firmicutes	c__Clostridia	o__Clostridiales	f__Ruminococcaceae	g__Oscillospira	NA	f__Ruminococcaceae;g__Oscillospira		0	0.000503513	0	0.000995774	0	0.000393227	0.00041339	0	0	0	0	0.000768456	0	0.000851238	0	0.00148653	0.000665623	0.000886746	0	0	0	0	0	0.00147689	0	0.00135854	0	0.001221	0	0.000652432	0	0.00148686	0	0.00220834	0.000605301	0.00181859	0	0	0	0	0
k__Bacteria	p__Bacteroidetes	c__Bacteroidia	o__Bacteroidales	f__Bacteroidaceae	g__Bacteroides	s__ovatus	f__Bacteroidaceae;g__Bacteroides		0.0153736	0.000983048	0.00756042	0.000412882	0.00681732	0	0.00505463	0.000779727	0.00110053	0	0.00080591	0	0.00305563	0.000510743	0.000473502	0	0.000450274	0	0.0171014	0.00233902	0.00816306	0.000481823	0.011136	0	0.00738297	0.00149717	0.000812108	0.000444	0.00161464	0	0.00313228	0.000726141	0.000504155	0	0	0	0.0132851	0.000966295	0.0120108	0	0.0120139
k__Bacteria	p__Firmicutes	c__Clostridia	o__Clostridiales	f__Lachnospiraceae	NA	NA	f__Lachnospiraceae;NA		0	0	0	0	0	0	0.0001973	0.000584795	0	0.000770284	0	0.000158991	0	0.00071504	0.000236751	0.000681325	0.000567737	0.000193976	0	0	0	0	0	0	0.000182295	0.000942664	0	0.000804751	0.000114166	0.0012159	0.000509907	0.00138313	0.000731838	0.0012767	0.000843097	0.000957152	0	0	0	0	0
k__Bacteria	p__Firmicutes	c__Clostridia	o__Clostridiales	f__Lachnospiraceae	g__Clostridium	s__hathewayi	f__Lachnospiraceae;g__Clostridium		0	0.000263745	0	0	0	0	0.000122138	0	0.000506594	0	0	0	0	0	0.000200328	0	0	0	0	0	0	0	0	0	0	0	0	0.000444	0	0	0	0	0.000276472	0.000276043	0	0	0	0	0	0	0
k__Bacteria	p__Firmicutes	c__Clostridia	o__Clostridiales	f__Lachnospiraceae	NA	NA	f__Lachnospiraceae;NA		0	0	0	0	0	0	0	0	0	0	0	0	0	0	0	0	0	0	0	0	0	0	0	0	0	0	0	0	0	0	0	0	0	0	0	0	0	0	0	0	0
k__Bacteria	p__Bacteroidetes	c__Bacteroidia	o__Bacteroidales	f__Porphyromonadaceae	g__Parabacteroides	NA	f__Porphyromonadaceae;g__Parabacteroides		0	0	0	0	0	0	0	0	0	0	0	0	0	0	0	0	0	0	0	0	0	0	0	0	0	0	0	0	0	0	0	0	0	0	0	0	0	0	0	0	0
k__Bacteria	p__Firmicutes	c__Clostridia	o__Clostridiales	NA	NA	NA	NA;NA		0	0.000239768	0	0	0	0	0	0.00094217	0.001118	0.00142645	0	0.00132492	0	0	0.000855946	0.000712295	0	0.000775903	0	0	0	0	0	0	0	0.000970389	0.000915467	0.00130425	0.000505594	0.00133452	0	0.000518672	0.000780627	0.00106967	0.00041074	0.000606196	0	0	0	0	0
k__Bacteria	p__Firmicutes	c__Clostridia	o__Clostridiales	f__Eubacteriaceae	g__Pseudoramibacter_Eubacterium	NA	f__Eubacteriaceae;g__Pseudoramibacter_Eubacterium		0	0	0	0	0	0	0	0	0	0	0	0	0	0	0	0	0	0	0	0	0	0	0	0	0	0	0	0	0	0	0	0	0	0	0	0	0	0	0	0	0
k__Bacteria	p__Firmicutes	c__Clostridia	o__Clostridiales	f__Lachnospiraceae	g__Blautia	s__producta	f__Lachnospiraceae;g__Blautia		3.91517e-05	0.000119884	0	0	7.94559e-05	0	8.45571e-05	0	0	0	0.000117529	0.000211988	0.000118173	0	0.00010927	0	0.000156617	0	0.000139967	0	0	0	0	0.000713829	0.000145836	0	0	0	3.2619e-05	0	0.000145688	0	0	0	0	0	9.78043e-05	6.90211e-05	0	0	0
k__Bacteria	p__Firmicutes	c__Clostridia	o__Clostridiales	f__Ruminococcaceae	g__Oscillospira	NA	f__Ruminococcaceae;g__Oscillospira		0	0	0	0	0	0	0	0	0	0	0	0	0	0	0	0	0	0	0	0	0	0	0	0	0	0	0	0	0	0	0	0	0	0	0	0	0	0	0	0	0
k__Bacteria	p__Firmicutes	c__Clostridia	o__Clostridiales	f__Lachnospiraceae	NA	NA	f__Lachnospiraceae;NA		0	0	0	0	0	0.00113342	0	0	0	0	0	0	0	0	0	0	0	0	0	0	0	0	0.000400577	0.000689214	0	0	0	0	0	0	0	0	0	0	0	0	0	0.000345105	0	0	0
k__Bacteria	p__Firmicutes	c__Clostridia	o__Clostridiales	f__Lachnospiraceae	g__Lachnospira	NA	f__Lachnospiraceae;g__Lachnospira		0	0	0	0	0	0	0	0	0	0	0	0	0	0	0	0	0	0	0	0	0	4.81823e-05	0	0.000270763	0	0	0	0	0	0	0	0	0	0	0	0	0	0	0	0.00103479	0
k__Bacteria	p__Firmicutes	c__Clostridia	o__Clostridiales	f__Ruminococcaceae	g__Oscillospira	NA	f__Ruminococcaceae;g__Oscillospira		0	0	0	0	0	0	9.39523e-05	0	0.000419251	0.000199703	0	0	8.44096e-05	0	0.000182116	0	0.000234926	0	0	0	0	0	0	0	0	0.000415881	0.000398671	0.0004995	0	0	0.000400641	0.000345781	0.000374051	0	0	0	0	0	0	0	0
k__Bacteria	p__Firmicutes	c__Clostridia	o__Clostridiales	f__Lachnospiraceae	g__Clostridium	s__lavalense	f__Lachnospiraceae;g__Clostridium		0.00100489	0.00151054	0	0	0	0	0.001569	0.000812216	0.000471657	0	0.000755541	0.0018019	0.00185701	0	0.000473502	0	0.00135082	0.00157952	0.00193409	0.00137589	0	0	0	0	0.00122138	0.000415881	0.00149133	0	0.00117428	0.00115658	0.000728438	0.000656985	0.000683049	0	0.000886333	0	0.00136926	0.00126539	0	0	0
k__Bacteria	p__Firmicutes	c__Bacilli	o__Lactobacillales	f__Enterococcaceae	g__Enterococcus	NA	f__Enterococcaceae;g__Enterococcus		0	0	0	0	0	0	0	0	0	0	0	0	0	0	0	0	0	0	0	0	0	0	0	0	0	0	0	0	0	0	0	0	0	0	0	0	0	0	0	0	0
k__Bacteria	p__Proteobacteria	c__Gammaproteobacteria	o__Enterobacteriales	f__Enterobacteriaceae	g__Serratia	NA	f__Enterobacteriaceae;g__Serratia		0	0	0	0	0	0	0	0	0	0	0	0	0	0	0	0	0	0	0	0	0	0	0	0	0	0	0	0	0	0	0	0	0	0	0	0	0	0	0	0	0
k__Bacteria	p__Firmicutes	c__Clostridia	o__Clostridiales	f__Lachnospiraceae	g__Clostridium	s__hathewayi	f__Lachnospiraceae;g__Clostridium		0	0	0	0	0	0	0	0	0	0	0	0	0	0	0	0	0	0	0	0	0	0	0	0	0	0	0	0	0	0	0	0	0	0	0	0	0	0	0	0	0
k__Bacteria	p__Actinobacteria	c__Coriobacteriia	o__Coriobacteriales	f__Coriobacteriaceae	NA	NA	f__Coriobacteriaceae;NA		0	0	0	0	0	0	0	0	0	0	0	0	6.75276e-05	0	0	0	0	0	0	0	0	0	0	0	0	0	0	0	0	0	0	0	0	0	0	0	0	0	0	0	0
k__Bacteria	p__Proteobacteria	c__Gammaproteobacteria	o__Enterobacteriales	f__Enterobacteriaceae	NA	NA	f__Enterobacteriaceae;NA		0	0	0.000551156	0.000922913	0	0	0.000234881	0	0	0.00145498	0.000570853	0	0	0.00224727	0.000928793	0.00198204	0.00129209	0.00196747	0	0.000366905	0.000670477	0.000915464	0	0	0	0.00110902	0	0	0	0	0.000309586	0.0025242	0.00102457	0.00169076	0	0.00118049	0	0.000322098	0.000780541	0.000689859	0
k__Bacteria	p__Firmicutes	c__Clostridia	o__Clostridiales	f__Lachnospiraceae	g__Clostridium	s__hathewayi	f__Lachnospiraceae;g__Clostridium		0	0	0	0	0	0	0	0	0	0	0	0	0	0	0	0	0	0	0	0	0	0	0	0	0	0	0	0	0	0	0	0	0	0	0	0	0	0	0	0	0
k__Bacteria	p__Proteobacteria	c__Gammaproteobacteria	o__Enterobacteriales	f__Enterobacteriaceae	NA	NA	f__Enterobacteriaceae;NA		0	0	0.00073088	0.000510031	0.000905797	0.000763323	0.00041339	0.00539311	0.000436719	0.000798813	0.000654802	0.0017754	0.00070904	0.00888692	0.000947004	0.0116754	0.000489428	0.00351927	0.000941596	0.00107778	0.000452572	0.000939555	0.00122844	0.00263378	0.000692723	0.00440834	0.000442968	0.0020535	0	0.00139383	0.000928759	0.00577455	0.00104084	0.00586591	0.000475593	0.00274383	0	0.00147245	0.000573458	0.00133044	0.000633186
k__Bacteria	p__Firmicutes	c__Clostridia	o__Clostridiales	f__Lachnospiraceae	g__Clostridium	s__clostridioforme	f__Lachnospiraceae;g__Clostridium		0.0632953	0.101973	0.0866153	0.0988731	0.0926773	0.109803	0.0557325	0.0865172	0.0362302	0.0924912	0.0362156	0.0998198	0.0684055	0.0783479	0.039155	0.0897182	0.0476703	0.108876	0.0636722	0.0939965	0.0825357	0.0889687	0.0778454	0.0804657	0.0539777	0.0946268	0.0360576	0.0857753	0.0340379	0.0986358	0.0787988	0.0982711	0.0316479	0.0695283	0.0440572	0.0835912	0.0548682	0.0892212	0.0787709	0.0796048	0.0778818
k__Bacteria	p__Proteobacteria	c__Betaproteobacteria	o__Burkholderiales	f__Alcaligenaceae	g__Sutterella	NA	f__Alcaligenaceae;g__Sutterella		0	0	0	0	0	0	0	0	0	0	0	0	0	0	0	0	0	0	0	0	0	0	0	0	0	0	0	0	0	0	0	0	0	0	0	0	0	0	0	0	0
k__Bacteria	p__Fusobacteria	c__Fusobacteriia	o__Fusobacteriales	f__Fusobacteriaceae	g__Fusobacterium	NA	f__Fusobacteriaceae;g__Fusobacterium		0	0	0	0	0	0	0	0	0	0	0	0	0	0	0	0	0	0	0	0	0	0	0	0	0	0	0	0	0	0	0	0	0	0	0	0	0	0	0	0	0
k__Bacteria	p__Firmicutes	c__Clostridia	o__Clostridiales	f__Lachnospiraceae	g__Blautia	NA	f__Lachnospiraceae;g__Blautia		0	0	0	0	0	0	0	0	0	0	0	0	0	0	0	0	0	0	0	0	0	0	0	0	0	0	0	0	0	0	0	0	0	0	0	0	0	0	0	0	0
k__Bacteria	p__Firmicutes	c__Clostridia	o__Clostridiales	f__Lachnospiraceae	g__Clostridium	s__hathewayi	f__Lachnospiraceae;g__Clostridium		0	0	0	0	0	0	0.000657666	0.00107212	0	0	0	0	0.000692158	0.00143008	0	0	0	0	0	0	0	0	0	0	0.000875018	0.00146945	0	0	0	0	0.000783071	0.00159059	0	0	0	0	0	0	0	0	0
k__Bacteria	p__Proteobacteria	c__Deltaproteobacteria	o__Desulfovibrionales	f__Desulfovibrionaceae	g__Bilophila	NA	f__Desulfovibrionaceae;g__Bilophila		0	0	0	0	0	0	0	0	0	0	0	0	0	0	0	0	0	0	0	0	0	0	0	0	0	0	0	0	0	0	0	0	0	0	0	0	0	0	0	0	0
k__Bacteria	p__Firmicutes	c__Clostridia	o__Clostridiales	NA	NA	NA	NA;NA		0	0	0	0	0	0	0	0	0	0	0	0	0	0	0	0	0	0	0	0	0	0	0	0	0	0	0	0	0	0	0	0	0	0	0	0	0	0	0	0	0
k__Bacteria	p__Firmicutes	c__Clostridia	o__Clostridiales	f__Lachnospiraceae	NA	NA	f__Lachnospiraceae;NA		0	0	0	0	0	0	0	0	0	0	0	0	0	0	0	0	0	0.000471084	0.000139967	0	0	0	0	0	0	0	0	0	0	0	0	0	0	0	0	0	0	0	0	0	0
k__Bacteria	p__Firmicutes	c__Clostridia	o__Clostridiales	f__Lachnospiraceae	g__Blautia	s__producta	f__Lachnospiraceae;g__Blautia		0	0	0	0	0	0	0	0	0.000244563	0	0.000184688	0	0	0	0	0	0	0	0	0	0	0	0	0	0	0	0.000177187	0	0.000179404	0.000711744	0	0	0	0	0	0	0	0	0	0	0
k__Bacteria	p__Firmicutes	c__Clostridia	o__Clostridiales	f__Lachnospiraceae	g__[Ruminococcus]	s__gnavus	f__Lachnospiraceae;g__[Ruminococcus]		0	0	0	0	0	0	0	0	0	0	0	0	0	0	0	0	0	0	0	0	0	0	0	0	0	0	0	0	0	0	0	0	0	0	0	0	0	0	0	0	0
k__Bacteria	p__Firmicutes	c__Clostridia	o__Clostridiales	f__Lachnospiraceae	NA	NA	f__Lachnospiraceae;NA		0	0	0	0	0	0	0	0	0	0	0.000100739	0	0	0	0	0	0	0	0	0	0	0	0	0	0	0	0	0	0	0	0	0.000172891	0	0	0	0	0	0	0	0	0
k__Bacteria	p__Firmicutes	c__Clostridia	o__Clostridiales	f__Lachnospiraceae	NA	NA	f__Lachnospiraceae;NA		0	0	0	0	0	0	0	0	0.000331907	0.000256761	0.000285426	0	0	0	0.000346021	0	0.000391543	0	0	0	6.70477e-05	0	0	0	0	0	0.000177187	0.0002775	0.000260952	0.000533808	0	0	0.000357788	0	0	0	4.89021e-05	0	0	0.000271016	0
k__Bacteria	p__Proteobacteria	c__Gammaproteobacteria	o__Enterobacteriales	f__Enterobacteriaceae	NA	NA	f__Enterobacteriaceae;NA		0	0	0	0.00034002	0.000143021	0	0	0.00123457	0	0.000342349	0	0	0	0.00268991	0	0.00294209	0	0.0010253	0	0	0	0	0.000267051	0.000590755	0	0.00133082	0	0.000666001	0	0.000266904	0	0.00165975	0	0.00165626	0	0.000606196	0	0.000345105	0	0.000615946	0
k__Bacteria	p__Firmicutes	c__Clostridia	o__Clostridiales	f__Lachnospiraceae	NA	NA	f__Lachnospiraceae;NA		0.000143556	0.000383629	0	0.000607179	0	0	0.000366414	0	0.000646345	0	0.000453324	0.000953946	0.000506457	0	0.000855946	0	0.00172279	0.000637349	0	0.000252247	0	0	0	0	0	0	0.000398671	0	0.000701308	0.00124555	0.00018211	0	0.000992047	0.000241538	0.00129707	0.000478576	0	0.000138042	0	0.00125653	0
k__Bacteria	p__Firmicutes	c__Clostridia	o__Clostridiales	f__Lachnospiraceae	g__Lachnospira	NA	f__Lachnospiraceae;g__Lachnospira		0	0	0	0	0	0	0	0	0	0	0	0	0	0	0	0	0	0	0	0	0	0	0	0	0	0	0	0	0	0	0	0	0	0	0	0	0	0	0	0	0
k__Bacteria	p__Actinobacteria	c__Actinobacteria	o__Bifidobacteriales	f__Bifidobacteriaceae	g__Bifidobacterium	s__longum	f__Bifidobacteriaceae;g__Bifidobacterium		0	0	0	0	0	0	0	0	0	0	0	0	0	0	0	0	0	0	0	0	0	0	0	0	0	0	0	0	0	0	0	0	0	0	0	0	0	0	0	0	0
k__Bacteria	p__Firmicutes	c__Clostridia	o__Clostridiales	f__Lachnospiraceae	NA	NA	f__Lachnospiraceae;NA		0	0	0	0	0	0	0	0	0	0	0	0	0	0	0	0	0	0	0	0	0	0	0	0	0	0	0	0	0	0	0	0	0	0	0	0	0	0	0	0	0
k__Bacteria	p__Fusobacteria	c__Fusobacteriia	o__Fusobacteriales	f__Fusobacteriaceae	g__Fusobacterium	NA	f__Fusobacteriaceae;g__Fusobacterium		0.00866558	0.0049632	0	0	0	0	0.00897244	0	0	0	0	0	0.00533468	0	0	0	0	0	0.00748187	0.00798019	0	0	0	0	0.0109742	0.00318842	0	0	0.00107643	0	0.00815851	0.00231674	0	0	0.00125384	0	0.00878609	0.00644196	0	0	0
k__Bacteria	p__Firmicutes	c__Bacilli	o__Lactobacillales	f__Lactobacillaceae	NA	NA	f__Lactobacillaceae;NA		0	0	0	0	0	0	0	0	0	0	0	0	0	0	0	0	0	0	0	0	0	0	0	0	0	0	0	0	0	0	0	0	0	0	0	0	0	0	0	0	0
k__Bacteria	p__Firmicutes	c__Erysipelotrichi	o__Erysipelotrichales	f__Erysipelotrichaceae	g__[Eubacterium]	s__dolichum	f__Erysipelotrichaceae;g__[Eubacterium]		0	0	0	0	0	0	0	0	0	0	0	0	0	0	0	0	0	0	0	0	0	0	0	0	0	0	0	0	0	0	0	0	0	0	0	0	0	0	0	0	0
k__Bacteria	p__Firmicutes	c__Clostridia	o__Clostridiales	f__Ruminococcaceae	NA	NA	f__Ruminococcaceae;NA		0	0	0	0	0	0	0	0	0	0	0	0	0	0	0	0	0	0	0	0	0	0	0	0	0	0	0	0	0	0	0	0	0	0	0	0	0	0	0	0	0
k__Bacteria	p__Firmicutes	c__Clostridia	o__Clostridiales	f__Ruminococcaceae	g__Oscillospira	NA	f__Ruminococcaceae;g__Oscillospira		0	0	0	0	0	0	0	0	0	0	0	0	0	0	0	0	0	0	0	0	0	0	0	0	0	0	0	0	0	0	0	0	0	0	0	0	0	0	0	0	0
k__Bacteria	p__Firmicutes	c__Clostridia	o__Clostridiales	f__Ruminococcaceae	NA	NA	f__Ruminococcaceae;NA		0	0	0	0	0	0	0	0	0	0	0	0	0	0	0	0	0	0	0	0	0	0	0	0	0	0	0	0	0	0	0	0	0	0	0	0	0	0	0	0	0
k__Bacteria	p__Firmicutes	c__Clostridia	o__Clostridiales	f__Lachnospiraceae	g__Clostridium	s__hathewayi	f__Lachnospiraceae;g__Clostridium		0	0	0	0	0	0	0.000150324	0	0.000541532	0	0	0	0	0	0.00045529	0	0	0	0	0.000550358	0	0	0	0	0	0.000304979	0.000457733	0.000610501	0	0	0	0	0.000439103	0.00044857	0	0	0	0.000253077	0	0	0
k__Bacteria	p__Firmicutes	c__Clostridia	o__Clostridiales	f__Lachnospiraceae	g__Anaerostipes	NA	f__Lachnospiraceae;g__Anaerostipes		0	0	0	0	0	0	0	0	0	0	0	0	0	0	0	0	0	0	0	0	0	0	0	0	0	0	0	0	0	0	0	0	0	0	0	0	0	0	0	0	0
k__Bacteria	p__Bacteroidetes	c__Bacteroidia	o__Bacteroidales	f__Bacteroidaceae	g__Bacteroides	NA	f__Bacteroidaceae;g__Bacteroides		0.00101794	0	0.00184517	0	0	0	0	0	0.0101843	0	0.0195937	0.00145742	0	0	0.00606447	0.00182719	0.0213195	0.0012747	0	0	0	0	0	0	0	0	0.0146918	0	0.0227191	0	0	0.00124481	0.00684675	0	0.0108089	0.00309479	0	0	0	0	0
k__Bacteria	p__Firmicutes	c__Clostridia	o__Clostridiales	f__Lachnospiraceae	NA	NA	f__Lachnospiraceae;NA		0	0	0	0	0	0	0	0	0	0	0	0	0	0	0	0	0	0	0	0	0	0	0	0	0	0	0	0	0	0	0	0	0	0	0	0	0	0	0	0	0
k__Bacteria	p__Firmicutes	c__Clostridia	o__Clostridiales	f__Lachnospiraceae	NA	NA	f__Lachnospiraceae;NA		0	0	0	0	0	0	0	0	0	0	0	0	0	0	0	0	0	0	0	0	0	0	0	0	0	0	0	0	0	0	0	0	0	0	0	0	0	0	0	0	0
k__Bacteria	p__Firmicutes	c__Clostridia	o__Clostridiales	f__Ruminococcaceae	g__Faecalibacterium	s__prausnitzii	f__Ruminococcaceae;g__Faecalibacterium		0	0	0	0	0	0	0	0	0	0	0	0	0	0	0	0	0	0	0	0	0	0	0	0	0	0	0	0	0	0	0	0	0	0	0	0	0	0	0	0	0
k__Bacteria	p__Firmicutes	c__Clostridia	o__Clostridiales	f__Ruminococcaceae	g__Oscillospira	NA	f__Ruminococcaceae;g__Oscillospira		0	0	0	0	0	0	0	0	0	0	0	0	0	0	0	0	0	0	0	0	0	0	0	0	0	0	0	0	0	0	0	0	0	0	0	0	0	0	0	0	0
k__Bacteria	p__Proteobacteria	c__Deltaproteobacteria	o__Desulfovibrionales	f__Desulfovibrionaceae	g__Desulfovibrio	NA	f__Desulfovibrionaceae;g__Desulfovibrio		0	0	0	0	0	0	0	0	0	0	0	0	0	0	0	0	0	0	0	0	0	0	0	0	0	0	0	0	0	0	0	0	0	0	0	0	0	0	0	0	0
k__Bacteria	p__Firmicutes	c__Clostridia	o__Clostridiales	f__Lachnospiraceae	NA	NA	f__Lachnospiraceae;NA		0	0	0	0	0	0	0	0	0	0	0	0	0.000286992	0	0	0	0	0	0.000101794	0	0	0	0	0	0	0	0	0	0.000277261	0	0	0	0	0	0	0	0	0	0	0	0
k__Bacteria	p__Proteobacteria	c__Gammaproteobacteria	o__Enterobacteriales	f__Enterobacteriaceae	NA	NA	f__Enterobacteriaceae;NA		0	0	0	0	0	0	0	0	0	0	0	0	0	0	0	0	0	0	0	0	0	0	0	0	0	0	0	0	0	0	0	0	0	0	0	0	0	0	0	0	0
k__Bacteria	NA	NA	NA	NA	NA	NA	NA;NA		0	0	0	0	0	0	0	0	0	0	0	0	0	0	0	0	0	0	0	0	0	0	0	0	0	0	0	0	0	0	0	0	0	0	0	0	0	0	0	0	0
k__Bacteria	p__Firmicutes	c__Clostridia	o__Clostridiales	f__Ruminococcaceae	NA	NA	f__Ruminococcaceae;NA		0.000130506	0	0	0	0	0	0.000131533	0	0.000331907	0	0.000419745	0.000238486	0.000101291	0	0.000200328	0	0	0	0.000229037	0	0	0	0	0	0	0	0.000206718	0	0	0.000237248	0.000309586	0	0.000195157	0	0	0.00012762	0	0	0	0	0
k__Bacteria	NA	NA	NA	NA	NA	NA	NA;NA		0	0	0	0	0	0	0	0	0	0	0	0	0.000523339	0.000204297	0.000947004	0.000216785	0.000117463	0.000387951	0	0	0	0	0	0	0	0.000110902	0	0	0	0	0.00038243	0.000172891	0.00134983	0	0.000691772	0	0	0	0	0	0
k__Bacteria	p__Firmicutes	c__Clostridia	o__Clostridiales	f__Lachnospiraceae	g__Blautia	NA	f__Lachnospiraceae;g__Blautia		0	0	0	0	0	0	0	0	0	0	0	0	0	0	0	0	0	0	0	0	0	0	0	0	0	0	0	0	0	0	0	0	0	0	0	0	0	0	0	0	0
k__Bacteria	p__Firmicutes	c__Clostridia	o__Clostridiales	f__Lachnospiraceae	g__Clostridium	NA	f__Lachnospiraceae;g__Clostridium		0	0	0	0	0	0	0	0	0	0	0	0	0	0	0	0	0	0	0	0	0	0	0	0	0	0	0	0	0	0	0	0	0	0	0	0	0	0	0	0	0
k__Bacteria	p__Firmicutes	c__Clostridia	o__Clostridiales	f__Veillonellaceae	g__Megasphaera	NA	f__Veillonellaceae;g__Megasphaera		0.0100881	0.00429185	0.0370952	0.0304075	0.0238527	0.0506107	0.00460366	0.000682261	0.0116517	0.00328084	0.0126931	0.00845302	0.000911623	0.000408594	0.00637407	0.000588417	0.00657792	0.00285421	0.0077109	0.00396716	0.0408321	0.0177311	0.0377343	0.0396298	0.00532303	0.0052401	0.0116501	0.00621601	0.0117918	0.00696916	0.00202142	0.00134855	0.00744849	0.00296746	0.0132301	0.00341384	0.00661809	0.00634994	0.0421014	0.0153494	0.0306595
k__Bacteria	p__Bacteroidetes	c__Bacteroidia	o__Bacteroidales	f__S24-7	NA	NA	f__S24-7;NA		0	0	0	0	0	0	0	0	0	0	0	0	0	0	0	0	0	0	0	0	0	0	0	0	0	0	0	0	0	0	0	0	0	0	0	0	0	0	0	0	0
k__Bacteria	p__Firmicutes	c__Clostridia	o__Clostridiales	f__Lachnospiraceae	g__Roseburia	NA	f__Lachnospiraceae;g__Roseburia		0	0	0	0	0	0	0	0	0	0	0	0	0	0	0	0	0	0	0	0	0	0	0	0	0	0	0	0	0	0	0	0	0	0	0	0	0	0	0	0	0
k__Bacteria	p__Firmicutes	c__Clostridia	o__Clostridiales	f__Lachnospiraceae	NA	NA	f__Lachnospiraceae;NA		0	0.000791234	0	0.0116336	0.000174803	0.0115192	0	0	0	0.00159763	0	0.00243786	0	0.000102149	0	0	0	0.00116385	0	0.000550358	0	0.00807054	0.000133526	0.0173534	0	0.000693135	0	0.0024975	0	0.00335113	0	0	0	0.00148373	0	0.000733816	0	0.000690211	0	0.0303045	0
k__Bacteria	p__Firmicutes	c__Bacilli	o__Bacillales	f__Bacillaceae	g__Bacillus	s__cereus	f__Bacillaceae;g__Bacillus		0	0	0	0	0	0	0	0	0	0	0	0	0	0	0	0	0	0	0	0	0	0	0	0	0	0	0	0	0	0	0	0	0	0	0	0	0	0	0	0	0
k__Bacteria	p__Bacteroidetes	c__Bacteroidia	o__Bacteroidales	f__Bacteroidaceae	g__Bacteroides	NA	f__Bacteroidaceae;g__Bacteroides		0.0012398	0.00059942	0.00866273	0.00194297	0.010949	0.00238249	0.000272462	0	0.00129269	0	0.00513768	0.000794955	0	0	0.000600983	0	0.00260376	0	0.00146329	0.000963126	0.00921906	0.00173456	0.0124713	0.00263378	0	0	0.00135843	0	0.00565939	0.0014828	0	0	0.000390314	0	0.00233473	0	0.00172788	0.000828253	0.011278	0.00261161	0.0164795
k__Bacteria	p__Firmicutes	c__Clostridia	o__Clostridiales	f__Lachnospiraceae	NA	NA	f__Lachnospiraceae;NA		0	0	0	0	0	0	0	0	0	0	0	0	0	0	0	0	0	0	0	0	0	0	0	0	0	0	0	0	0	0	0	0	0	0	0	0	0	0	0	0	0
k__Bacteria	p__Firmicutes	c__Clostridia	o__Clostridiales	f__Veillonellaceae	g__Veillonella	s__dispar	f__Veillonellaceae;g__Veillonella		0	0	0	0	0	9.25241e-05	0	0	0	0	0	0	0	0	0	0	0	0	0	0	0	0	0	0	0	0	0	0	0	0	0	0	0	0	0	0	0	0	0	0	0
k__Bacteria	p__Firmicutes	c__Clostridia	o__Clostridiales	f__Ruminococcaceae	NA	NA	f__Ruminococcaceae;NA		0	0	0	0	0	0	0	0.000129955	0	0	0	0	0	0.000238347	0	0	0	0	0	0	0	0	0	0	0	0	0	0	0	0	0	0	0	0	0	0	0	0	0	0	0
k__Bacteria	p__Firmicutes	c__Clostridia	o__Clostridiales	f__Veillonellaceae	g__Veillonella	NA	f__Veillonellaceae;g__Veillonella		0	0	0	0	0	0	0	0	0	0	0	0	0	0	0	0	0	0	0	0	0	0	0	0	0	0	0	0	0	0	0	0	0	0	0	0	0	0	0	0	0
k__Bacteria	p__Firmicutes	c__Erysipelotrichi	o__Erysipelotrichales	f__Erysipelotrichaceae	NA	NA	f__Erysipelotrichaceae;NA		0	0	0	0	0	0	0	0	0	0	0	0	0	0	0	0	0	0	0	0	0	0	0	0	0	0	0	0	0	0	0	0	0	0	0	0	0	0	0	0	0
k__Bacteria	p__Firmicutes	c__Clostridia	o__Clostridiales	f__Ruminococcaceae	g__Oscillospira	NA	f__Ruminococcaceae;g__Oscillospira		0	0	0	0	0	0	0	0	0	0	0	0	0	0	0	0	0	0	0	0	0	0	0	0	0	0	0	0	0	0	0	0	0	0	0	0	0	0	0	0	0
k__Bacteria	p__Firmicutes	c__Clostridia	o__Clostridiales	f__Lachnospiraceae	g__Blautia	s__producta	f__Lachnospiraceae;g__Blautia		0	0	0	0	0	0	0	0	0	0	0	0	0	0	0	0	0	0	0	0	0	0	0	0	0	0	0	0	0	0	0	0	0	0	0	0	0	0	0	0	0
k__Bacteria	p__Firmicutes	c__Clostridia	o__Clostridiales	f__Eubacteriaceae	g__Pseudoramibacter_Eubacterium	NA	f__Eubacteriaceae;g__Pseudoramibacter_Eubacterium		0	0	0	0	0	0	0	0	0	0	0	0	0	0	0	0	0	0	0	0	0	0	0	0	0	0	2.95312e-05	0	0	0	0	0	0	0	0	0	0	0	0	0	0
k__Bacteria	p__Firmicutes	c__Bacilli	o__Lactobacillales	f__Enterococcaceae	g__Enterococcus	s__casseliflavus	f__Enterococcaceae;g__Enterococcus		0	0	0	0	0	0	0	0	0	0	0	0	0	0	0	0	0	0	0	0	0	0	0	0	0	0	0	0	0	0	0	0	0	0	0	0	0	0	0	0	0
k__Bacteria	p__Firmicutes	c__Clostridia	o__Clostridiales	f__Ruminococcaceae	g__Clostridium	s__methylpentosum	f__Ruminococcaceae;g__Clostridium		0	0	0	0	0	0	0	0	0	0	0	0	0	0	0	0	0	0	0	0	0	0	0	0	0	0	0	0	0	0	0	0	0	0	0	0	0	0	0	0	0
k__Bacteria	p__Firmicutes	c__Clostridia	o__Clostridiales	f__Ruminococcaceae	g__Faecalibacterium	s__prausnitzii	f__Ruminococcaceae;g__Faecalibacterium		0	0	0	0	0	0	0	0	0	0	0	0	0	0	0	0	0	0	0	0	0	0	0	0	0	0	0	0	0	0	0	0	0	0	0	0	0	0	0	0	0
k__Bacteria	p__Verrucomicrobia	c__Verrucomicrobiae	o__Verrucomicrobiales	f__Verrucomicrobiaceae	g__Akkermansia	s__muciniphila	f__Verrucomicrobiaceae;g__Akkermansia		0	0	0	0	0	0	0	0	0	0	0	0	0	0	0	0	0	0	0	0	0	0	0	0	0	0	0	0	0	0	0	6.91563e-05	0	0	0	0	0	0	0	0	0
k__Bacteria	p__Firmicutes	c__Clostridia	o__Clostridiales	f__Lachnospiraceae	g__Coprococcus	NA	f__Lachnospiraceae;g__Coprococcus		0	0	0	0	0	0	0	0	0	0	0	0	0	0	0	0	0	0	0	0	0	0.000337276	0	0	0	0	0	0	0	0	0	0	0	0	0	0	0	0	0	0	0
k__Bacteria	p__Firmicutes	c__Clostridia	o__Clostridiales	f__Lachnospiraceae	NA	NA	f__Lachnospiraceae;NA		0	0	0	0	0	0	0	0	0	0	0	0	0	0	0	0	0	0	0	0	0	0	0	0	0	0	0	0	0	0	0	0	0	0	0	0	0	0	0	0	0
k__Bacteria	p__Firmicutes	c__Clostridia	o__Clostridiales	f__Lachnospiraceae	g__Lachnospira	NA	f__Lachnospiraceae;g__Lachnospira		0	0	0	0.000485743	0	0	0	0	0	0	0	0	0	0	0	0	0	0	0	0	0	0	0	0	0	0	0	0	0	0	0	0	0	0	0	0	0	0	0	0	0
k__Bacteria	p__Firmicutes	c__Clostridia	o__Clostridiales	f__Lachnospiraceae	NA	NA	f__Lachnospiraceae;NA		0	0	0	0	0	0	0	0	0	0	0	0	0	0	0	0	0	0	0	0	0	0	0	0	0	0	0	0	0	0	0	0	0	0	0	0	0	0	0	0	0
k__Bacteria	p__Bacteroidetes	c__Bacteroidia	o__Bacteroidales	f__Bacteroidaceae	g__Bacteroides	s__ovatus	f__Bacteroidaceae;g__Bacteroides		0.0012398	0	0.0017613	0.00138437	0.00149377	0.000809585	0.00161598	0	0.00200891	0.000969987	0.00105776	0	0.00170507	0.000544792	0.00242215	0.000650356	0.00185983	0.000886746	0.000890699	0.00116951	0.0036541	0.00183093	0	0.000787673	0.00116669	0.00108129	0.00271687	0.00113775	0.00063607	0	0.00143867	0.000899032	0.00278099	0.00138021	0.00118898	0.000701911	0.00045642	0	0.00578237	0.00197103	0.000949778
k__Bacteria	p__Firmicutes	c__Erysipelotrichi	o__Erysipelotrichales	f__Erysipelotrichaceae	g__[Eubacterium]	s__dolichum	f__Erysipelotrichaceae;g__[Eubacterium]		0	0	0	0	0	0	0	0	0	0	0	0	0	0	0	0	0	0	0	0	0	0	0	0	0	0	0	0	0	0	0	0	0	0	0	0	0	0	0	0	0
k__Bacteria	p__Firmicutes	c__Clostridia	o__Clostridiales	NA	NA	NA	NA;NA		0	0	0	0	0	0	0	0.000617284	0	0	0	0.000609465	0	0	0	0	0	0	0	0	0	0	0	0	0	0.000499057	0	0.000666001	0	0.000652432	0	0	0.000357788	0	0	0	0	0	0	0	0
k__Bacteria	p__Firmicutes	c__Clostridia	o__Clostridiales	f__Clostridiaceae	g__SMB53	NA	f__Clostridiaceae;g__SMB53		0	0	0	0	0	0	0	0	0	0	0	0	0	0	0	0	0	0	0	0	0	0	0	0	0	0	0	0	0	0	0	0	0	0	0	0	0	0	0	0	0
k__Bacteria	p__Firmicutes	c__Clostridia	o__Clostridiales	f__Lachnospiraceae	g__Blautia	NA	f__Lachnospiraceae;g__Blautia		0	0	0	0	0	0	0	0	0	0	0	0	0	0	0	0	0	0	0	0	0	0	0	0	0	0	0	0	0	0	0	0	0	0	0	0	0	0	0	0	0
k__Bacteria	p__Proteobacteria	c__Gammaproteobacteria	o__Enterobacteriales	f__Enterobacteriaceae	NA	NA	f__Enterobacteriaceae;NA		0	0	0	0	0	0	0	0	0	0	0	0	0	0	0	0	0.000430697	0	0	0	0.000402286	0	0	0	0	0.000499057	0.00036914	0	0.000538213	0	0	0.000622407	0	0.000931645	0	0	0	0	0.000573458	0	0
k__Bacteria	p__Firmicutes	c__Clostridia	o__Clostridiales	f__Lachnospiraceae	g__Blautia	NA	f__Lachnospiraceae;g__Blautia		0	0	0	0	0	0	0	0	0	0	0	0	0	0	0	0	0	0	8.90699e-05	0	0.000117334	0	0	0	0	0	0	0	0	0	0	0	0	0	0	0	0	0	0	0	0
k__Bacteria	p__Firmicutes	c__Clostridia	o__Clostridiales	f__[Tissierellaceae]	g__Anaerococcus	NA	f__[Tissierellaceae];g__Anaerococcus		0	0	0	0	0	0	0	0	0	0	0	0	0	0	0	0	0	0	0	0	0	0	0	0	0	0	0	0	0	0	3.64219e-05	0	0	0	0	0	0	0	0	0	0
k__Bacteria	p__Firmicutes	c__Clostridia	o__Clostridiales	f__Lachnospiraceae	g__Clostridium	s__citroniae	f__Lachnospiraceae;g__Clostridium		0	0.00112691	0	0	0	0	0	0.00253411	0	0	0	0.00153691	0	0.00194082	0	0	0	0.00149638	0	0.000917263	0	0	0	0	0	0	0	0	0	0	0	0	0	0	0	0	0	0.000782239	0	0	0
k__Bacteria	p__Firmicutes	c__Clostridia	o__Clostridiales	NA	NA	NA	NA;NA		0	0	0	0	0	0	0	0	0	0	0	0	0	0.000102149	9.10581e-05	0	5.87314e-05	0	0	0	0	0	0	0	0	0	0	8.32501e-05	0	0	0	0	0	0.000241538	0	0	0	0	0	0	0
k__Bacteria	p__Firmicutes	c__Clostridia	o__Clostridiales	f__Lachnospiraceae	g__Clostridium	s__hathewayi	f__Lachnospiraceae;g__Clostridium		0	0	0	0	0	0	0	0	0	0	0	0	0	0	0	0	0	0	0	0	0	0	0	0	0	0	0	0	0	0	0	0	0	0	0	0	0	0	0	0	0
k__Bacteria	p__Firmicutes	c__Bacilli	o__Lactobacillales	f__Enterococcaceae	g__Enterococcus	NA	f__Enterococcaceae;g__Enterococcus		0	0	0	0	0	0	0	0	0	0	0	0	0	0	0	0	0	0	0	0	0	0	0	0	0	0	0	0	0	0	0	0	0	0	0	0	0	0	0	0	0
k__Bacteria	p__Firmicutes	c__Clostridia	o__Clostridiales	f__Lachnospiraceae	g__Lachnospira	NA	f__Lachnospiraceae;g__Lachnospira		0	0	0	0	0	0	0	0	0	0	0	0	0	0	0	0	0	0	0	0	0	0	0	0	0	0	0	0	0	0	0	0	0	0	0	0	0	0	0	0	0
k__Bacteria	p__Firmicutes	c__Clostridia	o__Clostridiales	f__Lachnospiraceae	g__Blautia	NA	f__Lachnospiraceae;g__Blautia		0.000469821	0	0.000503229	0.000510031	0.000397279	0	0.000357019	0	0	0	0	0	0	0	0	0	0	0	0.000318107	0	0.000452572	0	0	0	0	0	0	0	0	0	0	0	0	0	0	0	0.000358616	0	0.000509741	0	0.000466558
k__Bacteria	p__Firmicutes	c__Clostridia	o__Clostridiales	f__Lachnospiraceae	g__Clostridium	s__citroniae	f__Lachnospiraceae;g__Clostridium		0.000208809	0.00148656	0	0	0	0	0.000122138	0.00194932	0	0.000456465	0	0.0017224	0.000270111	0.00265586	0	0	0.00027408	0.00130241	0.000254485	0.00105485	0	0	0	0	0.000218755	0	0	0	0.000358809	0.00029656	0	0	0	0	0.000432358	0.000223335	0	0.000690211	0	0	0
k__Bacteria	p__Firmicutes	c__Clostridia	o__Clostridiales	f__Veillonellaceae	NA	NA	f__Veillonellaceae;NA		0	0	0	0	0	0	0	0	0	0	0	0	0	0	0	0	0	0	0	0	0	0	0	0	0	0	0	0	0	0	0	0	3.25261e-05	0	0	0	0	0	0	0	0
k__Bacteria	p__Firmicutes	c__Clostridia	o__Clostridiales	f__Lachnospiraceae	NA	NA	f__Lachnospiraceae;NA		0	0	0	0	0	0	0	0	0	0	0	0	0	0	0	0	0	0	0	0	0	0	0	0	0	0	0	0	0	0	0	0	0	0	0	0	0	0	0	0	0
k__Bacteria	p__Firmicutes	c__Clostridia	o__Clostridiales	f__Clostridiaceae	g__SMB53	NA	f__Clostridiaceae;g__SMB53		0	0	0	0	0	0	0	0	0	0	0	0	0	0	0	0	0	0	0	0	0	0	0	0	0	0	0	0	0	0	0	0	0	0	0	0	0	0	0	0	0
k__Bacteria	p__Firmicutes	c__Clostridia	o__Clostridiales	f__Lachnospiraceae	g__Blautia	NA	f__Lachnospiraceae;g__Blautia		0	0	0	0	0	0	0	0	0	0	0	0	0	0	0	0	0	0	0	0	0	0	0	0	0	0	0	0	0	0	0	0	0	0	0	0	0	0	0	0	0
k__Bacteria	p__Firmicutes	c__Clostridia	o__Clostridiales	f__Lachnospiraceae	g__[Ruminococcus]	NA	f__Lachnospiraceae;g__[Ruminococcus]		0	0	0	0	0	0	0	0	0	0	0	0	0	0	0	0	0	0	0	0	0	0	0	0	0	0	0	0	0	0	0	0	0	0	0	0	0	0	0	0	0
k__Bacteria	p__Firmicutes	c__Clostridia	o__Clostridiales	f__Lachnospiraceae	NA	NA	f__Lachnospiraceae;NA		0	0	0	0	0	0	0.000497947	0	0.000506594	0	0	0.000450474	0	0	0.00045529	0	0.000528583	0	0.000127243	0	0	0	0	0	0.000856789	0	0.000708749	0.000832501	0	0	0.00109266	0	0.000683049	0	0.000778244	0	0.000163007	0	0	0	0
k__Bacteria	p__Firmicutes	c__Clostridia	o__Clostridiales	f__Lachnospiraceae	g__[Ruminococcus]	NA	f__Lachnospiraceae;g__[Ruminococcus]		0	0	0.000179725	0	0	0	0	0	0	0	0	0	0	0	0	0	7.83085e-05	0	0	0	0	0	0	0	0	0	0	0	0	0	0	0	0	0	0	0	0	0	0	0.000468119	0
k__Bacteria	p__Firmicutes	c__Bacilli	o__Lactobacillales	f__Lactobacillaceae	g__Pediococcus	NA	f__Lactobacillaceae;g__Pediococcus		0	0	0	0	0	0	0	0	0	0	0	0	0	0	0	0	0	0	0	0	0	0	0	0	0	0	0	0	0	0	0	0	0	0	0	0	0	0	0	0	0
k__Bacteria	p__Fusobacteria	c__Fusobacteriia	o__Fusobacteriales	f__Fusobacteriaceae	g__Fusobacterium	NA	f__Fusobacteriaceae;g__Fusobacterium		0	0	0	0	0	0	0.005515	0.00730994	0.0184994	0.0124101	0.0125756	0.00845302	0.00705664	0.00888692	0.0185941	0.0110251	0.0120987	0.00994818	0	0	0	0	0	0	0.0070366	0.0108406	0.0195201	0.0130148	0.010063	0.0120107	0.00633741	0.011065	0.0214998	0.0144923	0.0164728	0.0129535	0	0	0	0	0
k__Bacteria	p__Firmicutes	c__Clostridia	o__Clostridiales	f__Lachnospiraceae	NA	NA	f__Lachnospiraceae;NA		0	0	0	0	0	0	0	0	0	0	0	0	0	0	0	0	0	0	0	0	0	0	0	0	0	0	0	0	0	0	0	0	0	0	0	0	0	0	0	0	0
k__Bacteria	p__Firmicutes	c__Clostridia	o__Clostridiales	f__Veillonellaceae	g__Selenomonas	NA	f__Veillonellaceae;g__Selenomonas		0	0.000119884	0	0	0	0	0	0	0	0	0	0	0	0	0	0	0	0	0	0.000665016	0	0	0	0	0	0	0	0	0	0	0	0	0	0	0	0	0	0.00356609	0	0	0
k__Bacteria	p__Firmicutes	c__Clostridia	o__Clostridiales	f__Lachnospiraceae	NA	NA	f__Lachnospiraceae;NA		0	0	0	0	0	0	0	0	0	0	0	0	0	0	0	0	0	0	0	0	0	0	0	0	0	0	0	0	0	0	0	0	0	0	0	0	0	0	0	0	0
k__Bacteria	NA	NA	NA	NA	NA	NA	NA;NA		0	0	0	0	0	0	0	0	0	0	0	0	0	0	0	0	0	0	0	0	0	0	0	0	0	0	0	0	0	0	0	0	0	0.000172527	0	0	0	0	0	0	0
k__Bacteria	p__Firmicutes	c__Clostridia	o__Clostridiales	f__Lachnospiraceae	NA	NA	f__Lachnospiraceae;NA		0	0	0	0	0	0	0	0	0	0	0	0	0	0	0	0	0	0	0	0	0	0	0	0	0	0	0	0	0	0	0	0	0	0	0	0	0	0	0	0	0
k__Bacteria	p__Firmicutes	c__Clostridia	o__Clostridiales	f__Lachnospiraceae	NA	NA	f__Lachnospiraceae;NA		0	0	0	0	0	0	0	0.000357375	0	0	0	0	0	0	0	0	0	0	0	0	0	0	0	0	0.000145836	0	0	0	0	0	0.000109266	0	0	0	0.000108089	0	0	0	0	0	0
k__Bacteria	p__Firmicutes	c__Clostridia	o__Clostridiales	f__Ruminococcaceae	g__Ruminococcus	NA	f__Ruminococcaceae;g__Ruminococcus		0	0	0	0	0	0	0	0	0	0	0	0	0	0	0	0	0	0	0	0	0	0	0	0	0	0	0	0	0	0	0	0	0	0	0.000108089	0	0	0	0	0	0
k__Bacteria	p__Bacteroidetes	c__Flavobacteriia	o__Flavobacteriales	f__[Weeksellaceae]	g__Cloacibacterium	NA	f__[Weeksellaceae];g__Cloacibacterium		0	0	0	0	0	0	0	0	0	0	0	0	0	0	0	0	0	0	0	0	0	0	0	0	0	0	0	0	0	0	0	0	0	0	0	0	0	0	0	0	0
k__Bacteria	p__Bacteroidetes	c__Bacteroidia	o__Bacteroidales	f__Bacteroidaceae	g__Bacteroides	NA	f__Bacteroidaceae;g__Bacteroides		0.0195628	0.0148656	0	0	0.00027015	0	0.0195891	0.0222547	0.0593589	0.0188006	0.132388	0.0258095	0.0369714	0.0177398	0.0269896	0.00972437	0.061296	0.0157952	0.0312253	0.0200651	0	0	0.000133526	0.000910747	0.0289121	0.0178829	0.0611443	0.0284438	0.125077	0.0225386	0.0378606	0.0200207	0.042349	0.0189434	0.0664101	0.0217592	0.0407518	0.0165651	0	0.00022174	0
k__Bacteria	p__Firmicutes	c__Clostridia	o__Clostridiales	NA	NA	NA	NA;NA		0	0	0	0	0	0	0	0	0	0	0	0	0	0	0	0	0	0	0	0	0	0	0	0	0	0	0	0	0	0	0	0	0	0	0	0	0	0	0	0	0
k__Bacteria	p__Firmicutes	c__Clostridia	o__Clostridiales	f__Lachnospiraceae	NA	NA	f__Lachnospiraceae;NA		0	0	0	0	0	0	0	0	0	0	0	0	0	0	0	0	0	0	0	0	0	0	0	0	0	0	0	0	0	0	0	0	0	0	0	0	0	0	0	0	0
k__Bacteria	p__Firmicutes	c__Erysipelotrichi	o__Erysipelotrichales	f__Erysipelotrichaceae	g__Holdemania	NA	f__Erysipelotrichaceae;g__Holdemania		0	0	0	0	0	0	0	0	0	0	0	0	0	0	0	0	0	0	0	0	0	0	0	0	0	0	0	0	0	0	0	0	0	0	0	0	0	0	0	0	0
k__Bacteria	p__Firmicutes	c__Clostridia	o__Clostridiales	f__Lachnospiraceae	NA	NA	f__Lachnospiraceae;NA		0	0	0	0	0	0	0.000103348	0.000129955	0	0.000228232	0	0	0.000101291	0	0.000163905	0	5.87314e-05	0	0	0	0	0	0	0	0.000145836	0	0	0	0	0	0.000127477	0	0	0	0.000108089	0	0	0	0	0	0
k__Bacteria	p__Firmicutes	c__Clostridia	o__Clostridiales	f__Veillonellaceae	g__Veillonella	NA	f__Veillonellaceae;g__Veillonella		0	0	0	0	0	0	0	0	0	0	0	0	0	0	0	0	0	0	0	0	0	0	0	0	0	0	0	0	0	0	0	0	0	0	0	0	0	0	0	4.92756e-05	0
k__Bacteria	p__Firmicutes	c__Clostridia	o__Clostridiales	f__Ruminococcaceae	NA	NA	f__Ruminococcaceae;NA		0	0	0	0	0	0	0	0.00276153	0.000209625	0.00325231	0.000184688	0.000688961	0.000489575	0.000919337	0.000528137	0.00399504	0.000783085	0.00598553	0	0	0	0	0	0	0	0.00246756	0.000147656	0.00407925	9.78569e-05	0.00177936	0.000801282	0.002213	0.000146368	0.00555536	0.00030265	0.00494528	0	0	0	0	0
k__Bacteria	p__Firmicutes	c__Clostridia	o__Clostridiales	f__Lachnospiraceae	g__Blautia	NA	f__Lachnospiraceae;g__Blautia		0	0	0	0	0	0	0	0	0	0	0	0	0	0	0	0	0	0	0	0	0	0	0	0	0	0	0	0	0	0	0	0	0	0	0	0	0	0	0	0	0
k__Bacteria	p__Bacteroidetes	c__Bacteroidia	o__Bacteroidales	f__Bacteroidaceae	g__Bacteroides	s__ovatus	f__Bacteroidaceae;g__Bacteroides		0	0	0	0	0	0	0	0	0	0	0	0	0	0	0	0	0	0	0	0	0	0	0	0	0	0	0	0	0	0	0	0	0	0	0	0	0	0	0	0	0
k__Bacteria	NA	NA	NA	NA	NA	NA	NA;NA		0	0	0	0	0	0	0	0	0	0	0	0	0	0	0	0	0	0	0	0	0	0	0	0	0	0	0	0	0	0	0	0	0	0	0	0	0	0	0	0	0
k__Bacteria	p__Firmicutes	c__Clostridia	o__Clostridiales	f__Lachnospiraceae	NA	NA	f__Lachnospiraceae;NA		0	0	0	0	0.000317824	0	0	0	0	0	0	0	0	0	0	0	0	0	0	0	0	0	0	0	0	0	0	0	0	0	0	0	0	0	0	0	0	0	0	0	0
k__Bacteria	p__Bacteroidetes	c__Bacteroidia	o__Bacteroidales	f__[Barnesiellaceae]	NA	NA	f__[Barnesiellaceae];NA		0	0	0	0	0	0	0	0	0	0	0	0	0	0	0	0	0	0	0	0	0	0	0	0	0	0	0	0	0	0	0	0	0	0	0	0	0	0	0	0	0
k__Bacteria	p__Firmicutes	c__Clostridia	o__Clostridiales	f__Lachnospiraceae	NA	NA	f__Lachnospiraceae;NA		0	0	0	0	0	0	0	0	0	0	0	0	0	0	0	0	0	0	0	0	0	0	0	0	0	0	0	0	0	0	0.000309586	0	0	0	0	0	0	0	0	0.000147827	0
k__Bacteria	p__Firmicutes	c__Clostridia	o__Clostridiales	f__Lachnospiraceae	NA	NA	f__Lachnospiraceae;NA		0	0	0	0	0	0	0	0	0	0	0	0	0	0	0	0.000247755	0	0	0	0	0	0.00101183	0	0	0.000145836	0	0.000398671	0	0	0	0	0	0	0	0	0	0	0	0	0	0
k__Bacteria	p__Firmicutes	c__Clostridia	o__Clostridiales	f__Clostridiaceae	g__SMB53	NA	f__Clostridiaceae;g__SMB53		0	0	0	0	0	0	0	0	0	0	0	0	0	0	0	0	0	0	0	0	0	0	0	0	0	0	0	0	0	0	0	0	0	0	0	0	0	0	0	0	0
k__Bacteria	p__Firmicutes	c__Clostridia	o__Clostridiales	f__Lachnospiraceae	g__Clostridium	s__citroniae	f__Lachnospiraceae;g__Clostridium		0	0	0	0	0	0	0	0	0	0	0	0	0	0	0	0	0	0	0	0	0	0	0	0	0	0	0	0	0	0	0	0	0	0	0	0	0	0	0	0	0
k__Bacteria	p__Firmicutes	c__Clostridia	o__Clostridiales	f__Lachnospiraceae	g__Blautia	NA	f__Lachnospiraceae;g__Blautia		0	0	0	0	0	0	0	0	0	0	0	0	0	0	0	0	0	0	0	0	0	0	0	0	0	0	0	0	0	0	0	0	0	0	0	0	0	0	0	0	0
k__Bacteria	p__Firmicutes	c__Bacilli	o__Lactobacillales	f__Lactobacillaceae	NA	NA	f__Lactobacillaceae;NA		0	0	0	0	0	0	0	0	0	0	0	0	0	0	0	0	0	0	0	0	0	0	0	0	0	0	0	0	0	0	0	0	0	0	0	0	0	0	0	0	0
k__Bacteria	p__Firmicutes	c__Clostridia	o__Clostridiales	f__Ruminococcaceae	g__Oscillospira	NA	f__Ruminococcaceae;g__Oscillospira		0	0	0	0	0	0	0	0	0	0	0	0	0	0	0	0	3.91543e-05	0.000526505	0	0	0	0	0	0	0	0	0	0	0	0	0	0	0	0.000379559	0	0.000701911	0	0	0	0	0
k__Bacteria	p__Firmicutes	c__Clostridia	o__Clostridiales	f__Lachnospiraceae	NA	NA	f__Lachnospiraceae;NA		0	4.79536e-05	0	0	0	0	0	0.000974659	0.000698751	0.000484994	0	0.000450474	6.75276e-05	0.000578842	0.000582772	0.000495509	0.000352388	0.000720481	0	0	0	0	0	0	0	0	0.000280546	0.00102675	0	0.000948992	0.000218531	0	0.000731838	0.000690107	0.00071339	0.000829531	0	0	0	0	0
k__Bacteria	p__Firmicutes	c__Clostridia	o__Clostridiales	f__Lachnospiraceae	NA	NA	f__Lachnospiraceae;NA		0	0	0	0	0	0	0	0	0	0	0	0	0	0	0	0	0	0	0	0	0	0	0	0	0	0	0	0	0	0	0	0	0	0	0	0	0	0	0	0	0
k__Bacteria	p__Actinobacteria	c__Coriobacteriia	o__Coriobacteriales	f__Coriobacteriaceae	NA	NA	f__Coriobacteriaceae;NA		0	0	0	0	0	0	2.81857e-05	0	0	0	0	0	0	0	0	0	0	0	0	0	0	0	0	0	0	0	0	0	0	0	0	0	0	0	0	0	0	0	0	0	0
k__Bacteria	p__Firmicutes	c__Clostridia	o__Clostridiales	f__Lachnospiraceae	NA	NA	f__Lachnospiraceae;NA		0	0	0	0	0	0	0.000112743	0.00532814	0	0.00870136	0	0.000291483	0	0.006878	0.000327809	0.00678229	0.000391543	0.00507108	0	0	0	0	0	0	0	0.00343795	0	0.00610501	0	0	0.000437063	0.00477178	0.000715575	0.00603844	0.000367504	0.0037967	0	0	0	0	0
k__Bacteria	p__Firmicutes	c__Clostridia	o__Clostridiales	f__Lachnospiraceae	g__Coprococcus	NA	f__Lachnospiraceae;g__Coprococcus		0	0	0	0	0	0	0	0	0	0	0	0	0	0	0	0	0	0	0	0	0	0	0	0	0	0	0	0	0	0	0	0	0	0	0	0	0	0	0	0	0
k__Bacteria	p__Firmicutes	c__Clostridia	o__Clostridiales	f__Lachnospiraceae	NA	NA	f__Lachnospiraceae;NA		0	0	0	0	0	0	0	0.000389864	0	0	0.000184688	0	0	0	0	0	0	0	0	0	0	0	0	0	0	0	0	0	0	0	0	0	0	0	0	0	0	0	0	0	0
k__Bacteria	p__Firmicutes	c__Clostridia	o__Clostridiales	f__Lachnospiraceae	g__Clostridium	s__clostridioforme	f__Lachnospiraceae;g__Clostridium		0	0	0	0	0	0	0	0	0	0	0	0	0	0	0	0	0	0	0	0	0	0	0	0	0	0	0	0	0	0	0	0	0	0	0	0	0	0	0	0	0
k__Bacteria	p__Firmicutes	c__Clostridia	o__Clostridiales	f__Lachnospiraceae	g__Blautia	NA	f__Lachnospiraceae;g__Blautia		0	0	0	0	0	0	0	0	0	0	0	0	0	0	0	0	0	0	0	0	0	0	0	0	0	0	0	0	0	0	0	0	0	0	0	0	0	0	0	0	0
k__Bacteria	p__Firmicutes	c__Clostridia	o__Clostridiales	f__Lachnospiraceae	g__[Ruminococcus]	NA	f__Lachnospiraceae;g__[Ruminococcus]		0	0	0	0.000121436	0	0	0	0	0	0	0	0	0	0	0	0	0	0	0	0	0	0.000240912	0	0	0	0	0	0	0	0	0	0	0	0	0	0	0	0	0	0	0
k__Bacteria	p__Bacteroidetes	c__Bacteroidia	o__Bacteroidales	f__Porphyromonadaceae	g__Parabacteroides	s__distasonis	f__Porphyromonadaceae;g__Parabacteroides		0	0	0	0	0	0	0	0	0	0	0	0	0	0	0	0	0	0	0	0	0	0	0	0	0	0	0	0	0	0	0	0	0	0	0	0	0	0	0	0	0
k__Bacteria	p__Firmicutes	c__Clostridia	o__Clostridiales	f__Lachnospiraceae	g__Lachnospira	NA	f__Lachnospiraceae;g__Lachnospira		0	0	0	0	0	0	0	0	0	0	0	0	0	0	0	0	0	0	0	0	0	0	0	0	0	0	0	0	0	0	0	0	0	0	0	0	0	0	0	0	0
k__Bacteria	p__Firmicutes	c__Clostridia	o__Clostridiales	f__Lachnospiraceae	NA	NA	f__Lachnospiraceae;NA		0	0	0	0	0	0	0	0	0.000104813	0	0	0	0	0	0	0	0	0	0	0	0	0	0	0	0	0	0	0	0	0	0	0	0	0	0	0	0	0	0	0	0
k__Bacteria	p__Bacteroidetes	c__Bacteroidia	o__Bacteroidales	f__Bacteroidaceae	g__Bacteroides	s__fragilis	f__Bacteroidaceae;g__Bacteroides		0	0	0	0	0	0	0	0	0	0	0	0	0	0	0	0	0	0	0	0	0	0	0	0	0	0	0	0	0	0	0	0	0	0	0	0	0	0	0	0	0
k__Bacteria	p__Firmicutes	c__Clostridia	o__Clostridiales	f__Lachnospiraceae	NA	NA	f__Lachnospiraceae;NA		0	0	0	0	0	0	0	0	0	0	0	0	0	0	0	0	0	0	0	0	0	0	0	0	0	0	0	0	0	0	0	0	0	0	0	0	0	0	0	0	0
k__Bacteria	p__Firmicutes	c__Clostridia	o__Clostridiales	f__Lachnospiraceae	NA	NA	f__Lachnospiraceae;NA		0	0	0	0	0	0	0	0	0	0	0	0	0	0	0	0	0	0	0	0	0	0	0	0	0	0	0	0	0	0	0	0	0	0	0	0	0	0	0	0	0
k__Bacteria	p__Firmicutes	c__Clostridia	o__Clostridiales	f__Lachnospiraceae	g__Clostridium	s__citroniae	f__Lachnospiraceae;g__Clostridium		0	0	0	0	0	0	0	0	0	0	0	0	0	0	0	0	0	0	0	0	0	0	0	0	0	0	0	0	0	0	0	0	0	0	0	0	0	0	0	0	0
k__Bacteria	p__Firmicutes	c__Clostridia	o__Clostridiales	f__Lachnospiraceae	g__Roseburia	NA	f__Lachnospiraceae;g__Roseburia		0	0	0	0	0	0	0	0	0	0	0	0	0	0	0	0	0	0	0	0	0	0	0	0	0	0	0	0	0	0	0	0	0	0	0	0	0	0	0	0	0
k__Bacteria	p__Firmicutes	c__Clostridia	o__Clostridiales	f__Lachnospiraceae	NA	NA	f__Lachnospiraceae;NA		0	0	0	0	0	0	7.51618e-05	0	0	0	0	0	0	0	0	0	0	0	0	0	0	0	0	0	0	0	0	0	0	0	0	0	0	0	0	0	0	0	0	0	0
k__Bacteria	p__Firmicutes	c__Clostridia	o__Clostridiales	f__Lachnospiraceae	NA	NA	f__Lachnospiraceae;NA		0	0	0	0	0	0	0	0	0	0	0	0	0	0	0	0	0	0	0	0	0	0	0	0	0	0	0	0	0	0	0	0	0	0	0	0	9.78043e-05	0	0	0	0
k__Bacteria	NA	NA	NA	NA	NA	NA	NA;NA		0	0	0	0	0	0	0	0	0	0	0	0	0	0	0	0	0	0	0	0	0	0	0	0	0	0	0	0	0	0	0	0	0	0	0	0	0	0	0	0	0
k__Bacteria	p__Firmicutes	c__Clostridia	o__Clostridiales	f__Ruminococcaceae	NA	NA	f__Ruminococcaceae;NA		0	0	0	0	0	0	0	0	0	0.000171174	0	0	0	0	0	0	0	0	0	0	0	0	0	0	0	0	0	0	0	0	0	0	0	0	0	0	0	0	0	0	0
k__Bacteria	p__Bacteroidetes	c__Bacteroidia	o__Bacteroidales	f__Bacteroidaceae	g__Bacteroides	s__ovatus	f__Bacteroidaceae;g__Bacteroides		0.00127896	0	0.00178526	0	0.00154144	0	0.00163477	0	0.00258538	0	0	0	0.00200895	0	0.00200328	0	0	0	0.00077618	0	0.00355353	0	0	0	0.00136722	0	0.00249539	0	0	0	0.0013294	0	0.00190278	0	0	0	0	0	0.00560715	0.00300581	0.00106642
k__Bacteria	p__Bacteroidetes	c__Bacteroidia	o__Bacteroidales	f__Bacteroidaceae	g__Bacteroides	NA	f__Bacteroidaceae;g__Bacteroides		0.0813181	0.0164481	0.0663903	0.037888	0.0491514	0.0367552	0.0262409	0	0.0125775	0.00368025	0.0138852	0.00317982	0.0147548	0	0.00468039	0.00161041	0.00777212	0.00113614	0.0607075	0.0229316	0.063293	0.0379677	0.0530097	0.0545956	0.028037	0.00648775	0.010203	0.00707626	0.0136184	0.00421115	0.0096336	0.00235131	0.00387061	0.00403713	0.00337239	0.00462623	0.0550475	0.0145634	0.0572184	0.0267567	0.0394241
k__Bacteria	p__Firmicutes	c__Clostridia	o__Clostridiales	f__Lachnospiraceae	g__Clostridium	NA	f__Lachnospiraceae;g__Clostridium		0	0	0	0	0	0	0	0	0	0	0	0	0	0	0	0	0	0	0	0	0	0	0	0	0	0	0	0	0	0	0	0	0	0	0	0	0	0	0	0	0
k__Bacteria	p__Firmicutes	c__Clostridia	o__Clostridiales	f__Ruminococcaceae	g__Ruminococcus	NA	f__Ruminococcaceae;g__Ruminococcus		0	0	0	0	0	0	0	0	0	0	0	0	0	0	0	0	0	0	0	0	0	0	0	0	0	0	0	0	0	0	0	0	0	0	0	0	0	0	0	0	0
k__Bacteria	p__Firmicutes	c__Clostridia	o__Clostridiales	f__Veillonellaceae	g__Veillonella	NA	f__Veillonellaceae;g__Veillonella		0	0	0	0	0	0	0	0	0	0	0	0	0	0	0	0	0	0	0	0	0	0	0	0	0	0	0	0	0	0	0	0	0	0	0	0	0	0	0	0	0
k__Bacteria	p__Firmicutes	c__Clostridia	o__Clostridiales	f__Lachnospiraceae	NA	NA	f__Lachnospiraceae;NA		0.000182708	0	0	0	0	0	0	0	0	0	0	0.000609465	0	0	0	0	0.000450274	0	0	0	0	0	0	0	0	0	0	0	0	0	0	0	0	0	0	0	0	0	0	0	0
k__Bacteria	p__Firmicutes	c__Clostridia	o__Clostridiales	f__Lachnospiraceae	g__Clostridium	s__hathewayi	f__Lachnospiraceae;g__Clostridium		0	0	0	0	0	0	0	0	0	0	0	0	0	0	0	0	0	0	0	0	0	0	0	0	0	0	0	0	0	0	0	0	0	0	0	0	0	0	0	0	0
k__Bacteria	p__Firmicutes	c__Clostridia	o__Clostridiales	f__Ruminococcaceae	g__Ruminococcus	NA	f__Ruminococcaceae;g__Ruminococcus		0	0	0	0	0	0	0	0	0	0	0	0	0	0	0	0	0	0	0	0	0	0	0	0	0	0	0	0	0	0	0	0	0	0	0	0	0	0	0	0	0
k__Bacteria	NA	NA	NA	NA	NA	NA	NA;NA		0	0	0	0	0	0	0	0	0	0	0	0	0	0	0	0	0	0	0	0	0	0	0	0	0	0	0	0	0	0	0	0	0	0	0	0	0	0	0	0	0
k__Bacteria	p__Firmicutes	c__Clostridia	o__Clostridiales	f__Lachnospiraceae	NA	NA	f__Lachnospiraceae;NA		0	0	0	0	0	0	0	0	0	0	0	0	0	0	0	0	0	0	0	0	0	0	0	0	0	0	0	0	0	0	0	0	0	0	0	0	0	0	0	0	0
k__Bacteria	p__Firmicutes	c__Clostridia	o__Clostridiales	f__Lachnospiraceae	NA	NA	f__Lachnospiraceae;NA		0	0	0	0	0	0	0	0	0	0	0	0	0	0	0	0	0	0	0	0	0.000134095	0.000192729	0	0	0	0	0	0	0	0	0	0	0	0	0	0	0	0	0.000318588	0	0
k__Bacteria	p__Proteobacteria	c__Gammaproteobacteria	o__Enterobacteriales	f__Enterobacteriaceae	NA	NA	f__Enterobacteriaceae;NA		0	0	0.000934568	0.000218585	0	0	0.00041339	0.00367122	0.000524063	0.000827342	0.000856279	0	0	0.00520957	0.00116554	0.00241561	0.00101801	0.0010253	0	0	0.000905144	0.000650461	0.000747743	0	0.000528657	0.00457469	0.000590624	0.00169275	0	0.000652432	0.000710227	0.00214385	0.000520418	0.00396812	0.00112413	0.00248859	0.000440119	0	0	0	0.00109974
k__Bacteria	p__Firmicutes	c__Clostridia	o__Clostridiales	f__Lachnospiraceae	g__Blautia	s__producta	f__Lachnospiraceae;g__Blautia		0	0	0	0	0	0	0	0	0	0	0	0	0	0	0	0	0	0	0	0	0	0	0	0	0	0	0	0	0	0	0	0	0	0	0	0	0	0	0	0	0
k__Bacteria	p__Firmicutes	c__Clostridia	o__Clostridiales	f__Lachnospiraceae	NA	NA	f__Lachnospiraceae;NA		0	0	0	0	0	0	0	0	0	0	0	0	0	0.00119173	0	0	0	0	0	0	0	0	0	0	0	0	0	0	0	0	0	0.000587828	0	0	0	0	0	0	0	0	0
k__Bacteria	p__Firmicutes	c__Clostridia	o__Clostridiales	f__Lachnospiraceae	g__Blautia	NA	f__Lachnospiraceae;g__Blautia		0	0	0	0	0	0	0	0	0	0	0	0	0	0	0	0	0	0	0	0	0	0	0	0	0	0	0	0	0	0	0	0	0	0	0	0	0	0	0	0	0
k__Bacteria	p__Firmicutes	c__Clostridia	o__Clostridiales	f__Lachnospiraceae	g__Lactonifactor	s__longoviformis	f__Lachnospiraceae;g__Lactonifactor		0	0	0	0	0	0	0	0	0	0	0	0	0	0	0	0	0	0	0	0	0	0	0	0	0	0	0	0	0	0	0	0	0	0	0	0	0	0	0	0	0
k__Bacteria	p__Firmicutes	c__Clostridia	o__Clostridiales	f__Lachnospiraceae	g__Blautia	NA	f__Lachnospiraceae;g__Blautia		0.000587276	0	0.000575119	0.000315733	0.00112827	0	0.000488552	0	0	0	0.000520484	0	0.00108044	0	0	0	0.000489428	0	0.000381728	0	0.000569906	0	0.000934679	0.000689214	0.000546886	0	0	0	0.000668689	0	0.000928759	0	0	0	0	0	0.000244511	0	0	0	0.000749825
k__Bacteria	p__Bacteroidetes	c__Bacteroidia	o__Bacteroidales	f__Bacteroidaceae	g__Bacteroides	s__fragilis	f__Bacteroidaceae;g__Bacteroides		0	0	0	0	0	0	0	0	0	0	0	0	0	0	0	0	0	0	0	0	0	0	0	0	0	0	0	0	0	0	0	0	0	0	0	0	0	0	0	0	0
k__Bacteria	p__Firmicutes	c__Clostridia	o__Clostridiales	f__Lachnospiraceae	NA	NA	f__Lachnospiraceae;NA		0.000574225	0.00573045	0	0.00629038	0.000413171	0.00474186	0.00535528	0.00769981	0.000436719	0.00313819	0.00100739	0.00673062	0.0104837	0.0255031	0.000491714	0.00467637	0.00156617	0.0069277	0.000356279	0.00247661	0	0.00286685	0	0.00194457	0.000473968	0.0036043	0	0.003552	0.000619761	0.00388493	0.000655594	0.00463347	0	0.00914392	0.000670154	0.00593434	0.000521623	0.00391119	0	0.00325219	0.000183291
k__Bacteria	p__Firmicutes	c__Clostridia	o__Clostridiales	f__Lachnospiraceae	g__Lachnospira	NA	f__Lachnospiraceae;g__Lachnospira		0	0	0	0	0	0	0	0	0	0	0	0	0	0	0	0	0	0	0	0	0	0	0	0	0	0	0	0	0	0	0	0	0	0	0	0	0	0	0	0	0
k__Bacteria	p__Fusobacteria	c__Fusobacteriia	o__Fusobacteriales	f__Fusobacteriaceae	g__Fusobacterium	NA	f__Fusobacteriaceae;g__Fusobacterium		0.0068385	0.00561057	0	0	0	0	0.00963011	0.00110461	0.000559001	0.000542052	0.00124244	0.000715459	0.00592555	0.00166843	0.000400656	0	0.000841817	0	0.00768546	0.00935608	0	0	0	0	0.0147112	0.0036043	0.00109265	0	0.00110905	0.00106762	0.00750291	0.00259336	0.000959521	0.00158725	0.00170781	0.000989057	0.00772654	0.00770735	0	0	0
k__Bacteria	p__Bacteroidetes	c__Bacteroidia	o__Bacteroidales	f__Porphyromonadaceae	g__Parabacteroides	s__distasonis	f__Porphyromonadaceae;g__Parabacteroides		0.00601631	0.00376436	0.0035226	0.00451741	0.00891495	0.00270633	0.00645452	0.00120208	0.00819286	0.00211115	0.0175453	0.00158991	0.00332574	0.000953386	0.00604626	0.00204398	0.013332	0.00152409	0.00757094	0.00401303	0.00462629	0.00469778	0.0112162	0.00502141	0.00736474	0.00130309	0.00967147	0.00152625	0.0156245	0.0017497	0.00391536	0	0.00544813	0.00203582	0.00998746	0.00140382	0.00779174	0.00386518	0.00495404	0.00510003	0.00636518
k__Bacteria	p__Firmicutes	c__Clostridia	o__Clostridiales	f__Clostridiaceae	g__SMB53	NA	f__Clostridiaceae;g__SMB53		0	0	0	0	0	0	0	0	0	0	0	0	0	0	0	0	0	0	0	0	0	0	0	0	0	0	0	0	0	0	0	0	0	0	0	0	0	0	0	0	0
k__Bacteria	p__Bacteroidetes	c__Bacteroidia	o__Bacteroidales	f__Porphyromonadaceae	g__Parabacteroides	s__distasonis	f__Porphyromonadaceae;g__Parabacteroides		0	0	0	0	0	0	0	0	0	0	0	0	0	0	0	0	0	0	0	0	0	0	0	0	0	0	0	0	0	0	0	0	0	0	0	0	0	0	0	0	0
k__Bacteria	p__Firmicutes	c__Clostridia	o__Clostridiales	f__Ruminococcaceae	g__Oscillospira	NA	f__Ruminococcaceae;g__Oscillospira		0	0	0	0	0	0	0	0	0	0	0	0	0	0	0	0	0	0	0	0	0	0	0	0	0	0	0	0	0	0	0	0	0	0	0	0	0	0	0	0	0
k__Bacteria	p__Firmicutes	c__Clostridia	o__Clostridiales	f__Lachnospiraceae	g__Blautia	s__producta	f__Lachnospiraceae;g__Blautia		0	0	0	0	0	0	0	0	0	0	0	0	0	0	0	0	0	0	0	0	0	0	0	0.000713829	0	0	0	0	0	0	0	0	0	0	0	0	0	0	0	0	0
k__Bacteria	p__Firmicutes	c__Clostridia	o__Clostridiales	f__Clostridiaceae	g__Clostridium	s__perfringens	f__Clostridiaceae;g__Clostridium		0	0	0	0	0	0	0	0	0	0	0	0	0.000118173	0	0	0	0	0	0	0	0	0	0	0	0	0	0	0	0	0	0.000127477	0	0	0	0	0	0	0	0	0	0
k__Bacteria	p__Firmicutes	c__Clostridia	o__Clostridiales	f__Lachnospiraceae	g__Clostridium	s__citroniae	f__Lachnospiraceae;g__Clostridium		0	0	0	0	0	0	0	0	0	0	0	0	0	0	0	0	0	0	0	0	0	0	0	0	0	0	0	0	0	0	0	0	0	0	0	0	0	0	0	0	0
k__Bacteria	p__Bacteroidetes	c__Bacteroidia	o__Bacteroidales	f__Rikenellaceae	NA	NA	f__Rikenellaceae;NA		3.91517e-05	0	0	0	0	0	0	0	0	0	0	0	0	0	0	0	0	0	0	0	0	0	0	0	0	0	0	0	0	0	0	0	0	0	0	0	0	0	0	0	0
k__Bacteria	NA	NA	NA	NA	NA	NA	NA;NA		0	0	0	0	0	0	0	0	0	0	0	0	0	0	0	0	0	0	0	0	0	0	0	0	0	0	0	0	0	0	0	0	0	0	0	0	0	0	0	0	0
k__Bacteria	p__Firmicutes	c__Erysipelotrichi	o__Erysipelotrichales	f__Erysipelotrichaceae	g__[Eubacterium]	s__dolichum	f__Erysipelotrichaceae;g__[Eubacterium]		0	0	0	0	0	0	0	0	0	0	0	0	0	0	0	0	0	0	0	0	0	0	0	0	0	0	0	0	0	0	0	0	0	0	0	0	0	0	0	0	0
k__Bacteria	p__Firmicutes	c__Clostridia	o__Clostridiales	NA	NA	NA	NA;NA		0	0	0	0	0	0	0	0	0	0	0	0	0	0	0	0	0	0	0	0	0	0	0	0	0	0	0	0	0	0	0	0	0	0	0	0	0	0	0	0	0
k__Bacteria	p__Firmicutes	c__Erysipelotrichi	o__Erysipelotrichales	f__Erysipelotrichaceae	g__cc_115	NA	f__Erysipelotrichaceae;g__cc_115		0	0	0	0	0	0	0	0	0	0	0	0	0	0	0	0	0	0	0	0	0	0	0	0	0	0	0	0	0	0	0	0	0	0	0	0	0	0	0	0	0
k__Bacteria	p__Firmicutes	c__Clostridia	o__Clostridiales	f__Lachnospiraceae	g__Coprococcus	NA	f__Lachnospiraceae;g__Coprococcus		0	0	0	0	0	0	0	0	0	0	0	0	0	0	0	0	0	0	0	0	0	0	0	0	0	0	0	0	0	0	0	0	0	0	0	0	0	0	0	0	0
k__Bacteria	p__Firmicutes	c__Bacilli	o__Lactobacillales	f__Streptococcaceae	g__Streptococcus	NA	f__Streptococcaceae;g__Streptococcus		0	0	0	0	0	0	0	0	0	0	0	0	0	0	0	0	0	0	0	0	0	0	0	0	0	0	0	0	0	0	0	0	0	0	0	0	0	0	0	0	0
k__Bacteria	p__Firmicutes	c__Clostridia	o__Clostridiales	f__Ruminococcaceae	NA	NA	f__Ruminococcaceae;NA		0	0	0	0	0	0	0	0	0	0	0	0	0	0	0	0	0	0	0	0	0	0	0	0	0	0	0	0	0	0	0	0	0	0	0	0	0	0	0	0	0
k__Bacteria	p__Proteobacteria	c__Betaproteobacteria	o__Burkholderiales	f__Alcaligenaceae	g__Sutterella	NA	f__Alcaligenaceae;g__Sutterella		0.0200326	0.0110533	0.0293191	0.0469714	0.0203089	0.0347659	0.0315116	0.00701754	0.0357236	0.00901518	0.0287273	0.00858551	0.0347261	0.00469883	0.0346021	0.00480025	0.0518794	0.00706626	0.0166942	0.0101128	0.0240869	0.0372931	0.0289751	0.0503372	0.0294407	0.00765221	0.0330159	0.0124043	0.0267965	0.00931198	0.0344369	0.00487552	0.0278749	0.00627998	0.0409875	0.00918865	0.0322102	0.0114345	0.0199277	0.052996	0.0321425
k__Bacteria	p__Firmicutes	c__Clostridia	o__Clostridiales	f__Lachnospiraceae	g__Clostridium	s__hathewayi	f__Lachnospiraceae;g__Clostridium		0	0	0	0	0	0	0.000310043	0	0	0	0	0	0.000573985	0	0	0	0	0	0	0	0	0	0	0	0.000674493	0.000720861	0	0	0	0	0.000619172	0.00038036	0	0	0	0	0	0	0	0	0
k__Bacteria	p__Bacteroidetes	c__Bacteroidia	o__Bacteroidales	f__Bacteroidaceae	g__Bacteroides	NA	f__Bacteroidaceae;g__Bacteroides		0.00746493	0.0109094	0.0024802	0.00155438	0.00651538	0.0013416	0.0389996	0.0353476	0.0830466	0.0514664	0.00298858	0.017807	0.0585971	0.0561136	0.123548	0.0742025	0.0242365	0.0365783	0.0122407	0.0108008	0.00254781	0.00267412	0.00152219	0.0019938	0.03161	0.0414772	0.0700923	0.0554168	0.00277261	0.0280546	0.0490967	0.0536999	0.116574	0.0653187	0.0146137	0.0422423	0.013008	0.0165881	0.00167259	0.00305509	0.00334922
k__Bacteria	NA	NA	NA	NA	NA	NA	NA;NA		0	0	0	0	0	0	0	0	0	0	0	0	0	0	0	0	0	0	0	0	0	0	0	0	0	0	0	0	0	0	0	0	0	0	0	0	0	0	0	0	0
k__Bacteria	p__Firmicutes	c__Erysipelotrichi	o__Erysipelotrichales	f__Erysipelotrichaceae	g__[Eubacterium]	s__dolichum	f__Erysipelotrichaceae;g__[Eubacterium]		0	0	0	0	0	0	0	0	0	0	0	0	0	0	0	0	0	0	0	0	0	0	0	0	0	0	0	0	0	0	0	0	0	0	0	0	0	0	0	0	0
k__Bacteria	p__Firmicutes	c__Clostridia	o__Clostridiales	f__Lachnospiraceae	g__Coprococcus	NA	f__Lachnospiraceae;g__Coprococcus		0	0	0	0	0	0	0	0	0	0	0	0	0	0	0	0	0	0	0	0	0	0	0	0	0	0	0	0	0	0	0	0	0	0	0	0	0	0	0	0	0
k__Bacteria	p__Firmicutes	c__Clostridia	o__Clostridiales	f__Lachnospiraceae	NA	NA	f__Lachnospiraceae;NA		0	0	0	0	0	0	0	0	0	0	0	0	0	0	0	0	0	0	0	0	0	0	0	0	0	0	0	0	0	0	0	0	0	0	0	0	0	0	0	0	0
k__Bacteria	p__Firmicutes	c__Clostridia	o__Clostridiales	f__Lachnospiraceae	g__Clostridium	s__citroniae	f__Lachnospiraceae;g__Clostridium		0	0	0	0	0	0	0	0	0	0	0	0	0	0	0	0	0	0	0	0	0	0	0	0	0	0	0	0	0	0	0	0	0	0	0	0	0	0	0	0	0
k__Bacteria	p__Firmicutes	c__Clostridia	o__Clostridiales	f__Lachnospiraceae	g__Blautia	NA	f__Lachnospiraceae;g__Blautia		0	0	0	0	0	0	0	0	0	0	0	0	0	0	0	0	0	0	0	0	0	0	0	0	0	0	0	0	0	0	0	0	0	0	0	0	0	0	0	0	0
k__Bacteria	p__Firmicutes	c__Clostridia	o__Clostridiales	f__Lachnospiraceae	g__Clostridium	s__hathewayi	f__Lachnospiraceae;g__Clostridium		0	0	0	0	0	0	0	0	0	0	0	0	0	0	0	0	0	0	0	0	0	0	0	0	0	0	0	0	0	0	0	0	0	0	0	0	0	0	0	0	0
k__Bacteria	p__Firmicutes	c__Clostridia	o__Clostridiales	f__Veillonellaceae	g__Selenomonas	NA	f__Veillonellaceae;g__Selenomonas		0	0	0	0	0	0	0	0	0	0	0	0	0	0	0	0	0	0	0	0.00100899	0	0	0	0	0	0	0	0	0	0	0	0	0	0	0	0	9.78043e-05	0.00685609	0	0	0
k__Bacteria	p__Firmicutes	c__Clostridia	o__Clostridiales	f__Lachnospiraceae	g__Coprococcus	NA	f__Lachnospiraceae;g__Coprococcus		0.000300163	0	0	0	0	0	0.0001973	0	0.00013975	0	0	0	0.000455812	0	0	0	0	0	0.000254485	0	0.000268191	0	0	0	0	0	0	0	0	0	0.000346008	0	0	0	0	0	0.000163007	0	0	0	0
k__Bacteria	p__Firmicutes	c__Bacilli	o__Lactobacillales	f__Enterococcaceae	g__Enterococcus	NA	f__Enterococcaceae;g__Enterococcus		0	0	0	0	0	0	0	0	0	0	0	0	0	0	0	0	0	0	0	0	0	0	0	0	0	0	0	0	0	0	0	0	0	0	0	0	0	0	0	0	0
k__Bacteria	p__Firmicutes	c__Clostridia	o__Clostridiales	f__Ruminococcaceae	g__Ruminococcus	NA	f__Ruminococcaceae;g__Ruminococcus		0	0	0	0	0	0	0	0	0	0	0	0	0	0	0	0	0	0	0	0	0	0	0	0	0	0	0	0	0	0	0	0	0	0	0	0	0	0	0	0	0
k__Bacteria	p__Firmicutes	c__Clostridia	o__Clostridiales	f__Clostridiaceae	NA	NA	f__Clostridiaceae;NA		0	0	0	0	0	0	0	0	0	0	0	0	0	0	0	0	0	0	0	0	0	0	0	0	0	0	0	0	0	0	0	0	0	0	0	0	0	0	0	0	0
k__Bacteria	p__Firmicutes	c__Clostridia	o__Clostridiales	f__Lachnospiraceae	g__Blautia	NA	f__Lachnospiraceae;g__Blautia		0	0	0	0	0	0	0	0	0	0	0	0	0	0	0	0	0	0	0	0	0	0	0	0	0	0	0	0	0	0	0	0	0	0	0	0	0	0	0	0	0
k__Bacteria	p__Bacteroidetes	c__Bacteroidia	o__Bacteroidales	f__Bacteroidaceae	g__Bacteroides	s__ovatus	f__Bacteroidaceae;g__Bacteroides		0	0	0	0	0	0	0	0	0	0	0	0	0	0	0	0	0	0	0	0	0	0	0	0	0	0	0	0	0	0	0	0	0	0	0	0	0	0	0	0	0
k__Bacteria	p__Firmicutes	c__Clostridia	o__Clostridiales	NA	NA	NA	NA;NA		0	0	0	0	0	0	0	0	0	0	0	0	0	0	0	0	0	0	0	0	0	0	0	0	0	0	0	0	0	0	0	0	0	0	0	0	0	0	0	0	0
k__Bacteria	p__Firmicutes	c__Clostridia	o__Clostridiales	f__Clostridiaceae	g__Clostridium	s__tertium	f__Clostridiaceae;g__Clostridium		0	0	0	4.85743e-05	0	0	0	0.000129955	0.000314438	0.000513523	0	0	0.000692158	0.000306446	0.00183937	0.000185816	0.000234926	0	0	0	0	0	0	0.000443066	0	0.000221803	7.3828e-05	0	0	0	0	0.000103734	0.00100831	0.00044857	0.000129707	0	0	0	0	0	0
k__Bacteria	p__Firmicutes	c__Clostridia	o__Clostridiales	f__Lachnospiraceae	g__Coprococcus	NA	f__Lachnospiraceae;g__Coprococcus		0.000208809	0	0	0	0	0	0.00021609	0	0	0	0	0	0.000303874	0	0	0	0	0	0	0	0	0	0	0	0	0	0.00013289	0	0	0	0.000637383	0	0.000195157	0	0	0	0	0	0	0	0
k__Bacteria	NA	NA	NA	NA	NA	NA	NA;NA		0	0	0	0	0	0	0	0	0	0	0	0	0	0	0	0	0	0	0	0	0	0	0	0	0	0	0	0	0	0	0	0	0	0	0	0	0	0	0	0	0
k__Bacteria	p__Firmicutes	c__Clostridia	o__Clostridiales	f__Clostridiaceae	g__Clostridium	s__tertium	f__Clostridiaceae;g__Clostridium		0	0	0	0	0	0	0	0	0	0	0	0	0	0	0	0	0	0	0	0	0	0	0	0	0	0	0	0	0	0	0	0	0	0	0	0	0	0	0	0	0
k__Bacteria	p__Firmicutes	c__Clostridia	o__Clostridiales	f__Lachnospiraceae	g__Clostridium	s__clostridioforme	f__Lachnospiraceae;g__Clostridium		0	0	0	0	0	0	0	0	0	0	0	0	0	0	0	0	0	0	0.000229037	0	0	0	0	0	0	0	0	0	0	0	0	0	0	0	0	0	0.000277112	0.000483147	0	0	0
k__Bacteria	p__Proteobacteria	c__Deltaproteobacteria	o__Desulfovibrionales	f__Desulfovibrionaceae	g__Bilophila	NA	f__Desulfovibrionaceae;g__Bilophila		0	0	0	0	0	0	0	0	0	0	0	0	0	0	0	0	0	0	0	0	0	0	0	0	0	0	0	0	0	0	0	0	0	0	0	0	0	0	0	0	0
k__Bacteria	p__Firmicutes	c__Clostridia	o__Clostridiales	f__Clostridiaceae	g__Clostridium	s__butyricum	f__Clostridiaceae;g__Clostridium		5.22023e-05	0	0	0.000194297	7.94559e-05	0.00023131	0.000150324	0.00233918	0.000698751	0.00447906	0	0.00158991	0.000928505	0.00112363	0.00386086	0.00597708	0.00117463	0.00523734	0	0	0	0	0	0.000492296	0.000109377	0.00121992	0.000221484	0.002664	0.000179404	0.00115658	0.000346008	0.00124481	0.0024232	0.0038301	0.0018159	0.00714673	0	0	0	0.00172465	6.66511e-05
k__Bacteria	p__Firmicutes	c__Clostridia	o__Clostridiales	f__Lachnospiraceae	NA	NA	f__Lachnospiraceae;NA		0	0	0	0	0	0	0	0	0	0	0	0	0	0	0	0	0	0	0	0	0	0	0	0	0	0	0	0	0	0	0	0	0	0	0	0	0	0	0	0	0
k__Bacteria	p__Firmicutes	c__Clostridia	o__Clostridiales	NA	NA	NA	NA;NA		0	0	0	0	0	0	0	0	0	0	0	0	0	0	0	0	0	0	0	0	0	0	0	0	0	0	0	0	0	0	0	0	0	0	0	0	0	0	0	0	0
k__Bacteria	p__Firmicutes	c__Bacilli	o__Lactobacillales	f__Enterococcaceae	g__Enterococcus	NA	f__Enterococcaceae;g__Enterococcus		0	0	0	0	0	0	0	0	0	0	0	0	0	0	0	0	0	0	0	0	0	0	0	0	0	0	0	0	0	0	0	0	0	0	0	0	0	0	0	0	0
k__Bacteria	NA	NA	NA	NA	NA	NA	NA;NA		0	0	0	0	0	0	0	0	0	0	0	0	0	0	0	0	0	0	0	0	0	0	0	0	0	0	0	0	0	0	0	0	0	0	0	0	0	0	0	0	0
k__Bacteria	p__Firmicutes	c__Clostridia	o__Clostridiales	f__Lachnospiraceae	g__Clostridium	s__clostridioforme	f__Lachnospiraceae;g__Clostridium		0	0	0	0	0	0	0	0	0	0	0	0	0	0	0	0	0	0	0	0	0	0	0	0	0	0	0	0	0	0	0	0	0	0	0	0	0	0	0	0	0
k__Bacteria	p__Firmicutes	NA	NA	NA	NA	NA	NA;NA		0	0	0	0	0	0	0	0	0	0	0	0	0	0	0	0	0	0	0	0	0	0	0	0	0	0	0	0	0	0	0	0	0	0	0	0	0	0	0	0	0
k__Bacteria	p__Fusobacteria	c__Fusobacteriia	o__Fusobacteriales	f__Fusobacteriaceae	g__Fusobacterium	NA	f__Fusobacteriaceae;g__Fusobacterium		0	0	0	0	0	0	0	0	0	0	0	0	0	0	0	0	0	0	0	0	0	0	0	0	0	0	0	0	0	0	0	0	0	0	0	0	0	0	0	0	0
k__Bacteria	p__Proteobacteria	c__Gammaproteobacteria	o__Enterobacteriales	f__Enterobacteriaceae	g__Klebsiella	NA	f__Enterobacteriaceae;g__Klebsiella		0.000261011	0.000719304	0.00304334	0.00374022	0.000937579	0.00527387	0	0	0.00188663	0.000342349	0	0	0	0	0.000874158	0	0.000978857	0.000637349	0	0.000252247	0.000972192	0.00342094	0	0.00477527	0	0	0.00138797	0	0.000782855	0	0	0	0.00131731	0	0.000670154	0	0.000619427	0	0.00124249	0.0058638	0.00133302
k__Bacteria	p__Firmicutes	c__Clostridia	o__Clostridiales	f__Lachnospiraceae	g__Blautia	NA	f__Lachnospiraceae;g__Blautia		0	0	0	0	0	0	0	0	0	0	0	0	0	0	0	0	0	0	0	0	0	0	0	0	0	0	0	0	0	0	0	0	0	0	0	0	0	0	0	0	0
k__Bacteria	p__Bacteroidetes	c__Bacteroidia	o__Bacteroidales	f__Bacteroidaceae	g__Bacteroides	s__ovatus	f__Bacteroidaceae;g__Bacteroides		0.00279282	0	0.00121015	0	0.00109649	0	0.00106166	0	0	0	0	0	0	0	0	0	0	0	0.0030411	0	0.00176	0	0.00235005	0	0	0	0	0	0	0	0.000892337	0	0	0	0	0	0.00270592	0	0.00275579	0	0.00256607
k__Bacteria	p__Firmicutes	c__Clostridia	o__Clostridiales	f__Lachnospiraceae	g__Roseburia	s__faecis	f__Lachnospiraceae;g__Roseburia		0	0.000239768	0	0	0	0	0	0.000617284	0	0	0	0	0	0	0	0	0	0	0	0	0	0	0	0	0	0.000138627	0	0	0	0	0	0	0	0	0	0	0	0	0	0	0
k__Bacteria	p__Firmicutes	c__Clostridia	o__Clostridiales	f__Lachnospiraceae	g__Blautia	NA	f__Lachnospiraceae;g__Blautia		0	0	0	0	0	0	0	0	0	0	0	0	0	0	0	0	0	0	0	0	0	0	0	0	0	0	0	0	0	0	0	0	0	0	0	0	0	0	0	0	0
k__Bacteria	p__Firmicutes	c__Clostridia	o__Clostridiales	f__Lachnospiraceae	NA	NA	f__Lachnospiraceae;NA		0	0	0	0	0	0	0	0	0	0	0	0	0	0	0	0	0	0	0	0	0	0	0	0	0	0	0	0	0	0	0	0	0	0	0	0	0	0	0	0	0
k__Bacteria	p__Proteobacteria	c__Deltaproteobacteria	o__Desulfovibrionales	f__Desulfovibrionaceae	g__Desulfovibrio	NA	f__Desulfovibrionaceae;g__Desulfovibrio		0	0	0	0	0	0	0	0	0	0	0	0	0	0	0	0	0	0	0	0	0	0	0	0	0	0	0	0	0	0	0	0	0	0	0	0	0	0	0	0	0
k__Bacteria	p__Fusobacteria	c__Fusobacteriia	o__Fusobacteriales	f__Fusobacteriaceae	g__Fusobacterium	NA	f__Fusobacteriaceae;g__Fusobacterium		0.00644698	0.00405208	0	0	0	0	0.00757255	0	0	0	0.00080591	0	0.00479446	0	0	0	0	0	0.0061331	0.00635205	0	0	0	0	0.0108466	0.00302207	0	0	0.00096226	0	0.00604604	0.00266252	0	0.0018978	0	0	0.00665069	0.00533763	0	0	0
k__Bacteria	p__Firmicutes	c__Bacilli	o__Lactobacillales	f__Enterococcaceae	g__Enterococcus	NA	f__Enterococcaceae;g__Enterococcus		0	0	0	0	0	0	0	0	0	0	0	0	0	0	0	0	0	0	0	0	0	0	0	0	0	0	0	0	0	0	0	0	0	0	0	0	0	0	0	0	0
k__Bacteria	p__Firmicutes	c__Clostridia	o__Clostridiales	f__Ruminococcaceae	NA	NA	f__Ruminococcaceae;NA		0	0	0	0	0	0	0	0	0	0	0	0	0	0	0	0	0	0	0	0	0	0	0	0	0	0	0	0	0	0	0	0	0	0	0	0	0	0	0	0	0
k__Bacteria	p__Proteobacteria	c__Gammaproteobacteria	o__Enterobacteriales	f__Enterobacteriaceae	g__Trabulsiella	s__farmeri	f__Enterobacteriaceae;g__Trabulsiella		0	0	0	0	0	0	0	0	0	0	0	0	0	0	0	0	0	0	0	0	0	0	0	0	0	0	0	0	0	0	0	0	0	0	0	0	0	0	0	0	0
k__Bacteria	p__Firmicutes	c__Erysipelotrichi	o__Erysipelotrichales	f__Erysipelotrichaceae	g__Clostridium	s__ramosum	f__Erysipelotrichaceae;g__Clostridium		0	0	0	0	0	0	0	0	0	0	0	0	0	0	0	0	0	0	0	0	0	0	0	0.000812288	0	0	0	0	0	0	0	0	0	0	0	0	0	0	0	0	0
k__Bacteria	p__Firmicutes	c__Clostridia	o__Clostridiales	f__Lachnospiraceae	NA	NA	f__Lachnospiraceae;NA		0.000704731	0.000551466	0	0	0	0	0.000507342	0	0	0	0	0	0.000945387	0	0	0	0	0	0.00117063	0.000573289	0	0	0	0.000935362	0.000966166	0	0	0	0	0	0	0	0	0	0	0	0.0022332	0.000874267	0	0	0
k__Bacteria	p__Firmicutes	c__Clostridia	o__Clostridiales	f__Lachnospiraceae	NA	NA	f__Lachnospiraceae;NA		0	0	0	0	0	0	0	0	0	0	0	0	0	0	0	0	0	0	0	0	0	0	0	0	0	0	0	0	0	0	0	0	0	0	0	0	0	0	0	0	0
k__Bacteria	p__Firmicutes	c__Clostridia	o__Clostridiales	f__Lachnospiraceae	NA	NA	f__Lachnospiraceae;NA		0	0	0	0	0	0	0.000432181	0	0	0	0	0	0.00101291	0.000340495	0	0	0	0	0	0	0	0	0	0	0.000984396	0.000471332	0.000930233	0	0	0	0.00123834	0	0	0	0	0	0	0	0	0	0
k__Bacteria	p__Firmicutes	c__Erysipelotrichi	o__Erysipelotrichales	f__Erysipelotrichaceae	g__Clostridium	s__spiroforme	f__Erysipelotrichaceae;g__Clostridium		0	0	0	0	0	0	0	0	0	0	0	0	0	0	0	0	0	0	0	0	0	0	0	0	0	0	0	0	0	0	0	0	0	0	0	0	0	0	0	0	0
k__Bacteria	p__Firmicutes	c__Clostridia	o__Clostridiales	f__Lachnospiraceae	g__Coprococcus	NA	f__Lachnospiraceae;g__Coprococcus		0	0	0	0	0	0	0	0	0	0	0	0	0	0	0	0	0	0	0	0	0	0	0	0	0	0	0	0	0	0	0	0	0	0	0	0	0	0	0	0	0
k__Bacteria	p__Actinobacteria	c__Coriobacteriia	o__Coriobacteriales	f__Coriobacteriaceae	g__Collinsella	s__stercoris	f__Coriobacteriaceae;g__Collinsella		9.1354e-05	0.000287721	0	0.000194297	0	0	0.000263066	0.00159194	0.00179928	0.000969987	0.000352586	0.000980444	0.000945387	0.00170248	0.0050082	0.00142459	0.00207518	0.000720481	0.000559868	0	0	0	0	0.000393836	0.0016042	0.000166352	0.00258398	0.0001665	0	0	0.00245848	0.000345781	0.0051066	0.000379559	0.000518829	0.000287145	0.000423819	0.000345105	0	0.000172465	0
k__Bacteria	p__Bacteroidetes	c__Bacteroidia	o__Bacteroidales	f__Bacteroidaceae	g__Bacteroides	NA	f__Bacteroidaceae;g__Bacteroides		0	0	0	0	0	0	0	0	0	0	0	0	0	0	0	0	0	0	0	0	0	0	0	0	0	0	0	0	0	0	0	0	0	0	0	0	0	0	0	0	0
k__Bacteria	p__Firmicutes	c__Clostridia	o__Clostridiales	NA	NA	NA	NA;NA		0	0	0	0	0	0	0	0	0	0	0	0	0	0	0	0	0	0	0	0	0	0	0	0	0	0	0	0	0	0	0	0	0	0	0	0	0	0	0	0	0
k__Bacteria	p__Firmicutes	c__Clostridia	o__Clostridiales	f__Ruminococcaceae	g__Oscillospira	NA	f__Ruminococcaceae;g__Oscillospira		0	0	0	0	0	0	0	0	0	0	0	0	0	0	0	0.000185816	9.78857e-05	0.00169036	0	0	0	0	0	0	0	0	0	0	0	0	0	0	0	0.000241538	0	0.00268002	0	0	0	0	0
k__Bacteria	p__Fusobacteria	c__Fusobacteriia	o__Fusobacteriales	f__Fusobacteriaceae	g__Fusobacterium	NA	f__Fusobacteriaceae;g__Fusobacterium		0	0	0	0	0	0	0	0	0	0	0	0	0	0	0	0	0	0	0	0	0	0	0	0	0	0	0	0	0	0	0	0	0	0	0	0	0	0	0	0	0
k__Bacteria	p__Bacteroidetes	c__Bacteroidia	o__Bacteroidales	f__Bacteroidaceae	g__Bacteroides	s__eggerthii	f__Bacteroidaceae;g__Bacteroides		0	0	0	0	0	0	0	0	0	0	0	0	0	0	0	0	0	0	0	0	0	0	0	0	0	0	0	0	0	0	0	0	0	0	0	0	0	0	0	0	0
k__Bacteria	p__Firmicutes	c__Clostridia	o__Clostridiales	f__Lachnospiraceae	g__Blautia	NA	f__Lachnospiraceae;g__Blautia		0	0	0	0	0	0	0	0	0	0	0	0	0	0	0	0	0	0	0	0	0	0	0	0	0	0	0	0	0	0	0	0	0	0	0	0	0	0	0	0	0
k__Bacteria	NA	NA	NA	NA	NA	NA	NA;NA		0	0	0	0	0	0	0	0	0	0	0	5.2997e-05	0	0	5.46349e-05	0	5.87314e-05	0	0	0	0	0	0	0	0	0	0	0	0	0	0	0	0	0	8.64715e-05	0	0	0	0	0	0
k__Bacteria	p__Firmicutes	c__Clostridia	o__Clostridiales	f__Lachnospiraceae	NA	NA	f__Lachnospiraceae;NA		0.000156607	0	0.000263596	0	0.000365497	0.00129534	0.000159719	0	0	0	0.000386165	0	0	0	0	0	0	0	0	0.000229316	0	0	0	0.000443066	0	0	0	0	0	0	0	0	0	0	0	0	0	0	0	0	0.000433232
k__Bacteria	p__Firmicutes	c__Clostridia	o__Clostridiales	f__Lachnospiraceae	NA	NA	f__Lachnospiraceae;NA		0	0	0	0	0	0	0	0	0	0	0	0	0	0	0	0	0	0	3.81728e-05	0	0	0	0	0	0	0	0	0	0	0	0	0	0	0	0	0	0	0	0	0	0
k__Bacteria	p__Firmicutes	c__Clostridia	o__Clostridiales	f__Lachnospiraceae	g__Blautia	s__producta	f__Lachnospiraceae;g__Blautia		0	0	0	0	0	0	0	0	0	0	0	0	0	0	0	0	0	0	0	0	0	0	0	0	0	0	0	0	0	0	0	0	0	0	0	0	0	0	0	0	0
k__Bacteria	p__Firmicutes	c__Clostridia	o__Clostridiales	f__Veillonellaceae	g__Veillonella	s__dispar	f__Veillonellaceae;g__Veillonella		0	0	0	0	0	0	0	0	0	0	0	0	0	0	0	0	0	0	0	0	0	0	0	0	0	0	0	0	0	0	0	0	0	0	0	0	0	0	0	0	0
k__Bacteria	p__Firmicutes	c__Bacilli	o__Lactobacillales	f__Lactobacillaceae	NA	NA	f__Lactobacillaceae;NA		0	0	0	0	0	0	0	0	0	0	0	0	0	0	0	0	0	0	0	0	0	0	0	0	0	0	0	0	0	0	0	0	0	0	0	0	0	0	0	0	0
k__Bacteria	p__Firmicutes	c__Clostridia	o__Clostridiales	f__Clostridiaceae	g__SMB53	NA	f__Clostridiaceae;g__SMB53		0	0	0	0	0	0	0	0	0	0	0	0	0	0	0	0	0	0	0	0	0	0	0	0	0	0	0	0	0	0	0	0	0	0	0	0	0	0	0	0	0
k__Bacteria	p__Firmicutes	c__Clostridia	o__Clostridiales	f__Lachnospiraceae	g__[Ruminococcus]	NA	f__Lachnospiraceae;g__[Ruminococcus]		0.00164437	0.00067135	0	0	0	0	0.00130594	0	0	0	0.000402955	0.00148392	0.00133367	0	0	0	0.0006852	0.00146867	0.000648938	0	0	0	0	0	0.000765641	0	0.000516796	0	0	0	0	0	0	0.000276043	0	0.00019143	0.000619427	0	0	0	0
k__Bacteria	p__Firmicutes	c__Bacilli	o__Bacillales	f__Bacillaceae	g__Bacillus	s__cereus	f__Bacillaceae;g__Bacillus		0	0	0	0	0	0	0	0	0	0	0	0	0	0	0	0	0	0	0	0	0	0	0	0	0	0	0	0	0	0	0	0	0	0	0	0	0	0	0	0	0
k__Bacteria	NA	NA	NA	NA	NA	NA	NA;NA		0	0	0	0	0	0	0	0	0	0	0	0	0	0	0	0	0	0	0	0	0	0	0	0	0	0	0	0	0	0	0	0	0	0	0	0	0	0	0	0	0
k__Bacteria	p__Firmicutes	c__Clostridia	o__Clostridiales	f__Ruminococcaceae	g__Faecalibacterium	s__prausnitzii	f__Ruminococcaceae;g__Faecalibacterium		0	0	0	0	0	0	0	0	0	0	0	0	0	0	0	0	0	0	0	0	0	0	0	0	0	0	0	0	0	0	0	0	0	0	0	0	0	0	0	0	0
k__Bacteria	p__Firmicutes	c__Clostridia	o__Clostridiales	f__Lachnospiraceae	NA	NA	f__Lachnospiraceae;NA		0	0	0	0	0.000381388	0.000971503	0	0	0	0	0	0	0	0	0	0	0	0	0	0	0	0	0	0	0	0	0	0	0.000228333	0	0	0	0	0	0	0	0	0	0	0	0
k__Bacteria	p__Firmicutes	c__Clostridia	o__Clostridiales	f__Lachnospiraceae	NA	NA	f__Lachnospiraceae;NA		0	0	0	0	0	0	0	0	0	0	0	0	0	0	0	0	0	0	0	0	0	0	0	0	0	0	0	0	0	0	0	0	0	0	0	0	0	0	0	0	0
k__Bacteria	p__Firmicutes	c__Clostridia	o__Clostridiales	f__Lachnospiraceae	g__Clostridium	s__hathewayi	f__Lachnospiraceae;g__Clostridium		0	0	0	0	0	0	0	0	0	0	0	0	0	0	0	0	0	0	0	0	0	0	0	0	0	0	0	0	0	0	0	0	0	0	0	0	0	0	0	0	0
k__Bacteria	p__Bacteroidetes	c__Bacteroidia	o__Bacteroidales	f__Bacteroidaceae	g__Bacteroides	NA	f__Bacteroidaceae;g__Bacteroides		0	0	0	0	0	0	0	0	0	0	0	0	0	0	0	0	0	0	0	0	0	0	0	0	0	0	0	0	0	0	0	0	0	0	0	0	0	0	0	0	0
k__Bacteria	p__Firmicutes	c__Clostridia	o__Clostridiales	f__Lachnospiraceae	g__Blautia	s__producta	f__Lachnospiraceae;g__Blautia		0	0	0	0	0	0	0	0	0	0	0	0	0	0	0	0	0	0	0	0	0	0	0	0	0	0	0	0	0	0	0	0	0	0	0	0	0	0	0	0	0
k__Bacteria	p__Firmicutes	c__Clostridia	o__Clostridiales	f__Lachnospiraceae	g__Blautia	s__obeum	f__Lachnospiraceae;g__Blautia		0	0	0	0	0	0	0	0	0	0	0	0	0	0	0	0	0	0	0	0	0	0	0	0	0	0	0	0	0	0	0	0	0	0	0	0	0	0	0	0	0
k__Bacteria	p__Firmicutes	c__Clostridia	o__Clostridiales	f__Veillonellaceae	g__Veillonella	NA	f__Veillonellaceae;g__Veillonella		0	0	0	0	0	0	0	0	0	0	0	0	0	0	0	0	0	0	0	0	0	0	0	0	0	0	0	0	0	0	0	0	0	0	0	0	0	0	0	0	0
k__Bacteria	p__Firmicutes	c__Clostridia	o__Clostridiales	f__Ruminococcaceae	NA	NA	f__Ruminococcaceae;NA		0	0	0	0	0	0	0	0	0	0.000741755	0	0.000317982	0	0.000102149	0	0.000774234	9.78857e-05	0.000554216	0	0	0	0	0	0	0	0	0	0.000888001	0	0	0	0	0	0.000241538	0	0	0	0	0	0	0
k__Bacteria	p__Proteobacteria	c__Deltaproteobacteria	o__Desulfovibrionales	f__Desulfovibrionaceae	g__Desulfovibrio	NA	f__Desulfovibrionaceae;g__Desulfovibrio		0	0	0	0	0	0	0	0	0	0	0	0	0	0	0	0	0	0	0	0	0	0	0	0	0	0	0	0	0	0	0	0	0	0	0	0	0	0	0	0	0
k__Bacteria	p__Firmicutes	c__Clostridia	o__Clostridiales	f__Ruminococcaceae	g__Faecalibacterium	s__prausnitzii	f__Ruminococcaceae;g__Faecalibacterium		0	0	0	0	0	0	0	0	0	0	0	0	0	0	0	0	0	0	0	0	0	0	0	0	0	0	0	0	0	0	0	0	0	0	0	0	0	0	0	0	0
k__Bacteria	p__Firmicutes	c__Clostridia	o__Clostridiales	f__Lachnospiraceae	g__Clostridium	s__hathewayi	f__Lachnospiraceae;g__Clostridium		0	0	0	0	0	0	0	0	0	0	0	0	0	0	0	0	0.000293657	0	0	0	0	0	0	0	0	0	0	0	0	0	0	0	0	0	0	0	0	0	0	0	0
k__Bacteria	p__Firmicutes	c__Clostridia	o__Clostridiales	f__Lachnospiraceae	NA	NA	f__Lachnospiraceae;NA		0	0	0	0	0	0	0	0	0	0	0	0	0	0	0	0	0	0	0	0	0	0	0	0	0	0	0	0	0	0	0	0	0	0	0	0	0	0	0	0	0
k__Bacteria	p__Firmicutes	c__Clostridia	o__Clostridiales	f__Ruminococcaceae	g__Ruminococcus	NA	f__Ruminococcaceae;g__Ruminococcus		0	0	0	0	0	0	0	0	0	0	0	0	0	0	0	0	0	0	0	0	0	0	0	0	0	0	0	0	0	0	0	0	0	0	0	0	0	0	0	0	0
k__Bacteria	p__Firmicutes	c__Clostridia	o__Clostridiales	f__Lachnospiraceae	g__Lachnospira	NA	f__Lachnospiraceae;g__Lachnospira		0	0	0	0	0	0	0	0	0	0	0	0	0	0	0	0	0	0	0	0	0	0	0	0	0	0	0	0	0	0	0	0	0	0	0	0	0	0	0	0	0
k__Bacteria	p__Firmicutes	c__Clostridia	o__Clostridiales	f__Lachnospiraceae	g__Clostridium	s__hathewayi	f__Lachnospiraceae;g__Clostridium		0	0	0	0	0	0	0	0	0	0	0	0	0	0	0	0	0	0	0	0	0	0	0	0	0	0	0	0	0	0	0	0	0	0	0	0	0	0	0	0	0
k__Bacteria	p__Firmicutes	c__Clostridia	o__Clostridiales	f__Lachnospiraceae	NA	NA	f__Lachnospiraceae;NA		0	0	0	0	0	0	0	0	0	0	0	0	0	0	0	0	0	0	0	0	0.000201143	0	0	0	0	0	0	0	0	0	0	0	0	0	0	0	0	0	0.000207082	0	0
k__Bacteria	p__Firmicutes	c__Erysipelotrichi	o__Erysipelotrichales	f__Erysipelotrichaceae	g__Coprobacillus	s__cateniformis	f__Erysipelotrichaceae;g__Coprobacillus		0	0	0	0	0	0	0	0	0	0	0	0	0	0	0	0	0	0	0	0	0	0	0	0	0	0	0	0	0	0	0	0	0	0	0	0	0	0	0	0	0
k__Bacteria	p__Firmicutes	c__Clostridia	o__Clostridiales	f__Lachnospiraceae	NA	NA	f__Lachnospiraceae;NA		0	0	0	0	0	0	0	0	0	0	0	0	0	0	0	0	0	0	0	0	0	0	0	0	0	0	0	0	0	0	0	0	0	0	0	0	0	0	0	0	0
k__Bacteria	p__Firmicutes	c__Clostridia	o__Clostridiales	f__Clostridiaceae	g__SMB53	NA	f__Clostridiaceae;g__SMB53		0	0	0	0	0	0	0	0	0	0	0	0	0	0	0	0	0	0	0	0	0	0	0	0	0	0	0	0	0	0	0	0	0	0	0	0	0	0	0	0	0
k__Bacteria	p__Firmicutes	c__Clostridia	o__Clostridiales	f__Lachnospiraceae	g__Blautia	NA	f__Lachnospiraceae;g__Blautia		0	0	0	0	0	0	0	0	0	0	0	0	0	0	0	0	0	0	0	0	0	0	0	0	0	0	0	0	0	0	0	0	0	0	0	0	0	0	0	0	0
k__Bacteria	p__Proteobacteria	c__Deltaproteobacteria	o__Desulfovibrionales	f__Desulfovibrionaceae	g__Bilophila	NA	f__Desulfovibrionaceae;g__Bilophila		0.000561175	0.00119884	0.00167743	0.00167581	0.000969362	0.00300703	0.0037487	0.000682261	0.00151978	0.00168321	0.0016454	0.00135142	0.00111421	0.000885287	0.00191222	0.0012078	0.00146829	0.00218915	0.00120881	0.00105485	0.000687239	0.000843191	0.00120173	0.00142766	0.00236984	0.000887213	0.00218531	0.00158175	0.00110905	0.00207592	0.00209426	0.00103734	0.0021142	0.00138021	0.00147002	0.0019143	0.000733532	0	0.000892046	0.000886962	0.001433
k__Bacteria	p__Firmicutes	c__Clostridia	o__Clostridiales	f__Lachnospiraceae	g__Anaerostipes	NA	f__Lachnospiraceae;g__Anaerostipes		0	0	0	0	0	0	0	0	0	0	0	0	0	0	0	0	0	0	0	0	0	0	0	0.0015015	0	0	0	0	0	0	0	0	0	0	0	0	0	0	0	0	0
k__Bacteria	NA	NA	NA	NA	NA	NA	NA;NA		0	0	0	0	0	0	0	0	0	0	0	0	3.37638e-05	0	0	0	0	0	0	0	0	0	0	0	0	0	0	0	0	0	0	0	0	0	0	0	0	0	0	0	0
k__Bacteria	p__Firmicutes	c__Clostridia	o__Clostridiales	f__Ruminococcaceae	NA	NA	f__Ruminococcaceae;NA		0	0	0	0	0	0	0	0	0	0	0	0	0	0	0	0	0	0	0	0	0	0	0	0	0	0	0	0	0	0.000207592	0	0.000103734	0	0	0	0.000542386	0	0	0	0	0
k__Bacteria	p__Firmicutes	c__Clostridia	o__Clostridiales	f__Ruminococcaceae	g__Faecalibacterium	s__prausnitzii	f__Ruminococcaceae;g__Faecalibacterium		0	0	0	0	0	0	0	0	0	0	0	0	0	0	0	0	0	0	0	0	0	0	0	0	0	0	0	0	0	0	0	0	0	0	0	0	0	0	0	0	0
k__Bacteria	p__Bacteroidetes	c__Bacteroidia	o__Bacteroidales	f__Bacteroidaceae	g__Bacteroides	NA	f__Bacteroidaceae;g__Bacteroides		0	0	0	0	0	0	0	0	0	0	0	0	0	0	0	0	0	0	0	0	0	0	0	0	0	0	0	0	0	0	0	0	0	0	0	0	0	0	0	0	0
k__Bacteria	p__Firmicutes	c__Clostridia	o__Clostridiales	f__Lachnospiraceae	NA	NA	f__Lachnospiraceae;NA		0	0	0	0	0	0	0	0	0	0	0	0	0	0	0	0	0	0	0	0	0	0	0	0	0	0	0	0	0	0	0	0	0	0	0	0	0	0	0	0	0
k__Bacteria	p__Firmicutes	NA	NA	NA	NA	NA	NA;NA		0	0	0	0	0	0	0	0	0	0	0	0	0	0	0	0	0	0	0	0	0	0	0	0	0	0	0	0	0	0	0	0	0	0	0	0	0	0	0	0	0
k__Bacteria	p__Firmicutes	c__Clostridia	o__Clostridiales	f__Lachnospiraceae	g__Clostridium	s__hathewayi	f__Lachnospiraceae;g__Clostridium		0	0	0	0	0	0	0	0	0	0	0	0	0	0	0	0	0	0	0	0	0	0	0	0	0	0	0	0	0	0	0	0	0	0	0	0	0	0	0	0	0
k__Bacteria	p__Firmicutes	c__Clostridia	o__Clostridiales	f__Lachnospiraceae	g__Blautia	NA	f__Lachnospiraceae;g__Blautia		0	0	0	0	0	0	0	0	0	0	0	0	0	0	0	0	0	0	0	0	0	0	0	0	0	0	0	0	0	0	0	0	0	0	0	0	0	0	0	0	0
k__Bacteria	p__Firmicutes	c__Clostridia	o__Clostridiales	f__Lachnospiraceae	g__Blautia	NA	f__Lachnospiraceae;g__Blautia		0	0	0	0	0	0	0	0	0	0	0	0	0.000168819	0	0	0	0	0	0	0	0	0	0	0	0	0	0.000531561	0	0	0	0	0	0.000910732	0	0	0	0	0	0	0	0
k__Bacteria	p__Firmicutes	c__Clostridia	o__Clostridiales	f__Ruminococcaceae	g__Oscillospira	NA	f__Ruminococcaceae;g__Oscillospira		0	0	0	0	0	0	0	9.74659e-05	0	0	0	0.000238486	0	0	0	0	0	0.000249397	0	0	0	0	0	0	0.000164066	0	0	0	0.000277261	0	0	0	0	0	0.000259415	0.000382861	0	0	0	0	0
k__Bacteria	p__Bacteroidetes	c__Bacteroidia	o__Bacteroidales	f__Bacteroidaceae	g__Bacteroides	s__fragilis	f__Bacteroidaceae;g__Bacteroides		0.0080783	0.0101182	0.0134674	0.0144994	0.0365974	0.0100389	0.0174469	0.00451592	0.00835007	0.00305261	0.0137844	0.00495522	0.00908247	0.00170248	0.00542706	0.00133168	0.0120987	0.0023	0.018552	0.0222666	0.0127894	0.0270062	0.0577899	0.0292916	0.0247375	0.0084008	0.00516796	0.00677101	0.0289983	0.00516014	0.012347	0.00356155	0.00253704	0.0038301	0.0142462	0.00491338	0.033335	0.0285057	0.00794877	0.0406278	0.0874129
k__Bacteria	p__Firmicutes	c__Clostridia	o__Clostridiales	f__Lachnospiraceae	g__[Ruminococcus]	s__torques	f__Lachnospiraceae;g__[Ruminococcus]		0.00143556	0.000407605	0	0.0018944	0	0	0.00165356	0.00204678	0.0021836	0.00233938	0.0013096	0.00124543	0.00119862	0.000749089	0.00254963	0.00145556	0.00225137	0.00238313	0.00151419	0.000779673	0	0.00236093	0	0.000541525	0.00317194	0.00385383	0.00556663	0.00666001	0.00350654	0.00281732	0.00378788	0.00107192	0.00775749	0.00307098	0.00827965	0.0037967	0.00140186	0.000874267	0.000111506	0.00689859	0
k__Bacteria	p__Firmicutes	c__Clostridia	o__Clostridiales	f__Lachnospiraceae	g__[Ruminococcus]	s__gnavus	f__Lachnospiraceae;g__[Ruminococcus]		0	0	0	0	0	0	0	0	0	0	0	0	0	0	0	0	0	0	0	0	0	0	0	0	0	0	0	0	0	0	0	0	0	0	0	0	0	0	0	0	0
k__Bacteria	p__Firmicutes	c__Clostridia	o__Clostridiales	f__Lachnospiraceae	NA	NA	f__Lachnospiraceae;NA		0	0	0	0	0	0	0	0	0	0	0	0	0	0	0	0	0	0	0	0	0	0	0	0	0	0	0	0	0	0	0	0	0	0	0	0	0	0	0	0.00022174	0
k__Bacteria	p__Firmicutes	c__Clostridia	o__Clostridiales	f__Ruminococcaceae	g__Oscillospira	NA	f__Ruminococcaceae;g__Oscillospira		0	0	0	0	0	0	0	0	0	0	0	0	0	0	0	0	0	0	0	0	0	0	0	0	0	0	0	0	0	0	0	0	0	0	0	0	0	0	0	0	0
k__Bacteria	p__Bacteroidetes	c__Bacteroidia	o__Bacteroidales	f__Bacteroidaceae	g__Bacteroides	s__ovatus	f__Bacteroidaceae;g__Bacteroides		0.0033801	0.00225382	0.00422952	0.00269588	0.00282863	0.00175796	0.00368293	0.00139701	0.00424491	0.00145498	0.0024681	0.00127193	0.00359585	0	0.00420688	0.00244658	0.00377839	0.000997589	0.00202316	0.00224729	0.00807925	0.00399913	0.00307109	0.00123074	0.00308079	0.00133082	0.00575858	0.00333	0.00195714	0.0022242	0.00264059	0.00200553	0.00393566	0.0038646	0.0036318	0.00181859	0.00169527	0	0.0129187	0.00507539	0.00229946
k__Bacteria	p__Proteobacteria	c__Gammaproteobacteria	o__Enterobacteriales	f__Enterobacteriaceae	NA	NA	f__Enterobacteriaceae;NA		0	0	0	0	0	0	0	0.00133203	0	0	0	0	0	0.00228132	0	0.00284918	0	0.000859035	0	0.000160521	0	0	0	0.000492296	0	0.001414	0	0.00041625	0	0	0	0.00155602	0	0.00144923	0	0.00121239	0	0.00023007	0	0	0
k__Bacteria	p__Firmicutes	c__Clostridia	o__Clostridiales	f__Lachnospiraceae	g__Blautia	NA	f__Lachnospiraceae;g__Blautia		0.000522023	0	0.000563137	0.00034002	0.000508518	0	0.000648271	0	0	0	0	0	0.00079345	0	0.000509925	0	0	0	0.000445349	0	0.000402286	0	0	0	0.000692723	0	0	0	0	0	0	0	0.000308998	0	0	0	0	0	0.000493811	0.00022174	0
k__Bacteria	p__Firmicutes	c__Clostridia	o__Clostridiales	f__Lachnospiraceae	g__Blautia	NA	f__Lachnospiraceae;g__Blautia		0.000352365	0	0	0.000291446	0.000572082	0	0	0	0.000262032	0	0.000453324	0	0	0	0	0	0	0	0.000216313	0	0.000536382	0	0	0	0	0	0	0	0	0	0	0	0	0	0.000367504	0	0	0	0	0	0.00101643
k__Bacteria	p__Firmicutes	c__Clostridia	o__Clostridiales	f__Lachnospiraceae	g__Blautia	NA	f__Lachnospiraceae;g__Blautia		0	0	0	0	0	0	0	0	0	0	0	0	0	0	0	0	0	0	0	0	0	0	0	0	0	0	0	0	0	0	0	0	0	0	0	0	0	0	0	0	0
k__Bacteria	p__Firmicutes	c__Clostridia	o__Clostridiales	f__Lachnospiraceae	g__[Ruminococcus]	NA	f__Lachnospiraceae;g__[Ruminococcus]		0	0	0	0	0	0	0.000178509	0	0.000157219	0.000199703	0.000235057	0.000503471	0.000219465	0	0.000291386	0	0.000332811	0.000360241	0	0	0	0	0	0	0.000309902	0	0.000295312	0.0004995	0.000260952	0.000207592	0.000364219	0	0.000455366	0	0.000259415	0	0	0	0	0	0
k__Bacteria	p__Firmicutes	c__Clostridia	o__Clostridiales	f__Ruminococcaceae	g__Faecalibacterium	s__prausnitzii	f__Ruminococcaceae;g__Faecalibacterium		0	0	0	0	0	0	0	0	0	0	0	0	0	0	0	0	0	0	0	0	0	0	0	0	0	0	0	0	0	0	0	0	0	0	0	0	0	0	0	0	0
k__Bacteria	p__Firmicutes	c__Clostridia	o__Clostridiales	f__Lachnospiraceae	g__Lachnospira	NA	f__Lachnospiraceae;g__Lachnospira		0	0	0	0	0	0	0	0	0	0	0	0	0	0	0	0	0	0	0	0	0	0	0	0	0	0	0	0	0	0	0	0	0	0	0	0	0	0	0	0.000640583	0
k__Bacteria	p__Firmicutes	c__Clostridia	o__Clostridiales	f__Ruminococcaceae	g__Faecalibacterium	s__prausnitzii	f__Ruminococcaceae;g__Faecalibacterium		0	0	0	0	0	0	0	0	0	0	0	0	0	0	0	0	0	0	0	0	0	0	0	0	0	0	0	0	0	0	0	0	0	0	0	0	0	0	0	0	0
k__Bacteria	p__Firmicutes	c__Bacilli	o__Lactobacillales	f__Enterococcaceae	g__Enterococcus	s__casseliflavus	f__Enterococcaceae;g__Enterococcus		0	0	0	0	0	0	0	0	0	0	0	0	0	0	0	0	0	0	0	0	0	0	0	0	0	0	0	0	0	0	0	0	0	0	0	0	0	0	0	0	0
k__Bacteria	p__Firmicutes	c__Clostridia	o__Clostridiales	f__Lachnospiraceae	g__Blautia	NA	f__Lachnospiraceae;g__Blautia		0	0	0	0	0	0	0	0	0	0	0	0	0	0	0	0	0	0	0	0	0	0	0	0	0	0	0	0	0	0	0	0	0	0	0	0	0	0	0	0	0
k__Bacteria	p__Firmicutes	c__Clostridia	o__Clostridiales	f__Lachnospiraceae	g__Anaerostipes	NA	f__Lachnospiraceae;g__Anaerostipes		0	0	0	0	0	0	0	0	0	0	0	0	0	0	0	0	0	0	0	0	0	0	0	0	0	0	0	0	0	0	0	0	0	0	0	0	0	0	0	0	0
k__Bacteria	p__Firmicutes	c__Clostridia	o__Clostridiales	f__Lachnospiraceae	g__Blautia	NA	f__Lachnospiraceae;g__Blautia		0	0	0	0	0	0	0	0	0	0	0	0	0	0	0	0	0	0	0	0	0	0	0	0	0	0	0	0	0	0	0	0	0	0	0	0	0	0	0	0	0
k__Bacteria	p__Firmicutes	c__Clostridia	o__Clostridiales	f__Lachnospiraceae	g__Roseburia	s__faecis	f__Lachnospiraceae;g__Roseburia		0	0	0	0	0	0	0	0	0	0	0	0.00034448	0	0	0	0.000619387	0	0.000803613	0	0	8.38097e-05	0	0	0	0	0	0	0	0	0	0	0	0	0	0	0	0	0	0	0	0
k__Bacteria	p__Firmicutes	c__Clostridia	o__Clostridiales	f__Veillonellaceae	g__Dialister	NA	f__Veillonellaceae;g__Dialister		0	0	0	0	0	0	0	0	0	0	0	0	0	0	0	0	0	0	0	0	0	0	0	0	0	0	0	0	0	0	0	0	0	0	0	0	0	0	0	0	0
k__Bacteria	p__Firmicutes	c__Clostridia	o__Clostridiales	f__Veillonellaceae	g__Veillonella	s__dispar	f__Veillonellaceae;g__Veillonella		0	0	0	0	0	0	0	0	0	0	0	0	0	0	0	0	0	0	0	0	0	0	0	0	0	0	0	0	0	0	0	0	0	0	0	0	0	0	0	0	0
k__Bacteria	p__Fusobacteria	c__Fusobacteriia	o__Fusobacteriales	f__Fusobacteriaceae	g__Fusobacterium	NA	f__Fusobacteriaceae;g__Fusobacterium		0.0339837	0.0263265	0	0.00131151	0	0	0.0642164	0.0385965	0.0838501	0.0517802	0.0624748	0.0429541	0.0560479	0.0440941	0.0765981	0.0500465	0.0596124	0.0413722	0.0334775	0.0404742	0	0	0.000507397	0.000196918	0.082033	0.0571421	0.0846512	0.0555278	0.0438399	0.0516904	0.0643393	0.0513485	0.096684	0.0690107	0.0757274	0.0570781	0.0381111	0.0335212	0	0.000246378	0.000549872
k__Bacteria	p__Firmicutes	c__Clostridia	o__Clostridiales	f__Lachnospiraceae	NA	NA	f__Lachnospiraceae;NA		0	0	0	0	0	0	0	0	0	0	8.3949e-05	0	0	0	0	0	0	0	0	0	0	0	0	0	0	0	0	0	0	0	0	0	0	0	0	0	0	0	0	0	0
k__Bacteria	p__Proteobacteria	c__Gammaproteobacteria	o__Enterobacteriales	f__Enterobacteriaceae	NA	NA	f__Enterobacteriaceae;NA		0	0	0	0	0	0	0	0.00207927	0.0010656	0	0	0	0	0	0	0	0	0	0	0	0	0	0	0	0	0.00127537	0.00126984	0.001332	0.000472975	0	0	0	0	0.00148373	0.000562065	0	0	0	0.000573458	0.000911599	0
k__Bacteria	p__Firmicutes	c__Clostridia	o__Clostridiales	f__Lachnospiraceae	g__Clostridium	s__clostridioforme	f__Lachnospiraceae;g__Clostridium		0	0	0	0	0	0	0	0	0	0	0	0	0	0	0	0	0	0	0	0	0	0	0	0	0	0	0	0	0	0	0	0	0	0	0	0	0	0	0	0	0
k__Bacteria	p__Firmicutes	c__Clostridia	o__Clostridiales	f__Lachnospiraceae	g__Blautia	NA	f__Lachnospiraceae;g__Blautia		0	0	0	0	0	0	0	0	0	0	0	0	0	0	0	0	0	0	0	0	0	0	0	0	0	0	0	0	0	0	0	0	0	0	0	0	0	0	0	0	0
k__Bacteria	p__Firmicutes	c__Clostridia	o__Clostridiales	f__Ruminococcaceae	g__Oscillospira	NA	f__Ruminococcaceae;g__Oscillospira		0	0	0	0	0	0	0	0	0	0	0	0	0	0	0	0	0	0	0	0	0	0	0	0	0	0	0	0	0	0	0	0	0	0	0	0	0	0	0	0	0
k__Bacteria	p__Synergistetes	c__Synergistia	o__Synergistales	f__Synergistaceae	g__Cloacibacillus	NA	f__Synergistaceae;g__Cloacibacillus		0	0	0	0	0	0	1.87905e-05	0	0	0	0	0	0	0	0	0	0	0	0	0	0	0	0	0	0	0	0	0	0	0	0	0	0	0	0	0	0	0	0	0	0
k__Bacteria	p__Firmicutes	c__Clostridia	o__Clostridiales	f__Lachnospiraceae	g__[Ruminococcus]	s__torques	f__Lachnospiraceae;g__[Ruminococcus]		0.000469821	0	0	0.000582892	0	0	0.000591899	0.000974659	0.000803564	0.00102705	0.000419745	0.000556468	0.000540221	0	0.000819523	0	0.000763508	0.00110843	0.000585316	0	0	0.000674553	0	0	0.000838559	0.00133082	0.00162422	0.00246975	0.00110905	0.0012159	0.00109266	0.000656985	0.00271593	0.00120769	0.00285356	0.00134001	0.000260811	0	0	0.00248842	0
k__Bacteria	p__Firmicutes	c__Erysipelotrichi	o__Erysipelotrichales	f__Erysipelotrichaceae	g__[Eubacterium]	s__dolichum	f__Erysipelotrichaceae;g__[Eubacterium]		0	0	0	0	0	0	0	0	0	0	0	0	0	0	0	0	0	0	0	0	0	0	0	0	0	0	0	0	0	0	0	0	0	0	0	0	0	0	0	0	0
k__Bacteria	p__Firmicutes	c__Bacilli	o__Turicibacterales	f__Turicibacteraceae	g__Turicibacter	NA	f__Turicibacteraceae;g__Turicibacter		0	0	0	0	0	0	0	0	0	0	0	0	0	0	0	0	0	0	0	0	0	0	0	0	0	0	0	0	0	0	0	0	0	0	0	0	0	0	0	0	0
k__Bacteria	p__Bacteroidetes	c__Bacteroidia	o__Bacteroidales	f__Porphyromonadaceae	g__Parabacteroides	NA	f__Porphyromonadaceae;g__Parabacteroides		0	0	0	0	0	0	0	0	0	0	0	0	0	0	0	0	0	0	0	0	0	0	0	0	0	0	0	0	0	0	0	0	0	0	0	0	0	0	0	0	0
k__Bacteria	p__Firmicutes	c__Clostridia	o__Clostridiales	f__Lachnospiraceae	g__Coprococcus	NA	f__Lachnospiraceae;g__Coprococcus		0	0	0	0	0	0	0	0	0	0	0	0	0	0	0	0	0	0	0	0	0	0	0	0	0	0	0	0	0	0	0	0	0	0	0	0	0	0	0	0	0
k__Bacteria	p__Firmicutes	c__Clostridia	o__Clostridiales	f__Lachnospiraceae	g__Blautia	s__producta	f__Lachnospiraceae;g__Blautia		0	0	0	0	0	0	9.39523e-05	0	0	0	0	0	0	0	0	0	0	0	0	0	0	0	0	0	0	0	0	0	0	0	0.00018211	0	0	0	0	0	0	0	0	0	0
k__Bacteria	p__Firmicutes	c__Clostridia	o__Clostridiales	f__Lachnospiraceae	NA	NA	f__Lachnospiraceae;NA		0	0	0	0	0	0	0	0	0	0	0	0	0	0	0	0	0	0	0	0	0	0	0	0	0	0	0	0	0	0	0	0	0	0	0	0	0	0	0	0	0
k__Bacteria	NA	NA	NA	NA	NA	NA	NA;NA		0	0	0	0	0	0	0	0	0	0	0	0	0	0	0	0	0	0	0	0	0	0	0	0	0	0	0	0	3.2619e-05	0	0	0	0	0	0	0	0	0	0	0	0
k__Bacteria	p__Firmicutes	c__Clostridia	o__Clostridiales	f__Clostridiaceae	g__Clostridium	s__perfringens	f__Clostridiaceae;g__Clostridium		0	0	0	0	0	0	0	0	0	0	0	0	0	0	0	0.000123877	0	0	0	0	0	0	0	0	0	0	0	0	0	0	0	0	0	0	0	0	0	0	0	0	0
k__Bacteria	p__Bacteroidetes	c__Bacteroidia	o__Bacteroidales	f__Bacteroidaceae	g__Bacteroides	s__ovatus	f__Bacteroidaceae;g__Bacteroides		0	0	0	0	0	0	0	0	0	0	0	0	0	0	0	0	0	0	0	0	0	0	0	0	0	0	0	0	0	0	0	0	0	0	0	0	0	0	0	0	0
k__Bacteria	p__Firmicutes	c__Clostridia	o__Clostridiales	f__Lachnospiraceae	NA	NA	f__Lachnospiraceae;NA		0	0	0	0	0	0	0	0	0.000174688	0.000256761	0	0	0	0	0	0	0	0.000249397	0	0	0	0	0	0	0	0.000499057	0.000177187	0	0	0.00029656	0	0.000691563	0	0	0.000324268	0	0	0	0	0	0
k__Bacteria	p__Firmicutes	c__Clostridia	o__Clostridiales	f__Veillonellaceae	g__Veillonella	NA	f__Veillonellaceae;g__Veillonella		0	0	0	0	0	0	0	0	0	0	0	0	0	0	0	0	0	5.54216e-05	0	0	0	0	0	0	0	0	0	0	0	0	0	0	0	0	0	0	0	0	0	0	0
k__Bacteria	p__Actinobacteria	c__Coriobacteriia	o__Coriobacteriales	f__Coriobacteriaceae	g__Eggerthella	s__lenta	f__Coriobacteriaceae;g__Eggerthella		0	0	0	0	0	0	0	0	8.73439e-05	0	0	0	0	0	0	0	0	0	0	0	0	0	0	0	0	0	0	0	0	0	0	0	0	0	0	0	0	0	0	0	0
k__Bacteria	p__Firmicutes	c__Clostridia	o__Clostridiales	NA	NA	NA	NA;NA		0	0	0	0	0	0	0	0	0	0	0	0	0	0	0	0	0	0	0	0	0.000117334	0	0	0	0	0	0	0	0	0	0	0	0	0	0	0	0	0	0	0	0
k__Bacteria	p__Firmicutes	c__Clostridia	o__Clostridiales	f__Ruminococcaceae	g__Faecalibacterium	s__prausnitzii	f__Ruminococcaceae;g__Faecalibacterium		0	0	0	0	0	0	0	0	0	0	0	0	0	0	0	0	0	0	0	0	0	0	0	0	0	0	0	0	0	0	0	0	0	0	0	0	0	0	0	0	0
k__Bacteria	p__Firmicutes	c__Clostridia	o__Clostridiales	f__Lachnospiraceae	g__Clostridium	s__lavalense	f__Lachnospiraceae;g__Clostridium		0	0	0	0	0	0	0	0	0	0	0	0	0	0	0	0	0	0	0	0	0	0	0	0	0	0	0	0	0	0	0	0	0	0	0	0	0	0	0	0	0
k__Bacteria	p__Firmicutes	c__Clostridia	o__Clostridiales	f__Lachnospiraceae	NA	NA	f__Lachnospiraceae;NA		0	0	0	0	0	0	0	0	0	0	0	0	0	0	0	0	0	0	0	0	0	0	0	0	0	0	0	0	0	0	0	0	0	0	0	0	0	0	0	0	0
k__Bacteria	p__Firmicutes	c__Clostridia	o__Clostridiales	f__Lachnospiraceae	NA	NA	f__Lachnospiraceae;NA		0	0	0	0	0	0	0	0	0	0	0	0	0.000759686	0	0	0	0	0	0	0	0	0	0	0	0	0	0.000206718	0	0	0	0	0	0	0	0	0	0	0	0	0	0
k__Bacteria	p__Firmicutes	c__Clostridia	o__Clostridiales	f__Lachnospiraceae	g__Blautia	NA	f__Lachnospiraceae;g__Blautia		0	0	0	0	0	0	0.000206695	0	0.00013975	0.000171174	0	0	0.000185701	0	0.000200328	0	0	0	3.81728e-05	0	0	0	0	0	0.000145836	0	0.00013289	0.0002775	0	0	0.000473485	0	0.000341525	0	0	0	0	0	0	0	0
k__Bacteria	p__Bacteroidetes	c__Bacteroidia	o__Bacteroidales	f__Bacteroidaceae	g__Bacteroides	NA	f__Bacteroidaceae;g__Bacteroides		0	0	0	0	0	0	0	0	0	0	0	0	0	0	0	0	0	0	0	0	0	0	0	0	0	0	0	0	0	0	0	0	0	0	0	0	0	0	0	0	0
k__Bacteria	p__Firmicutes	c__Clostridia	o__Clostridiales	f__Lachnospiraceae	g__[Ruminococcus]	s__torques	f__Lachnospiraceae;g__[Ruminococcus]		0	0	0	0	0	0	0	0	0	0	0	0	0	0	0	0	0	0	0	0	0	0	0	0	0	0	0	0	0	0	0	0	0	0	0	0	0	0	0	0	0
k__Bacteria	p__Fusobacteria	c__Fusobacteriia	o__Fusobacteriales	f__Fusobacteriaceae	g__Fusobacterium	NA	f__Fusobacteriaceae;g__Fusobacterium		0	0	0	0	0	0	0	0	0	0	0	0	0	0	0	0	0	0	0	0	0	0	0	0	0	0	0	0	0	0	0	0	0	0	0	0	0	0	0	0	0
k__Bacteria	p__Firmicutes	c__Clostridia	o__Clostridiales	f__Lachnospiraceae	g__Blautia	NA	f__Lachnospiraceae;g__Blautia		0	0	0	0	0	0	0	0	0	0	0	0	0	0	0	0	0	0	0	0	0	0	0	0	0	0	0	0	0	0	0	0	0	0	0	0	0	0	0	0	0
k__Bacteria	p__Proteobacteria	c__Gammaproteobacteria	o__Enterobacteriales	f__Enterobacteriaceae	NA	NA	f__Enterobacteriaceae;NA		0	0	0	0	0.000413171	0	0	0	0	0	0	0	0	0	0	0	0	0	0	0	0	0	0.000427282	0.000196918	0	0	0	0	0	0	0	0	0	0	0.000345886	0	0	0	0	0	0.000766488
k__Bacteria	p__Firmicutes	c__Clostridia	o__Clostridiales	f__Lachnospiraceae	g__Blautia	s__producta	f__Lachnospiraceae;g__Blautia		0	0	0	0	0	0	0	0	0	0	0	0.000105994	0	0	0	0	0	0	0	0	0	0	0	0	0	0	0	0	0	0	0	0	0	0	0	0	0	0	0	0	0
k__Bacteria	p__Proteobacteria	c__Gammaproteobacteria	o__Enterobacteriales	f__Enterobacteriaceae	NA	NA	f__Enterobacteriaceae;NA		0	0	0	0	0	0	0	0.00155945	0	0	0	0	0	0.00258776	0	0.00275627	0	0.00110843	0	0	0	0	0	0	0	0.001414	0	0	0	0	0	0.00169433	0	0.0012767	0	0	0	0	0	0	0
k__Bacteria	p__Firmicutes	c__Clostridia	o__Clostridiales	NA	NA	NA	NA;NA		0	0	0	0	0	0	0	0	0	0	0	0	0	0	0	0	0	0	0	0	0	0	0	0	0	0	0	0	0	0	0	0	0	0	0	0	0	0	0	0	0
k__Bacteria	p__Firmicutes	c__Bacilli	o__Lactobacillales	f__Streptococcaceae	g__Streptococcus	NA	f__Streptococcaceae;g__Streptococcus		0	0	0	0	0	0	0	0	0	8.55871e-05	0	0	0	0	0	0	0	0	0	0	0	0	0	0	0	0	0	0	0	0	0	0	0	0	0	0	0	0	0	0	0
k__Bacteria	p__Firmicutes	c__Clostridia	o__Clostridiales	f__Lachnospiraceae	NA	NA	f__Lachnospiraceae;NA		0	0	0	0	0	0	0	0	0	0	0	0	0	0	0	0	0	0	0	0	0	0	0	0	0	0	0	0	0	0	0	0	0	0	0	0	0	0	0	0	0
k__Bacteria	p__Firmicutes	c__Clostridia	o__Clostridiales	f__Lachnospiraceae	g__[Ruminococcus]	NA	f__Lachnospiraceae;g__[Ruminococcus]		0	0	0	0	0	0	0	0	0	0	0	0	0.000219465	0	0.000182116	0	0	0	0	0	0	0	0	0	0	0	0	0	0	0	0	0	0	0	0	0	0	0	0.000191153	0.000714497	0
k__Bacteria	p__Proteobacteria	c__Gammaproteobacteria	o__Enterobacteriales	f__Enterobacteriaceae	NA	NA	f__Enterobacteriaceae;NA		0	0	0.000934568	0	0	0	0.000385204	0.00344379	0	0	0	0	0.000371402	0.00415404	0	0.00207495	0	0	0	0.000275179	0	0	0	0	0	0.00310525	0	0.001665	0	0	0	0.00255878	0	0.0045202	0.000907951	0.00232907	0	0	0.000589388	0	0.000833139
k__Bacteria	p__Firmicutes	c__Clostridia	o__Clostridiales	f__Lachnospiraceae	g__Clostridium	s__clostridioforme	f__Lachnospiraceae;g__Clostridium		0	0	0	0	0	0	0	0	0	0	0	0	0	0	0	0	0	0	0	0	0	0	0	0	0	0	0	0	0	0	0	0	0	0	0	0	4.89021e-05	0	0	0	0
k__Bacteria	p__Firmicutes	c__Clostridia	o__Clostridiales	f__Lachnospiraceae	g__Blautia	NA	f__Lachnospiraceae;g__Blautia		0	0	1.19816e-05	0	0	0	2.81857e-05	0	0	0	0	0	0	0	0	0	0	0	0	0	0	0	0	0	0	0	0	0	0	0	0	0	0	0	0	0	0	0	0	0.000271016	1.66628e-05
k__Bacteria	p__Bacteroidetes	c__Bacteroidia	o__Bacteroidales	f__Bacteroidaceae	g__Bacteroides	NA	f__Bacteroidaceae;g__Bacteroides		0.0155432	0.00119884	0.0114185	0.00140866	0.00649949	0.00212805	0.00170993	0.000812216	0.00545026	0	0.0105944	0.000927447	0	0	0.00333273	0.00092908	0.0116484	0	0.0102812	0.00112365	0.0102415	0.00231275	0.00670299	0.00322454	0.00169535	0	0.0078553	0	0.0127866	0.00139383	0	0	0.00362666	0	0.00667993	0.00143573	0.0105792	0	0.00995588	0.00150291	0.00509881
k__Bacteria	p__Firmicutes	c__Clostridia	o__Clostridiales	f__Lachnospiraceae	g__Clostridium	s__clostridioforme	f__Lachnospiraceae;g__Clostridium		0	0	0	0	0	0	0	0	0	0	0	0	0	0	0	0	0	0	0	0	0	0	0	0	0	0	0	0	0	0	0	0	0	0	0	9.57152e-05	0	0	0	0	0
k__Bacteria	NA	NA	NA	NA	NA	NA	NA;NA		0	0	0	0	0	0	0	0	0	0	0	0	0	0	0	0	0	0	0	0	0	0	0	0	0	0	0	0	0	0	0	0	0	0	0	0	0	0	0	0	0
k__Bacteria	p__Firmicutes	c__Clostridia	o__Clostridiales	f__Lachnospiraceae	g__Blautia	NA	f__Lachnospiraceae;g__Blautia		9.1354e-05	0	3.59449e-05	0	0	0	0	0	0	0	0	0	0	0	0	0	0	0	0	0	0	0	0	0	0	0	0	0	0	0	0	0	0	0	0	0	6.52029e-05	0	0.000175223	0	0.000233279
k__Bacteria	p__Firmicutes	c__Clostridia	o__Clostridiales	f__Lachnospiraceae	NA	NA	f__Lachnospiraceae;NA		0	0	0	0	0	0	0	0	0	0	0	0	0	0	0	0	0	0	0	0	0	0	0	0	0	0	0	0	0.00032619	0	0	0	0	0	0	0	0	0	0	0	0
k__Bacteria	p__Firmicutes	c__Clostridia	o__Clostridiales	f__Lachnospiraceae	g__Clostridium	s__hathewayi	f__Lachnospiraceae;g__Clostridium		0	0	0	0	0	0	0.000441576	0	0	0	0	0	0.000388284	0	0	0	0	0	0	0	0	0	0	0	0.000364591	0.000804037	0	0	0	0	0.000437063	0	0	0	0	0	0	0	0	0	0
k__Bacteria	p__Firmicutes	c__Clostridia	o__Clostridiales	NA	NA	NA	NA;NA		0	0	0	0	0	0	0	0	0	0	0	0	0	0	0	0	0	0	0	0	0	0	0	0	0	0	0	0	0	0	0	0	0	0	0	0	0	0	0	0	0
k__Bacteria	p__Firmicutes	c__Clostridia	o__Clostridiales	f__Lachnospiraceae	g__Coprococcus	NA	f__Lachnospiraceae;g__Coprococcus		0	0	0	0	0	0	0	0	0	0	0	0	0.000405166	0	0	0	0	0	0	0	0	0	0	0	0.000565116	0	0	0	0	0	0	0	0	0	0	0	0	0	0	0	0
k__Bacteria	p__Firmicutes	c__Clostridia	o__Clostridiales	NA	NA	NA	NA;NA		0	0	0	0	0	0	0	0	0	0	0	0	0	0	0	0	0	0	0	0	0	0	0	0	0	0	0	0	0	0	0	0	0	0	0	0	0	0	0	0	0
k__Bacteria	p__Firmicutes	c__Clostridia	o__Clostridiales	f__Lachnospiraceae	g__Lachnospira	NA	f__Lachnospiraceae;g__Lachnospira		0	0	0	0	0	0	0	0	0	0	0	0	0	0	0	0	0	0	0	0	0	0	0	0	0	0	0	0	0	0	0	0	0	0	0	0	0	0	0	0	0
k__Bacteria	p__Firmicutes	c__Erysipelotrichi	o__Erysipelotrichales	f__Erysipelotrichaceae	NA	NA	f__Erysipelotrichaceae;NA		0	0	0	0	0	0	0	0	0	0	0	0	0	0	0	0	0	0	0	0	0	0	0	0	0	0	0	0	0	0	0	0	0	0	0	0	0	0	0	0	0
k__Bacteria	p__Firmicutes	c__Clostridia	o__Clostridiales	f__Ruminococcaceae	g__Oscillospira	NA	f__Ruminococcaceae;g__Oscillospira		0	0	0	0	0	0	0	0	0	0	0	0	0	0	0	0	0	0	0	0	0	0	0	0	0	0	0	0	0	0	0	0	0	0	0	0	0	0	0	0	0
k__Bacteria	p__Firmicutes	c__Clostridia	o__Clostridiales	f__Lachnospiraceae	NA	NA	f__Lachnospiraceae;NA		0	0	0	0	0	0	0	0	0	0	0	0	0	0	0	0	0	0	0	0	0	0	0	0	0	0	0	0	0	0	0	0	0	0	0	0	0	0	0	0	0
k__Bacteria	p__Firmicutes	c__Clostridia	o__Clostridiales	f__Lachnospiraceae	NA	NA	f__Lachnospiraceae;NA		0	0	0	0	0	0	0	0	0	0	0	0	0	0	0	0	0	0	0	0	0	0	0	0	0	0	0	0	0	0	0	0	0	0	0	0	0	0	0	0	0
k__Bacteria	p__Firmicutes	c__Clostridia	o__Clostridiales	f__Lachnospiraceae	g__Dorea	NA	f__Lachnospiraceae;g__Dorea		0	0	0	0	0	0	0	0	0	0	0	0	0	0	0	0	0	0	0	0	0	0	0	0	0	0	0	0	0	0	0	0	0	0	0	0	0	0	0	0	0
k__Bacteria	p__Firmicutes	c__Clostridia	o__Clostridiales	f__Lachnospiraceae	NA	NA	f__Lachnospiraceae;NA		0	0	0	0	0	0	0.000169114	0	0	0	0	0	0	0	0	0	0	0	0	0	0	0	0	0	0	0	0	0	0	0	0	0	0	0	0	0	0	0	0	0	0
k__Bacteria	p__Firmicutes	c__Clostridia	o__Clostridiales	f__Lachnospiraceae	g__Blautia	NA	f__Lachnospiraceae;g__Blautia		0	0	0	0	0	0	0	0	0	0	0	0	0	0	0	0	0	0	0	0	0	0	0	0	0	0	0	0	0	0	0	0	0	0	0	0	0	0	0	0	0
k__Bacteria	p__Firmicutes	c__Clostridia	o__Clostridiales	f__Clostridiaceae	g__Clostridium	s__tertium	f__Clostridiaceae;g__Clostridium		0	0	0	0	0	0	0	0	0	0	0	0	0	0	0.000637407	0	0	0	0	0	0	0	0	0	0	0	0	0.00036075	0	0	0	0	0	0	0	0	0	0	0	0	0
k__Bacteria	p__Firmicutes	c__Clostridia	o__Clostridiales	f__Ruminococcaceae	NA	NA	f__Ruminococcaceae;NA		0	0	0	0	0	0	0.000112743	0	0	0.000114116	0	0	0.000388284	0	0.000182116	0	0.000234926	0	0	0	0	0	0	0	9.11477e-05	0.000166352	0.00013289	0.00013875	0	0.000118624	0.000163899	0	9.75784e-05	0	0.000108089	0	0	0	0	0	0
k__Bacteria	p__Firmicutes	c__Bacilli	o__Lactobacillales	f__Lactobacillaceae	NA	NA	f__Lactobacillaceae;NA		0	0	0	0	0	0	0	0	0	0	0	0	0	0	0	0	0	0	0	0	0	0	0	0	0	0	0	0	0	0	0	0	0	0	0	0	0	0	0	0	0
k__Bacteria	p__Actinobacteria	c__Coriobacteriia	o__Coriobacteriales	f__Coriobacteriaceae	g__Eggerthella	s__lenta	f__Coriobacteriaceae;g__Eggerthella		0	0	0	0	0	0	0	0	0	0	0	0	0	0	0	0	0.00013704	0	0	0	0	0	0	0	0	0	0	0	0	0	0	0	0	0	0	0	0	0	0	0	0
k__Bacteria	p__Bacteroidetes	c__Bacteroidia	o__Bacteroidales	f__Bacteroidaceae	g__Bacteroides	s__ovatus	f__Bacteroidaceae;g__Bacteroides		0	0	0	0	0	0	0	0	0	0	0	0	0	0	0	0	0	0	0	0	0	0	0	0	0	0	0	0	0	0	0	0	0	0	0	0	0	0	0	0	0
k__Bacteria	p__Proteobacteria	c__Gammaproteobacteria	o__Enterobacteriales	f__Enterobacteriaceae	g__Klebsiella	NA	f__Enterobacteriaceae;g__Klebsiella		0	0	0	0	0	0	0	0	0	0	0	0	0	0	0	0	0	0	0	0	0	0	0	0	0	0	0	0	0	0	0	0	0	0	0	0	0	0	0	0	0
k__Bacteria	p__Firmicutes	c__Clostridia	o__Clostridiales	f__Lachnospiraceae	g__Blautia	s__producta	f__Lachnospiraceae;g__Blautia		0	0	0	0	0	0	0.000225485	0	0	0	0	0	0	0	0	0	0	0	0	0	0	0	0	0	0.000273443	0	0	0	0	0	0	0	0	0	0	0	0	0	0	0	0
k__Bacteria	p__Firmicutes	c__Clostridia	o__Clostridiales	NA	NA	NA	NA;NA		0	0	0	0	0	0	0	0	0	0	0	0	0	0	0	0	0	0	0	0	0	0.000674553	0	0.000984591	0	0	0	0	0	0	0	0	0	0	0	0	0	0	0	0	0
k__Bacteria	p__Proteobacteria	c__Betaproteobacteria	o__Burkholderiales	f__Alcaligenaceae	g__Sutterella	NA	f__Alcaligenaceae;g__Sutterella		0.00382382	0.00225382	0.0058111	0.00867052	0.00497394	0.00656921	0.00672698	0.00139701	0.00756398	0.00174027	0.00648086	0.00201389	0.00752933	0	0.00759425	0.0011149	0.010141	0.0018012	0.00357552	0.00158228	0.00476039	0.00722735	0.00598195	0.0103382	0.00563293	0.00155262	0.0064378	0.002442	0.00521904	0.00207592	0.00695659	0	0.00548066	0.00141472	0.00702581	0.00172287	0.00702561	0.00202462	0.00401421	0.010816	0.00651515
k__Bacteria	p__Firmicutes	NA	NA	NA	NA	NA	NA;NA		0	0	0	0	0	0	0	0	0	0	0	0	0	0	0	0	0	0	0	0	0	0	0	0	0	0	0	0	0	0	0	0	0	0	0	0	0	0	0	0	0
k__Bacteria	p__Firmicutes	c__Clostridia	o__Clostridiales	f__Lachnospiraceae	NA	NA	f__Lachnospiraceae;NA		0	0	0	0	0	0	0	0	0	0	0	0	0	0	0	0	0	0	0	0	0	0	0	0	0	0	0	0	0	0	0	0	0	0	0	0	0	0	0	0	0
k__Bacteria	p__Firmicutes	c__Clostridia	o__Clostridiales	NA	NA	NA	NA;NA		0	0	0	0	0	0	0	0	0	0	0	0	0	0	0	0	0	0	0	0	0	0	0	0	0	0	0	0	0	0	0	0	0	0	0	0	0	0	0	0	0
k__Bacteria	p__Firmicutes	c__Clostridia	o__Clostridiales	f__Lachnospiraceae	g__Blautia	s__producta	f__Lachnospiraceae;g__Blautia		0	0	0	0	0	0	0	0	0	0	0	0	0	0	0	0	0	0	0	0	0	0	0	0	0	0	0	0	0	0	0	0	0	0	0	0	0	0	0	0	0
k__Bacteria	NA	NA	NA	NA	NA	NA	NA;NA		0	0	0	0	0	0	0	0	0	0	0	0	0	0	0	0	0	0	0	0	0	0	0	0	0	0	0	0	0	0	0	0	0	0	0	0	0	0	0	0	0
k__Bacteria	p__Firmicutes	c__Clostridia	o__Clostridiales	f__Lachnospiraceae	NA	NA	f__Lachnospiraceae;NA		0	0	0	0	0	0	0	0	0	0	0	0	0	0	0	0	0	0	0	0	0	0	0	0	0	0	0	0	0	0	0	0	0	0	0	0	0	0	0	0	0
k__Bacteria	p__Firmicutes	c__Clostridia	o__Clostridiales	NA	NA	NA	NA;NA		0	0	0	0	0	0	0	0	0	0	0	0	0.000286992	0.00068099	0	0	0	0	0	0	0	0	0	0	0	0	0	0	0	0	0	0.000242047	0	0	0	0	0	0	0	0	0
k__Bacteria	p__Firmicutes	c__Clostridia	o__Clostridiales	f__Lachnospiraceae	g__Coprococcus	NA	f__Lachnospiraceae;g__Coprococcus		0	0	0	0	0	0	0	0	0	0	0	0	0	0	0	0	0	0	0	0	0	0	0	0	0	0	0	0	0	0	0	0	0	0	0	0	0	0	0	0	0
k__Bacteria	p__Firmicutes	c__Clostridia	o__Clostridiales	f__Lachnospiraceae	g__Lactonifactor	s__longoviformis	f__Lachnospiraceae;g__Lactonifactor		0	0	0	0	0	0	0	0	0	0	0	0	0	0	0	0	0	0	0	0	0	0	0	0	0	0	0	0	0	0	0	0	0	0	0	0	0	0	0	0	0
k__Bacteria	p__Firmicutes	c__Clostridia	o__Clostridiales	f__Lachnospiraceae	NA	NA	f__Lachnospiraceae;NA		0	0	0	0	0	0	0	0	0	0	0	0	0	0	0	0	0	0	0	0	0	0	0	0	0	0	0	0	0	0	0	0	0	0	0	0	0	0	0	0	0
k__Bacteria	p__Proteobacteria	c__Gammaproteobacteria	o__Enterobacteriales	f__Enterobacteriaceae	g__Trabulsiella	s__farmeri	f__Enterobacteriaceae;g__Trabulsiella		0	0	0	0	0	0	0	0	0	0	0	0	0	0	0	0.000340663	0	0	0	0	0	0	0	0	0	0	0	0	0	0	0	0	0	0.00051758	0	0	0	0	0	0	0
k__Bacteria	p__Firmicutes	c__Clostridia	o__Clostridiales	f__Clostridiaceae	g__SMB53	NA	f__Clostridiaceae;g__SMB53		0	0	0	0	0	0	0	0	0	0	0	0	0	0	0	0	0	0	0	0	0	0	0	0	0	0	0	0	0	0	0	0	0	0	0	0	0	0	0	0	0
k__Bacteria	p__Firmicutes	c__Clostridia	o__Clostridiales	f__Clostridiaceae	g__SMB53	NA	f__Clostridiaceae;g__SMB53		0	0	0	0	0	0	0.00565593	0.00146199	0.00288235	0.00362319	0	0	0.00587491	0.00197487	0.00621016	0.00222979	0.00146829	0.000415662	0	0	0	0	0	0	0.00616159	0.00169125	0.0014175	0.00374625	0	0	0.00868663	0.0033195	0.00749728	0.00224285	0.00425872	0.000670006	0	0	0	0	0
k__Bacteria	p__Firmicutes	c__Clostridia	o__Clostridiales	f__Ruminococcaceae	NA	NA	f__Ruminococcaceae;NA		0	0	0	0	0	0	0	0	0	0	0	0	0	0	0	0	0	0	0	0	0	0	0	0	0	0	0	0	0	0	0	0	0	0	0	0	0	0	0	0	0
k__Bacteria	p__Firmicutes	c__Clostridia	o__Clostridiales	f__Lachnospiraceae	g__Clostridium	NA	f__Lachnospiraceae;g__Clostridium		0	0	0	0	0	0	0	0.000389864	0	0	0	0.000291483	0	0.000544792	0	0	0	0.000193976	0	0	0	0	0	0	0	0	0	0	0	0	0	0	0	0	0	0	0	0	0	0	0
k__Bacteria	p__Actinobacteria	c__Coriobacteriia	o__Coriobacteriales	f__Coriobacteriaceae	g__Eggerthella	s__lenta	f__Coriobacteriaceae;g__Eggerthella		0	0	0	0	0	0	0	0	0	0	0	0	6.75276e-05	0	0	0	0	0	0	0	0	0	0	0	0	0	0	0	0	0	0	0	0	0	0	0	0	0	0	0	0
k__Bacteria	p__Firmicutes	c__Clostridia	o__Clostridiales	f__Lachnospiraceae	g__Blautia	NA	f__Lachnospiraceae;g__Blautia		0	0	0	0	0	0	0	0	0	0	0	0	0	0	0	0	0	0	0	0	0	0	0	0	0	0	0	0	0	0	0	0	0	0	0	0	0	0	0	0	0
k__Bacteria	p__Firmicutes	c__Clostridia	o__Clostridiales	f__Veillonellaceae	g__Megasphaera	NA	f__Veillonellaceae;g__Megasphaera		0	0	0	0	0	0	0	0	0	0	0	0	0	0	0	0	0	0	0	0	0	0	0	0	0	0	0	0	0	0	0	0	0	0	0	0	0	0	0	0	0
k__Bacteria	p__Firmicutes	c__Bacilli	o__Lactobacillales	f__Lactobacillaceae	g__Lactobacillus	s__iners	f__Lactobacillaceae;g__Lactobacillus		0	0	0	0	0	0	0	0	0	0	0	0	0	0	0	0	0	0	0	0	0	0	0	0	0	0	0	0	0	0	0	0	0	0	0	0	0	0	0	0	0
k__Bacteria	p__Firmicutes	c__Bacilli	o__Lactobacillales	f__Enterococcaceae	g__Enterococcus	NA	f__Enterococcaceae;g__Enterococcus		0	0	0	0	0	0	0	0	0	0	0	0	0	0	0	0	0	0	0	0	0	0	0	0	0	0	0	0	0	0	0	0	0	0	0	0	0	0	0	0	0
k__Bacteria	p__Bacteroidetes	c__Bacteroidia	o__Bacteroidales	f__Bacteroidaceae	g__Bacteroides	NA	f__Bacteroidaceae;g__Bacteroides		0.0584535	0.0123241	0.0455662	0.031039	0.0365656	0.0331005	0.0189972	0.00175439	0.0099048	0.00328084	0.0109973	0.00188139	0.0115641	0.000919337	0.00402477	0.00136265	0.00634299	0	0.0424863	0.0180242	0.047805	0.031969	0.0420873	0.0434697	0.0208364	0.00526783	0.00815061	0.00552226	0.0107969	0.00314353	0.00650131	0	0.0025533	0.00379559	0.00272385	0.00306288	0.0375242	0.0107673	0.0435669	0.0226914	0.0296764
k__Bacteria	p__Firmicutes	c__Clostridia	o__Clostridiales	f__Ruminococcaceae	g__Faecalibacterium	s__prausnitzii	f__Ruminococcaceae;g__Faecalibacterium		0	0	0	0	0	0	0	0	0	0	0	0	0	0	0	0	0	0	0	0	0	0	0	0	0	0	0	0	0	0	0	0	0	0	0	0	0	0	0	0	0
k__Bacteria	p__Proteobacteria	c__Gammaproteobacteria	o__Enterobacteriales	f__Enterobacteriaceae	g__Trabulsiella	s__farmeri	f__Enterobacteriaceae;g__Trabulsiella		0	0.00378833	0	0	0	0	0.000375809	0	0	0	0.000285426	0	0	0	0	0.000867142	0	0	0.000559868	0.00364612	0	0	0	0	0	0.000970389	0	0	0.000212023	0	0.000455274	0	0	0.000690107	0	0	0	0.00236972	0	0	0
k__Bacteria	p__Firmicutes	c__Clostridia	o__Clostridiales	f__Lachnospiraceae	g__Clostridium	s__citroniae	f__Lachnospiraceae;g__Clostridium		0	0	0	0	0	0	0	0	0	0	0	0	0	0	0	0	0	0	0	0	0	0	0	0	0	0	0	0	0	0	0	0	0	0	0	0	0	0	0	0	0
k__Bacteria	p__Firmicutes	c__Clostridia	o__Clostridiales	f__Lachnospiraceae	g__Clostridium	s__lavalense	f__Lachnospiraceae;g__Clostridium		0.00131811	0.00172633	0	0	0	0	0.00144687	0.0011371	0.0010656	0	0.00105776	0.00225237	0.0017726	0	0	0	0.0016249	0.00144096	0.00234126	0.00126124	0	0	0	0	0.00125784	0	0.00134367	0.000610501	0.00106012	0	0.000801282	0	0.000959521	0	0.000778244	0	0.00149967	0.00112734	0	0	0
k__Bacteria	p__Firmicutes	c__Bacilli	o__Lactobacillales	f__Streptococcaceae	g__Streptococcus	NA	f__Streptococcaceae;g__Streptococcus		0	0	0	0	0	0	0	0	0	0	0	0	0	0	0	0	0	0	0	0	0	0	0	0	0	0	0	0	0	0	0	0	0	0	0	0	0	0	0	0	0
k__Bacteria	p__Firmicutes	c__Clostridia	o__Clostridiales	f__Lachnospiraceae	g__Clostridium	s__lavalense	f__Lachnospiraceae;g__Clostridium		0.000156607	0.000647373	0	0	0	0	0.000178509	0.000487329	3.49375e-05	0.000542052	1.67898e-05	2.64985e-05	5.06457e-05	0.000374545	0.000346021	0	1.95771e-05	0	0.000343555	4.58631e-05	0	0	0	0	7.29182e-05	0	0.00013289	0	0.000146785	5.9312e-05	9.10548e-05	0	3.25261e-05	0	2.16179e-05	0	0.000244511	9.20281e-05	0	0	0
k__Bacteria	p__Firmicutes	c__Clostridia	o__Clostridiales	NA	NA	NA	NA;NA		0	0	0	0	0	0	0	0	0	0	0	0	0	0	0	0	0	0	0	0	0	0	0	0	0	0	0	0	0	0	0	0	0	0	0	0	0	0	0	0	0
k__Bacteria	p__Firmicutes	c__Erysipelotrichi	o__Erysipelotrichales	f__Erysipelotrichaceae	g__Holdemania	NA	f__Erysipelotrichaceae;g__Holdemania		0	0	0	0	0	0	0	0	0	0	0	0	0	0	0	0	0	0	0	0	0	0	0	0	0	0	0	0	0	0	0	0	0	0	0	0	0	0	0	0	0
k__Bacteria	p__Firmicutes	c__Clostridia	o__Clostridiales	f__Lachnospiraceae	NA	NA	f__Lachnospiraceae;NA		0	0	0	0	0	0	0	0	0	0	0	0	0	0	0	0	0	0	0	0	0	0	0	0	0	0	0	0	0	0	0	0	0	0	0	0	0	0	0	0	0
k__Bacteria	p__Firmicutes	c__Clostridia	o__Clostridiales	f__Ruminococcaceae	g__Oscillospira	NA	f__Ruminococcaceae;g__Oscillospira		0	0	0	0	0	0	0	0	0	0	0	0	0	0	0	0	0	0	0	0	0	0	0	0	0	0	0	0	0	0	0	0	0	0	0	0	0	0	0	0	0
k__Bacteria	p__Actinobacteria	c__Actinobacteria	o__Bifidobacteriales	f__Bifidobacteriaceae	g__Bifidobacterium	NA	f__Bifidobacteriaceae;g__Bifidobacterium		0	0	0	0	0	0	0	0	0	0	0	0	0	0	0	0	0	0	0	0	0	0	0	0	0	0	0	0	0	0	0	0	0	0	0	0	0	0	0	0	0
k__Bacteria	p__Firmicutes	c__Clostridia	o__Clostridiales	f__Lachnospiraceae	NA	NA	f__Lachnospiraceae;NA		0	0	0	0	0	0	0	0	0	0	0	0	0	0	0	0	0	0	0	0	0	0	0	0	0	0	0	0	0	0	0	0	0	0	0	0	0	0	0	0	0
k__Bacteria	p__Firmicutes	c__Clostridia	o__Clostridiales	f__Clostridiaceae	g__Clostridium	s__butyricum	f__Clostridiaceae;g__Clostridium		0	0	0	0	0	0	0	0	0	0	0	0	0	0	0	0	0	0	0	0	0	0	0	0	0	0	0	0	0	0	0	0	0	0	0	0	0	0	0	0	0
k__Bacteria	p__Firmicutes	c__Clostridia	o__Clostridiales	f__Lachnospiraceae	NA	NA	f__Lachnospiraceae;NA		0	0	0	0	0	0	0	0.00493827	0	0.00815931	0	0.000397477	0.000202583	0.00602676	0.000254963	0.00625581	0.00027408	0.00454457	0	0	0	0	0	0	0.000182295	0.00307752	0.000413437	0.00638251	0	0	0.000418852	0.00414938	0.000715575	0.00634899	0.000735008	0.00494528	0	0	0	0	0
k__Bacteria	p__Firmicutes	c__Clostridia	o__Clostridiales	f__Ruminococcaceae	g__Anaerotruncus	NA	f__Ruminococcaceae;g__Anaerotruncus		0	0	0	0	0	0	0	0	0	0	0	0	0	0	0	0	0	0	0	0	0	0	0	0	0	0	0	0	0	0	0	0	0	0	0	0	0	0	0	0	0
k__Bacteria	p__Firmicutes	c__Erysipelotrichi	o__Erysipelotrichales	f__Erysipelotrichaceae	g__[Eubacterium]	s__dolichum	f__Erysipelotrichaceae;g__[Eubacterium]		0	0	0	0	0	0	0	0	0	0	0	0	0	0	0	0	0	0	0	0	0	0	0	0	0	0	0	0	0	0	0	0	0	0	0	0	0	0	0	0	0
k__Bacteria	p__Firmicutes	c__Bacilli	o__Lactobacillales	f__Enterococcaceae	g__Enterococcus	NA	f__Enterococcaceae;g__Enterococcus		0	0	0	0	0	0	0	0	0	0	0	0	0	0	0	0	0	0	0	0	0	0	0	0	0	0	0	0	0	0	0	0	0	0	0	0	0	0	0	0	0
k__Bacteria	p__Firmicutes	c__Clostridia	o__Clostridiales	f__[Mogibacteriaceae]	NA	NA	f__[Mogibacteriaceae];NA		0	0	0	0	0	0	0	0	0	0	0	0	0	0	0	0.000185816	0	8.31324e-05	0	0	0	0	0	0	0	0	0	0	0	0	0	0.000276625	0	0.000172527	0	0	0	0	0	0	0
k__Bacteria	p__Firmicutes	c__Clostridia	o__Clostridiales	f__Lachnospiraceae	NA	NA	f__Lachnospiraceae;NA		0	0	0	0	0	0	0	0	0	0	0	0	0	0	0	0	0	0	0	0	0	0	0	0	0	0	0	0	0	0	0	0	0	0	0	0	0	0	0	0	0
k__Bacteria	p__Fusobacteria	c__Fusobacteriia	o__Fusobacteriales	f__Fusobacteriaceae	g__Fusobacterium	NA	f__Fusobacteriaceae;g__Fusobacterium		0	0	0	0	0	0	0	0	0	0	0	0	0	0	0	0	0	0	0	0	0	0	0	0	0	0	0	0	0	0	0	0	0	0	0	0	0	0	0	0	0
k__Bacteria	p__Firmicutes	c__Clostridia	o__Clostridiales	f__Eubacteriaceae	g__Pseudoramibacter_Eubacterium	NA	f__Eubacteriaceae;g__Pseudoramibacter_Eubacterium		0	0.000119884	0	0	0	0	0.000770409	0.00126706	0.00216613	0.00151204	0.000201478	0.000741958	0.00386596	0.00224727	0.00684757	0.00145556	0.00201644	0.00155181	0	0	0	0	0	0	0.00105731	0	0.0023625	0.0013875	0	0	0.00513549	0.00276625	0.00715575	0.00169076	0.00769597	0.00207383	0	0	0	0	0
k__Bacteria	p__Firmicutes	c__Bacilli	o__Bacillales	f__Planococcaceae	g__Lysinibacillus	s__boronitolerans	f__Planococcaceae;g__Lysinibacillus		0	0	0	0	0	0	0	0	0	0	0	0	0	0	0	0	0	0	0	0	0	0	0	0	0	0	0	0	0	0	0	0	0	0	0	0	0	0	0	0	0
k__Bacteria	p__Firmicutes	c__Clostridia	o__Clostridiales	f__Lachnospiraceae	g__Coprococcus	NA	f__Lachnospiraceae;g__Coprococcus		0	0	0	0	0	0	0	0	0	0	0	0	0	0	0	0	0	0	0	0	0	0	0	0	0	0	2.95312e-05	0	0	0	0	0	0	0	0	0	0	0	0	0	0
k__Bacteria	p__Firmicutes	c__Clostridia	o__Clostridiales	f__Lachnospiraceae	g__[Ruminococcus]	s__gnavus	f__Lachnospiraceae;g__[Ruminococcus]		0	0	0	0.000582892	0	0.000346965	0	0	0.000331907	0	0	0	0	0	0	0	0	0	0	0	0	0	0	0.00241225	0	0	0.000118125	0	0	0	0	0	0	0	0	0	0	0	0	0	0
k__Bacteria	p__Proteobacteria	c__Gammaproteobacteria	o__Enterobacteriales	f__Enterobacteriaceae	NA	NA	f__Enterobacteriaceae;NA		0	0	0	0	0	0	0	0	0	0	0	0	0	0	0	0	0	0	0	0	0	0	0	0	0	0	0	0	0	0	0	0	0	0	0	0	0	0	0	0.000246378	0
k__Bacteria	p__Firmicutes	c__Clostridia	o__Clostridiales	f__Lachnospiraceae	NA	NA	f__Lachnospiraceae;NA		0	0	0	0	0	0	0	0	0	0	0	0	0	0	0	0	0	0	0	0	0	0	0	0	0	0	0	0	0	0	0	0	0	0	0	0	0	0	0	0	0
k__Bacteria	p__Firmicutes	c__Clostridia	o__Clostridiales	f__Lachnospiraceae	NA	NA	f__Lachnospiraceae;NA		0	0	0	0	0	0	0	0	0	0	0	0	0	0	0	0	0	0	0	0	0	0	0	0	0	0	0	0	0	0	0	0	0	0	0	0	0	0	0	0	0
k__Bacteria	p__Firmicutes	c__Clostridia	o__Clostridiales	f__Lachnospiraceae	g__[Ruminococcus]	s__torques	f__Lachnospiraceae;g__[Ruminococcus]		0.00306688	0.00163042	0	0.000267159	0	0.00046262	0.00274341	0.00272904	0.000611407	0.000456465	0.000755541	0.00323282	0.0026167	0.00119173	0.000437079	0.000278724	0.00103759	0.00263253	0.00155236	0.00114658	0	0	0	0	0.00131253	0.000914938	0.000679217	0.0004995	0.000587142	0.000711744	0.000801282	0.000207469	0.000748101	0	0.000648536	0	0.00141816	0.00161049	0	0	0
k__Bacteria	p__Firmicutes	c__Clostridia	o__Clostridiales	f__Ruminococcaceae	g__Ruminococcus	NA	f__Ruminococcaceae;g__Ruminococcus		0	0	0	0	0	0	0	0	0	0	0	5.2997e-05	0	0	0	0	0	0	0	0	0	0	0	0	0	0	0	0	0	0	0	0	0	0	0	0	0	0	0	0	0
k__Bacteria	p__Firmicutes	c__Clostridia	o__Clostridiales	f__Ruminococcaceae	g__Faecalibacterium	s__prausnitzii	f__Ruminococcaceae;g__Faecalibacterium		0	0	0	0	0	0	0	0	0	0	0	0	0	0	0	0	0	0	0	0	0	0	0	0	0	0	0	0	0	0	0	0	0	0	0	0	0	0	0	0	0
k__Bacteria	p__Firmicutes	c__Clostridia	o__Clostridiales	f__Clostridiaceae	g__SMB53	NA	f__Clostridiaceae;g__SMB53		0	0	0	0	0	0	0	0	0	0	0	0	0	0	0	0	0	0	0	0	0	0	0	0	0	0	0	0	0	0	0	0	0	0	0	0	0	0	0	0	0
k__Bacteria	p__Firmicutes	c__Clostridia	o__Clostridiales	f__Lachnospiraceae	NA	NA	f__Lachnospiraceae;NA		0	0	0	0	0	0	0	0	0	0	0	0	0	0	0	0	0	0	0	0	0	0	0	0	0	0	0	0	0	0	0	0	0	0	0	0	0	0	0	0	0
k__Bacteria	p__Firmicutes	c__Erysipelotrichi	o__Erysipelotrichales	f__Erysipelotrichaceae	g__[Eubacterium]	s__dolichum	f__Erysipelotrichaceae;g__[Eubacterium]		0	0	0	0	0	0	0.000122138	0	0	0	0	0.000238486	0	0	0	0.000247755	0.000763508	0	0	0	0	0	0	0	0	0	0	0	0	0.00133452	0.00018211	0	0	0	0	0.00146763	0	0	0	0	0
k__Bacteria	p__Firmicutes	c__Clostridia	o__Clostridiales	f__Lachnospiraceae	g__Blautia	NA	f__Lachnospiraceae;g__Blautia		0	0	0	0	0.000969362	0	0	0	0	0	0	0	0	0	0	0	0	0	0	0	0	0	0	0	0	0	0	0	0	0	0	0	0	0	0	0	0	0	0	0	0
k__Bacteria	p__Firmicutes	c__Clostridia	o__Clostridiales	f__Lachnospiraceae	g__Roseburia	s__faecis	f__Lachnospiraceae;g__Roseburia		0	0	0	0.000582892	0	0	0	0	0	0	0	0	0	0	0	0	0	0	0	0	0	0	0	0	0	0	0	0	0	0	0	0.000138313	0	0.00124219	0	0.000797626	0	0	0	0.00078841	0
k__Bacteria	p__Firmicutes	c__Clostridia	o__Clostridiales	f__Lachnospiraceae	g__Coprococcus	NA	f__Lachnospiraceae;g__Coprococcus		0	0	0	0	0	0	0	0	0	0	0	0	0	0	0	0	0	0	0	0	0	0	0	0	0	0	0	0	0	0	0	0	0	0	0	0	0	0	0	0	0
k__Bacteria	p__Firmicutes	c__Clostridia	o__Clostridiales	f__Lachnospiraceae	g__[Ruminococcus]	s__gnavus	f__Lachnospiraceae;g__[Ruminococcus]		0	0	0	0	0	0	0	0	0	0	0	0	0	0	0	0	0	0	0	0	0	0	0	0	0	0	0	0	0	0	0	0	0	0	0	0	0	0	0	0	0
k__Bacteria	NA	NA	NA	NA	NA	NA	NA;NA		0	0	0	0	0	0	0	0	0	0	0	0	0	0	0	0	0	0	0	0	0	0	0	0	0	0	0	0	0	0	0	0	0	0	0	0	0	0	0	0	0
k__Bacteria	p__Firmicutes	c__Clostridia	o__Clostridiales	f__Lachnospiraceae	g__Blautia	NA	f__Lachnospiraceae;g__Blautia		0	0	0	0.000218585	0	0	0.000338228	0	0	0.000370878	0	0	0.000455812	0	0.000236751	0	0	0	6.36213e-05	0	0	0	0	0	0.000565116	0	0.000251015	0.000222	0	0	0.000728438	0	0.000471629	0.000379559	0	0	0	0	0	0	0
k__Bacteria	p__Bacteroidetes	c__Bacteroidia	o__Bacteroidales	f__Bacteroidaceae	g__Bacteroides	s__fragilis	f__Bacteroidaceae;g__Bacteroides		0	0	0	0	0	0	0	0	0	0	0	0	0	0	0	0	0	0	0	0	0	0	0	0	0	0	0	0	0	0	0	0	0	0	0	0	0	0	0	0	0
k__Bacteria	p__Firmicutes	c__Clostridia	o__Clostridiales	f__Lachnospiraceae	g__Clostridium	s__hathewayi	f__Lachnospiraceae;g__Clostridium		0	0	0	0	0	0	0	0	0	0	0	0	0	0	0	0	0	0	0	0	0	0	0	0	0	0	0	0	0	0	0	0	0	0	0	0	0	0	0	0	0
k__Bacteria	p__Firmicutes	c__Clostridia	o__Clostridiales	f__Ruminococcaceae	g__Ruminococcus	NA	f__Ruminococcaceae;g__Ruminococcus		0	0	0	0	0	0	0	0	0	0	0	0	0	0	0	0	0	0	0	0	0	0	0	0	0	0	0	0	0	0	0	0	0	0	0	0	0	0	0	0	0
k__Bacteria	p__Firmicutes	NA	NA	NA	NA	NA	NA;NA		0	0	0	0	0	0	0	0	0	0	0	0	0	0	0	0	0	0	0	0	0	0	0	0	0	0	0	0	0	0	0	0	0	0	0	0	0	0	0	0	0
k__Bacteria	p__Firmicutes	c__Clostridia	o__Clostridiales	f__Lachnospiraceae	g__Coprococcus	NA	f__Lachnospiraceae;g__Coprococcus		0.000522023	0	5.99082e-05	0	0	0	0.000704642	9.74659e-05	0.000209625	0	0.000134318	0.000185489	0.00079345	0	0.000382444	0.000123877	0.000704777	0.000110843	0.000254485	0	0	0	0	0	0.000492198	0	0.00023625	0	0.000114166	0	0.000892337	0	0.000439103	0	0.000583683	0.00012762	0.000130406	0	0	0	0
k__Bacteria	p__Firmicutes	c__Clostridia	o__Clostridiales	f__Clostridiaceae	NA	NA	f__Clostridiaceae;NA		0	0	0	0	0	0	0	0	0	0	0	0	0	0	0	0	0	0	0	0	0	0	0	0	0	0	0	0	0	0	0	0	0	0	0	0	0	0	0	0	0
k__Bacteria	p__Firmicutes	c__Clostridia	o__Clostridiales	f__Lachnospiraceae	g__Lactonifactor	s__longoviformis	f__Lachnospiraceae;g__Lactonifactor		0	0	0	0	0	0	0	0	0	0	0	0	0	0	0	0	0	0.000166265	0	0	0	0	0	0	0	0.000138627	0	0	0	0	0	0	0	0	0	0	0	0	0	0	0
k__Bacteria	p__Firmicutes	c__Clostridia	o__Clostridiales	f__Clostridiaceae	g__Clostridium	s__perfringens	f__Clostridiaceae;g__Clostridium		0	0	0	0	0	0	0	0	0	0	0	0	0	0	0	0	0	0	0	0	0	0	0	0	0	0	0	0	0	0	0	0	0	0	0	0	0	0	0	0	0
k__Bacteria	p__Firmicutes	c__Clostridia	o__Clostridiales	f__Lachnospiraceae	g__Blautia	s__producta	f__Lachnospiraceae;g__Blautia		0.000274062	0	0	0	0	0	0.000122138	0	0.0002795	0	0.000201478	0.000423976	0.000303874	0	0.000236751	0	0.000215348	0.000221686	0.000203588	0	0	0	0	0.000910747	0	0	0.000265781	0	0.000146785	0.000237248	0.000254953	0	0	0	0.000432358	0	0.000326014	0.000253077	0	0.00022174	0
k__Bacteria	p__Proteobacteria	c__Gammaproteobacteria	o__Enterobacteriales	f__Enterobacteriaceae	NA	NA	f__Enterobacteriaceae;NA		0	0	0	0	0	0	0	0	0	0	0	0	0	0	0	0	0	0	0	0	0	0	0	0	0	0	0	0	0	0	0	0	0	0	0	0	0	0	0	0	0
k__Bacteria	p__Firmicutes	c__Clostridia	o__Clostridiales	f__Clostridiaceae	g__Clostridium	s__tertium	f__Clostridiaceae;g__Clostridium		0	0	0	0	0	0	0	0	0	0	0	0	0	0	0	0	0	0	0	0	0	0	0	0	0	0	0	0	0	0	0	0	0	0	0	0	0	0	0	0	0
k__Bacteria	p__Bacteroidetes	c__Bacteroidia	o__Bacteroidales	f__Bacteroidaceae	g__Bacteroides	NA	f__Bacteroidaceae;g__Bacteroides		0.00463295	0.00781643	0.00165347	0.00165153	0.00575261	0.00129534	0.0260999	0.0267706	0.05873	0.0401974	0.00371054	0.0194499	0.0415633	0.0421873	0.0866509	0.0518427	0.0198121	0.0262976	0.00673114	0.0082095	0.00182705	0.00250548	0.00109491	0.00157535	0.0213468	0.0282799	0.0498782	0.0398768	0.00247904	0.0275504	0.033581	0.0381743	0.0818358	0.0470308	0.0127329	0.0368503	0.00969893	0.00954791	0.00184781	0.00275944	0.00221615
k__Bacteria	p__Proteobacteria	c__Gammaproteobacteria	o__Enterobacteriales	f__Enterobacteriaceae	NA	NA	f__Enterobacteriaceae;NA		0	0	0.000850697	0	0	0	0	0.00175439	0.000436719	0.000627639	0	0	0	0.00296231	0	0.00529576	0	0	0	0	0	0.00110819	0	0.00125535	0	0	0	0	0	0	0	0	0	0	0	0	0	0	0	0.00145363	0
k__Bacteria	p__Firmicutes	c__Erysipelotrichi	o__Erysipelotrichales	f__Erysipelotrichaceae	g__[Eubacterium]	s__dolichum	f__Erysipelotrichaceae;g__[Eubacterium]		0	0	0	0	0	0	0	0	0	0	0	0	0	0	0	0	0	0	0	0	0	0	0	0	5.46886e-05	0	0	0.000610501	0	0	0	0	0	0	0.000194561	0	0	0	0	0	0
k__Bacteria	p__Firmicutes	c__Erysipelotrichi	o__Erysipelotrichales	f__Erysipelotrichaceae	g__[Eubacterium]	s__dolichum	f__Erysipelotrichaceae;g__[Eubacterium]		0.000247961	0.000791234	0	0.000291446	0	0	0.000554319	0.000584795	0.000559001	0.00114116	0.000251847	0.00190789	0.000725922	0.000578842	0.000582772	0.000619387	0.000900548	0.00133012	0.000241761	0.000848468	0	0.000144547	0	0.000196918	0.00040105	0.00260619	0.000442968	0.002553	0.000554523	0.00258007	0.000692016	0.000829876	0.000471629	0.00231186	0.000843097	0.00236097	0.000293413	0.00151846	0	0	0
k__Bacteria	p__Firmicutes	c__Bacilli	o__Lactobacillales	f__Streptococcaceae	g__Streptococcus	NA	f__Streptococcaceae;g__Streptococcus		0	0	0	0	0	0	0	0	0	0	0	0	0	0	0	0	0	0	0	0	0	0	0	0	0	0	0	0	0	0	0	6.91563e-05	0	0	0	0	0	0	0	0	0
k__Bacteria	p__Firmicutes	c__Clostridia	o__Clostridiales	f__Lachnospiraceae	NA	NA	f__Lachnospiraceae;NA		0	0	0	0	0	0	0	0	0	0	0	0	0	0	0	0	0	0	0	0	0	0	0	0	0	0	0	0	0	0	0	0	0	0	0	0	0	0	0	0	0
k__Bacteria	p__Firmicutes	c__Erysipelotrichi	o__Erysipelotrichales	f__Erysipelotrichaceae	g__cc_115	NA	f__Erysipelotrichaceae;g__cc_115		0	0	0	0	0	0	0	0	0	0	0	0	0	0	0	0	0	0	0	0	0	0	0	0	0	0	0	0	0	0	0	0	0	0	0	0	0	0	0	0	0
k__Bacteria	p__Firmicutes	c__Clostridia	o__Clostridiales	f__Lachnospiraceae	NA	NA	f__Lachnospiraceae;NA		0	0	0	0	0	0	0	0	0	0	0	0	0	0	0	0	0	0	0.000381728	0	0	0	0	0	0	0	0	0	0	0	0	0	0	0	0	0	0	0	0	0	0
k__Bacteria	p__Firmicutes	c__Erysipelotrichi	o__Erysipelotrichales	f__Erysipelotrichaceae	g__Holdemania	NA	f__Erysipelotrichaceae;g__Holdemania		0	0	0	0	0	0	0	0	0	0	0	0	0	0	0	0	0	0	0	0	0	0	0	0	0	0	0	0	0	0	0	0	0	0	0	0	0	0	0	0	0
k__Bacteria	p__Firmicutes	c__Clostridia	o__Clostridiales	f__Lachnospiraceae	g__Clostridium	s__hathewayi	f__Lachnospiraceae;g__Clostridium		0	0	0	0	0	0	0	0	0	0	0	0	0	0	0	0	0	0	0	0	0	0	0	0	0	0	0	0	0	0	0	0	0	0	0	0	0	0	0	0	0
k__Bacteria	p__Firmicutes	c__Clostridia	o__Clostridiales	f__Lachnospiraceae	NA	NA	f__Lachnospiraceae;NA		0	0	0	0	0	0	0	0	0	0	0	0.000847952	0	0	0	0.0011149	0	0.000803613	0	0	0	0	0	0	0	0.000609959	0	0	0	0	0	0	0	0	0	0.00025524	0	0	0	0	0
k__Bacteria	p__Firmicutes	c__Clostridia	o__Clostridiales	f__Ruminococcaceae	NA	NA	f__Ruminococcaceae;NA		0	0	0	0	0	0	0	0	0	0	0	0	0	0	0	0	0	0	0	0	0	0	0	0	0	0	0	0	0	0	0	0	0	0	0	0	0	0	0	0	0
k__Bacteria	p__Firmicutes	c__Clostridia	o__Clostridiales	f__Lachnospiraceae	NA	NA	f__Lachnospiraceae;NA		0	0	0	0	0	0	0	0	0	0	0	0	0	0	0	0	0	0	0	0	0	0	0	0	0	0	0	0	0	0	0	0	0	0	0	0	0	0	0	0	0
k__Bacteria	p__Firmicutes	c__Clostridia	o__Clostridiales	f__Lachnospiraceae	NA	NA	f__Lachnospiraceae;NA		0	0	0	0	0	0	0	0	0	0	0	0	0	0	0	0	0	0	0	0	0	0	0	0	0	0	0	0	0	0	0	0	0	0	0	0	0	0	0	0	0
k__Bacteria	p__Firmicutes	c__Clostridia	o__Clostridiales	f__Ruminococcaceae	g__Oscillospira	NA	f__Ruminococcaceae;g__Oscillospira		0.000143556	0.00129475	0	0.00286589	0	0	0.000779804	0.0022742	0.000698751	0.00171174	0.00080591	0.00209338	0.000810332	0.0033028	0.000910581	0.00291112	0.00123336	0.00257711	0	0.000756742	0	0.000602279	0	0.00255994	0.000729182	0.00188533	0.000398671	0.00213675	0.000766546	0.00189798	0.000983392	0.00318119	0.00063426	0.00596943	0.00108089	0.0037967	0	0.00105832	0	0.00157682	0
k__Bacteria	p__Proteobacteria	c__Gammaproteobacteria	o__Enterobacteriales	f__Enterobacteriaceae	g__Klebsiella	NA	f__Enterobacteriaceae;g__Klebsiella		0	0	0	0	0	0.00122594	0	0	0	0	0	0	0	0	0	0	0	0	0	0	0	0	0	0.00120612	0	0	0	0	0	0	0	0	0	0	0	0	0	0	0	0.000862324	0
k__Bacteria	p__Firmicutes	c__Clostridia	o__Clostridiales	f__Lachnospiraceae	g__Coprococcus	NA	f__Lachnospiraceae;g__Coprococcus		0	0	0	0	0	0	0	0	0	0	0	0	0	0	0	0	0	0	0	0	0	0	0	0	0	0	0	0	0	0	0	0	0	0	0	0	0	0	0	0	0
k__Bacteria	p__Firmicutes	c__Clostridia	o__Clostridiales	f__Lachnospiraceae	g__Clostridium	s__hathewayi	f__Lachnospiraceae;g__Clostridium		0	0	0	0	0	0	0.000338228	0.000682261	0	0	0	0	0.000337638	0	0	0	0	0	0	0	0	0	0	0	0.000328132	0.00066541	0	0	0	0	0.000509907	0	0	0	0	0	0	0	0	0	0
k__Bacteria	p__Firmicutes	c__Clostridia	o__Clostridiales	f__Lachnospiraceae	g__Clostridium	s__lavalense	f__Lachnospiraceae;g__Clostridium		0.000848287	0	0	0	0	0	0.000817385	0	0.000733689	0	0.000638012	0.0017754	0.000810332	0	0	0	0.00150744	0.00124699	0.00160326	0.000894331	0	0	0	0	0.00113023	0	0.00109265	0.000444	0.00117428	0.000948992	0.000582751	0	0.000585471	0.000414064	0.000756626	0	0.000929141	0.00105832	0	0	0
k__Bacteria	p__Firmicutes	c__Clostridia	o__Clostridiales	f__Lachnospiraceae	NA	NA	f__Lachnospiraceae;NA		0.000326264	0	0	0	0	0	0.000441576	0	0	0	0.000369375	0	0	0	0	0	0	0	0.000636213	0	0.000636953	0	0	0	0.000656264	0	0.000561093	0	0	0	0.000437063	0	0.00063426	0	0	0	0.000391217	0	0.0005416	0	0
k__Bacteria	NA	NA	NA	NA	NA	NA	NA;NA		0	0	0	0	0	0	0	0	0	0	0	0	0	0	0	0	0	0	0	0	0	0	0	0	0	0	0	0	0	0	0	0	0	0	0	0	0	0	0	0	0
k__Bacteria	p__Actinobacteria	c__Actinobacteria	o__Actinomycetales	NA	NA	NA	NA;NA		0	0	0	0	0	0	0	0	0	0	0	0	0	0	0	0	0	0	0	0	0	0	0	0	0	0	0	0	0	0	0	0	0	0	0	0	0	0	0	0	0
k__Bacteria	p__Synergistetes	c__Synergistia	o__Synergistales	f__Synergistaceae	g__Cloacibacillus	NA	f__Synergistaceae;g__Cloacibacillus		0.00726917	0.0501355	0.00073088	0.0212998	0	0	0.0521999	0.0678687	0.0645297	0.064818	0.05455	0.070645	0.0456487	0.0535599	0.072974	0.0560545	0.0473767	0.0440048	0.00953047	0.0390066	0.00160915	0.0294635	0	0.000418451	0.044079	0.0537873	0.065515	0.0518926	0.0574257	0.073013	0.0498252	0.0510028	0.07307	0.0666989	0.0690259	0.0697444	0.00643878	0.0436673	0.00422129	0.0197595	0
k__Bacteria	p__Firmicutes	c__Clostridia	o__Clostridiales	NA	NA	NA	NA;NA		0	0	0	0	0	0	0	0	0	0	0	0	0	0	0	0	0	0	0	0	0	0	0	0	0	0	0	0	0	0	0	0	0	0	0	0	0	0	0	0	0
k__Bacteria	p__Firmicutes	c__Clostridia	o__Clostridiales	f__Lachnospiraceae	g__Blautia	NA	f__Lachnospiraceae;g__Blautia		0	0	0	0	0	0	0	0	0	0	0	0	0	0	0	0	0	0	0	0	0	0	0	0	0	0	0	0	0	0	0	0	0	0	0	0	0	0	0	0	0
k__Bacteria	p__Firmicutes	c__Clostridia	o__Clostridiales	f__Lachnospiraceae	NA	NA	f__Lachnospiraceae;NA		0.00045677	0.00448366	0	0	0	0	0.000554319	0.0221248	0	0.0035376	0.000520484	0.0053262	0.00104668	0.0318703	0.000509925	0.00925983	0.00082224	0.00731565	0.000483522	0.00188039	0	0	0	0	0.000710952	0.00887213	0.000516796	0.002109	0.000228333	0.00192764	0.000710227	0.00636238	0.000487892	0.00700459	0.000432358	0.00536005	0.000505322	0.00211665	0	0	0
k__Bacteria	p__Firmicutes	c__Clostridia	o__Clostridiales	NA	NA	NA	NA;NA		0	0	0	0	0	0	0	0	0	0	0	0	0	0	0	0	0	0	0	0	0	0	0	0	0	0	0	0	0	0	0	0	0	0	0	0	0	0	0	0	0
k__Bacteria	p__Firmicutes	c__Clostridia	o__Clostridiales	f__Ruminococcaceae	g__Oscillospira	NA	f__Ruminococcaceae;g__Oscillospira		0	0	0	0	0	0	0	0	0	0	0	0	0	0	0	0	0	0	0	0	0	0	0	0	0	0	0	0	0	0	0	0	0	0	0	0	0	0	0	0	0
k__Bacteria	p__Firmicutes	c__Clostridia	o__Clostridiales	f__Lachnospiraceae	g__Lachnospira	NA	f__Lachnospiraceae;g__Lachnospira		0	0	0	0	0	0	0	0	0	0	0	0	0	0	0	0	0	0	0	0	0	0	0	0	0	0	0	0	0	0	0	0	0	0	0	0	0	0	0	0	0
k__Bacteria	p__Bacteroidetes	c__Bacteroidia	o__Bacteroidales	f__Bacteroidaceae	g__Bacteroides	NA	f__Bacteroidaceae;g__Bacteroides		0.070969	0.0127317	0.0587101	0.0315005	0.0475623	0.0335862	0.0246813	0.00146199	0.0125251	0.00376583	0.0132807	0.00278234	0.0129991	0.000851238	0.00522673	0.00161041	0.00792874	0	0.0580226	0.0191937	0.0568062	0.0340167	0.0515676	0.0510511	0.0263052	0.00557281	0.00915467	0.00724276	0.0121506	0.00367734	0.00912369	0	0.00313877	0.00369207	0.00354533	0.00449861	0.0510864	0.0126999	0.0518343	0.0234059	0.0366248
k__Bacteria	p__Firmicutes	c__Clostridia	o__Clostridiales	f__Lachnospiraceae	g__Blautia	NA	f__Lachnospiraceae;g__Blautia		0	0	0	0	0	0	0	0	0	0	0	0	0	0	0	0	0	0	0	0	0	0	0	0	0	0	0	0	0	0	0	0	0	0	0	0	0	0	0	0	0
k__Bacteria	p__Firmicutes	c__Clostridia	o__Clostridiales	f__Ruminococcaceae	NA	NA	f__Ruminococcaceae;NA		0	0	0	0	0	0	0	0	0	0	0	0	0	0	0	0	0	0	0	0	0	0	0	0	0	0	0	0	0	0	0	0	0	0	0	0	0	0	0	0	0
k__Bacteria	p__Firmicutes	c__Clostridia	o__Clostridiales	f__Lachnospiraceae	g__Coprococcus	NA	f__Lachnospiraceae;g__Coprococcus		0	0	0	0	9.53471e-05	0	0	0	0	0	0	0	0	0	0	0	0	0	0	0	0	0	0	0	0	0	0	0	0	0	0	0	0	0	0	0	0	0	0	0	0
k__Bacteria	p__Firmicutes	c__Clostridia	o__Clostridiales	f__Ruminococcaceae	NA	NA	f__Ruminococcaceae;NA		0	0	0	0	0	0	0	0	0	0	0	0	0	0	0	0	0	0	0	6.87947e-05	0	0	0	0	0	0	0	0	0	0	0	0	0	0	0	0	0	0	0	0	0
k__Bacteria	p__Firmicutes	c__Clostridia	o__Clostridiales	f__[Mogibacteriaceae]	NA	NA	f__[Mogibacteriaceae];NA		0	0	0	0	0	0	0	0	0	0	0	0	0.000118173	0.000272396	0	0	0	0	0	0	0	0	0	0	0	0	0	0	0	0	0.000127477	0	0.000146368	0	0	9.57152e-05	0	0	0	0	0
k__Bacteria	p__Firmicutes	c__Bacilli	o__Lactobacillales	f__Enterococcaceae	g__Enterococcus	NA	f__Enterococcaceae;g__Enterococcus		0	0	0	0	0	0	0	0	0	0	0	0	0	0	0	0	0	0.000360241	0	0	0	0	0	0	0	0	0	0	0	0	0	0	0	0	0	0	0	0	0	0	0
k__Bacteria	p__Firmicutes	c__Clostridia	o__Clostridiales	NA	NA	NA	NA;NA		0	0	0	0	0	0	0	0	0	0	0	0	0	0	0	0	0	0	0	0	0	0	0	0	0	0	0	0	0	0	0	0	0	0	0	0	0	0	0	0	0
k__Bacteria	p__Firmicutes	c__Clostridia	o__Clostridiales	f__Lachnospiraceae	NA	NA	f__Lachnospiraceae;NA		0.00217945	0.0126837	0	0.00507602	0.00236779	0.0119125	0.0136795	0.00464587	0	0	0.00194762	0.00416026	0.0270111	0.00486908	0	0	0.00293657	0.00371325	0	0.00266006	0	0.00281867	0.00109491	0.00263378	0	0	0	0	0.00226702	0	0	0	0	0	0.00175105	0	0	0	0	0.00216813	0.000933116
k__Bacteria	p__Firmicutes	c__Clostridia	o__Clostridiales	f__Lachnospiraceae	NA	NA	f__Lachnospiraceae;NA		0	0	0	0	0	0	0	0	0	0	0	0	0	0	0	0	0	0	0	0	0	0	0	0	0	0	0	0	0	0	0	0	0	0	0	0	0	0	0	0	0
k__Bacteria	p__Actinobacteria	c__Actinobacteria	o__Actinomycetales	f__Nocardioidaceae	NA	NA	f__Nocardioidaceae;NA		0	0	0	0	0	0	0	0	0	0	0	0	0	0	0	0	0	0	0	0	0	0	0	0	0	0	0	0	0	0	0	0	0	0	0	0	0	0	0	0	0
k__Bacteria	p__Bacteroidetes	c__Bacteroidia	o__Bacteroidales	f__Bacteroidaceae	g__Bacteroides	s__fragilis	f__Bacteroidaceae;g__Bacteroides		0	0	0	0	0	0	0	0	0	0	0	0	0	0	0	0	0	0	0	0	0	0	0	0	0	0	0	0	0	0	0	0	0	0	0	0	0	0	0	0	0
k__Bacteria	p__Firmicutes	c__Clostridia	o__Clostridiales	f__Ruminococcaceae	g__Anaerotruncus	NA	f__Ruminococcaceae;g__Anaerotruncus		0	0	0	0	0	0	0	0	0	0	0	0	0	0	0	0	0	0	0	0	0	0	0	0	0	0	0	0	0	0	0	0	0	0	0	0	0	0	0	0	0
k__Bacteria	p__Firmicutes	c__Clostridia	o__Clostridiales	f__Lachnospiraceae	NA	NA	f__Lachnospiraceae;NA		0	0	0	0	0	0	0	0	0	0	0	0	0	0	0	0	0	0	0	0	0	0	0	0	0	0	0	0	0	0	0	0	0	0	0	0	0	0	0	0	0
k__Bacteria	p__Firmicutes	c__Clostridia	o__Clostridiales	f__Lachnospiraceae	g__[Ruminococcus]	s__torques	f__Lachnospiraceae;g__[Ruminococcus]		0	0	0	0	0	0	0	0	0	0	0	0	0	0	0	0	0	0	0	0	0	0	0	0	0	0	0	0	0	0	0	0	0	0	0	0	0	0	0	0	0
k__Bacteria	p__Firmicutes	c__Clostridia	o__Clostridiales	f__Ruminococcaceae	g__Oscillospira	NA	f__Ruminococcaceae;g__Oscillospira		0	0	0	0	0	0	0	0	0	0	0	0	0	0	0	0	0	0	0	0	0	0	0	0	0	0	0	0	0	0	0	0	0	0	0	0	0	0	0	0	0
k__Bacteria	p__Firmicutes	c__Clostridia	o__Clostridiales	f__Ruminococcaceae	NA	NA	f__Ruminococcaceae;NA		0	0	0	0	0	0	0.000234881	0	0.0002795	0	0.000386165	0	0	0	0.000327809	0	0.000293657	0	0.000216313	0.000366905	0	0	0	0	0.000510427	0	0.00036914	0	0.000521904	0	0.000418852	0	0.000243946	0	0.000259415	0	0.00022821	0	0	0	0
k__Bacteria	p__Firmicutes	c__Clostridia	o__Clostridiales	f__Ruminococcaceae	g__Oscillospira	NA	f__Ruminococcaceae;g__Oscillospira		0	0	0	0	0	0	0	0	0	0	0	0	0	0	0	0	0	0	0	0	0	0	0	0	0	0	0	0	0	0	0	0	0	0	0	0	0	0	0	0	0
k__Bacteria	p__Firmicutes	c__Clostridia	o__Clostridiales	f__Lachnospiraceae	NA	NA	f__Lachnospiraceae;NA		0.00133116	0.0120124	0.00094655	0.00993345	0.00135075	0.00936806	0.0112367	0.0120208	0.00202638	0.00701814	0.00174614	0.0104669	0.0215244	0.0363308	0.00183937	0.00721586	0.00283868	0.0111675	0.000661662	0.00389837	0.000754287	0.00515551	0.000560808	0.00287993	0.00131253	0.00792947	0.000812108	0.00627151	0.00107643	0.00868921	0.00158435	0.00739972	0.00112215	0.0132846	0.00175105	0.00922056	0.000668329	0.00478546	0.000637176	0.00396669	0.000483221
k__Bacteria	p__Firmicutes	c__Clostridia	o__Clostridiales	f__Lachnospiraceae	g__Blautia	NA	f__Lachnospiraceae;g__Blautia		0	0	0	0	0	0	0	0	0	0	0	0	0	0	0	0	0	0	0	0	0	0	0	0	0	0	0	0	0	0	0	0	0	0	0	0	0	0	0	0	0
k__Bacteria	p__Firmicutes	c__Clostridia	o__Clostridiales	f__Lachnospiraceae	g__Coprococcus	NA	f__Lachnospiraceae;g__Coprococcus		0.000417618	0	0	0	0	0	0.000441576	0	0	0	0	0	0.000692158	0	7.28465e-05	0	0	0	0.000318107	0	0.000502858	0	0	0	0	0	0	0	0	0	0.000455274	0	0	0	0	0	0	0	0.000446023	0	0
k__Bacteria	p__Firmicutes	c__Clostridia	o__Clostridiales	f__Lachnospiraceae	NA	NA	f__Lachnospiraceae;NA		0	0	0	0	0	0	0	0	0	0	0	0	0	0	0	0	0	0	0	0	0	0	0	0	0	0	0	0	0	0	0	0	0	0	0	0	0	0	0	0	0
k__Bacteria	p__Firmicutes	c__Erysipelotrichi	o__Erysipelotrichales	f__Erysipelotrichaceae	g__Holdemania	NA	f__Erysipelotrichaceae;g__Holdemania		0	0	0	0	0	0	0	0	0	0	0	0	0	0	0	0	0	0.000221686	0	0	0	0	0	0	0	0	0	0	0	0	0	0	0	0	0	0.000223335	0	0	0	0	0
k__Bacteria	p__Firmicutes	c__Bacilli	o__Lactobacillales	f__Enterococcaceae	g__Enterococcus	NA	f__Enterococcaceae;g__Enterococcus		0	0	0	0	0	0	0	0	0	0	0.000117529	0.000423976	0.000236347	0	0	0	0	0	0	0	0	0	0	0	0	0	0.000118125	0.00024975	0	0	0	0.000207469	0	0	0.000453976	0	0	0	0	0	0
k__Bacteria	p__Proteobacteria	c__Gammaproteobacteria	o__Enterobacteriales	f__Enterobacteriaceae	g__Citrobacter	NA	f__Enterobacteriaceae;g__Citrobacter		0.0011876	0	0.000611064	0	0	0	0.00190723	0	0.00410516	0	0.00406313	0.0018019	0.00484511	0.00537982	0.00311419	0.00746361	0.00107674	0	0.00204861	0	0.000704001	0	0.00152219	0	0.00185941	0	0.0027907	0.00108225	0.00229964	0	0.00586393	0.002213	0.00344777	0.0038646	0.00105928	0	0.00353726	0	0.00132214	0	0.00356583
k__Bacteria	p__Firmicutes	c__Clostridia	o__Clostridiales	NA	NA	NA	NA;NA		0	0	0	0	0	0	0	0	0.000524063	0	0	0	0	0	0	0	0	0	0	0	0	0	0	0	0	0	0.000561093	0	0	0	0	0	0	0	0	0	0	0	0	0	0
k__Bacteria	p__Proteobacteria	c__Deltaproteobacteria	o__Desulfovibrionales	f__Desulfovibrionaceae	g__Desulfovibrio	NA	f__Desulfovibrionaceae;g__Desulfovibrio		0.000247961	0.000167838	0	0	0	0	0.000563714	0.00071475	0.000733689	0.00222527	0.000671592	0.00087445	0.000337638	0.000442644	0.000910581	0.000805203	0.00054816	0.000997589	0.000152691	0.00029811	0	0	0	0	0.000309902	0.000554508	0.00109265	0.00152625	0.000505594	0.00133452	0.0010016	0.000760719	0.000992047	0.000690107	0.000605301	0.00102096	0.000211909	0.000161049	0	0	0
k__Bacteria	p__Firmicutes	c__Erysipelotrichi	o__Erysipelotrichales	f__Erysipelotrichaceae	g__[Eubacterium]	s__dolichum	f__Erysipelotrichaceae;g__[Eubacterium]		0	0	0	0	0	0	0	0	0	0	0	0	0	0	0	0	0	0	0	0	0	0	0	0	0	0	0	0	0	0	0	0	0	0	0	0	0	0	0	0	0
k__Bacteria	p__Synergistetes	c__Synergistia	o__Synergistales	f__Synergistaceae	g__Cloacibacillus	NA	f__Synergistaceae;g__Cloacibacillus		0	7.19304e-05	0	0	0	0	0	0	0	0	0	0	0	0	0	0	0	0	0	0	0	0	0	0	0	0	0	0	0	0	0	0	0	0	0	0	0	0	0	0	0
k__Bacteria	p__Firmicutes	c__Clostridia	o__Clostridiales	f__Veillonellaceae	g__Megasphaera	NA	f__Veillonellaceae;g__Megasphaera		0	0.000575443	0	0	0	0	0	0	0	0	0	0	0	0	0	0	0	0	0	0.00362319	0	0.00134911	0	0.00125535	0	0	0	0	0	0	0	0	0	0.000103516	0	0	0.00132036	0.00678707	0.00122656	0.00337538	0
k__Bacteria	p__Firmicutes	c__Clostridia	o__Clostridiales	f__Lachnospiraceae	g__Clostridium	s__lavalense	f__Lachnospiraceae;g__Clostridium		0	0.000527489	0	0	0	0	0.000338228	0	0	0	0	0	0.000388284	0	0	0	0	0	0	0	0	0	0	0	0	0	0	0	0	0	0	0	0	0	0	0	0	0	0	0	0
k__Bacteria	p__Proteobacteria	c__Gammaproteobacteria	o__Enterobacteriales	f__Enterobacteriaceae	NA	NA	f__Enterobacteriaceae;NA		0	0	0	0	0	0	0	0	0	0	0	0	0	0	0.000236751	0	0	0	0	0	0	0	0	0	0	0	0	0	0	0	0	0	0	0	0	0	0	0	0	0	0
k__Bacteria	p__Firmicutes	c__Clostridia	o__Clostridiales	f__Lachnospiraceae	g__Blautia	s__producta	f__Lachnospiraceae;g__Blautia		0	0	0	0	0	0	0	0	0	0	0	0	0	0	0	0	0	0	0	0	0	0	0	0	0	0	0	0	0	0	0	0	0	0	0	0	0	0	0	0	0
k__Bacteria	p__Firmicutes	c__Bacilli	o__Lactobacillales	f__Lactobacillaceae	g__Pediococcus	NA	f__Lactobacillaceae;g__Pediococcus		0	0	0	0	0	0	0	0	0	0	0	0	0	0	0	0	0	0	0	0	0	0	0	0	0	0	0	0	0	0	0	0	0	0	0	0	0	0	0	0	0
k__Bacteria	p__Firmicutes	c__Clostridia	o__Clostridiales	f__Lachnospiraceae	NA	NA	f__Lachnospiraceae;NA		0	0	0	0	0	0	0	0	0	0	0	0	0	0	0	0	0	0	0	0	0	0	0	0	0	0	0	0	0	0	0	0	0	0	0	0	0	0	0	0	0
k__Bacteria	p__Firmicutes	c__Clostridia	o__Clostridiales	f__Lachnospiraceae	g__Clostridium	NA	f__Lachnospiraceae;g__Clostridium		0	0	0	0	0	0	0	0	0	0	0	0	0	0	0	0	0	0	0	0	0	0	0	0	0	0	0	0	0	0	0	0	0	0	0	0	0	0	0	0	0
k__Bacteria	p__Firmicutes	c__Clostridia	o__Clostridiales	f__Lachnospiraceae	NA	NA	f__Lachnospiraceae;NA		0	0	0	0.000145723	0	0	0	0	0	0	0	0	0	0	0	0	0	0	0	0	0	0	0	0	0	0	0	0	0	0	0	0	0	0	0	0	0	0	0	0	0
k__Bacteria	p__Firmicutes	c__Clostridia	o__Clostridiales	f__Lachnospiraceae	g__Blautia	NA	f__Lachnospiraceae;g__Blautia		0	0	0	0	0	0	0	0	0	0	0	0	0	0	0	0	0	0	0	0	0	0	0	0	0	0	0	0	0	0	0	0	0	0	0	0	0	0	0	0	0
k__Bacteria	p__Proteobacteria	c__Deltaproteobacteria	o__Desulfovibrionales	f__Desulfovibrionaceae	g__Bilophila	NA	f__Desulfovibrionaceae;g__Bilophila		0.00258401	0.00304505	0.0050922	0.0058775	0.00281274	0.00897483	0.0117722	0.00253411	0.00623635	0.00684697	0.0051041	0.00548519	0.00514898	0.00231537	0.00681115	0.00560545	0.00546202	0.0071771	0.00538236	0.00323335	0.00303391	0.00296321	0.00339155	0.00381529	0.00818507	0.00205168	0.00714655	0.00485625	0.00375118	0.00510083	0.00905084	0.00307746	0.00788759	0.00548635	0.00482079	0.00529624	0.0023799	0.00335902	0.00447616	0.003129	0.00593195
k__Bacteria	p__Bacteroidetes	c__Bacteroidia	o__Bacteroidales	f__Porphyromonadaceae	g__Parabacteroides	s__distasonis	f__Porphyromonadaceae;g__Parabacteroides		0.0244568	0.0174071	0.014354	0.0201341	0.044972	0.0134391	0.0299238	0.00474334	0.0350948	0.0084446	0.0774345	0.00797605	0.0149067	0.00466478	0.0263522	0.00771137	0.0570478	0.00737108	0.0351826	0.0220831	0.021757	0.0197788	0.0466806	0.0242702	0.0306803	0.00590551	0.0419638	0.00793651	0.0734253	0.0103796	0.0155522	0.00425311	0.0240368	0.00955799	0.0498076	0.00673197	0.0404095	0.0180835	0.0212817	0.0221001	0.034092
k__Bacteria	p__Firmicutes	c__Clostridia	o__Clostridiales	f__Ruminococcaceae	g__Faecalibacterium	s__prausnitzii	f__Ruminococcaceae;g__Faecalibacterium		0	0	0	0	0	0	0	0	0	0	0	0	0	0	0	0	0	0	0	0	0	0	0	0	0	0	0	0	0	0	0	0	0	0	0	0	0	0	0	0	0
k__Bacteria	p__Firmicutes	c__Clostridia	o__Clostridiales	f__Lachnospiraceae	g__Roseburia	NA	f__Lachnospiraceae;g__Roseburia		0	0	0	0	0	0	0	0	0	0	0	0	0	0	0	0	0	0	0	0	0	0	0	0	0	0	0	0	0	0	0	0	0	0	0	0	0	0	0	0	0
k__Bacteria	p__Firmicutes	c__Clostridia	o__Clostridiales	f__Ruminococcaceae	g__Ruminococcus	NA	f__Ruminococcaceae;g__Ruminococcus		0	0	0	0	0	0	0	0	0.000157219	0.000228232	0	0	5.06457e-05	0.000272396	0.0018758	0	0.000195771	0.000138554	0	0	0	0	0	0	0	0	5.90624e-05	0.0001665	0	0	0	0	0.000276472	0.000310548	0.000432358	0.00019143	0	0	0	0	0
k__Bacteria	p__Firmicutes	c__Clostridia	o__Clostridiales	f__Ruminococcaceae	g__Oscillospira	NA	f__Ruminococcaceae;g__Oscillospira		0	0	0	0	0	0	0	0	0	0	0	0	0	0	0	0	0	0	0	0	0	0	0	0	0	0	0	0	0	0	0	0	0	0	0	0	0	0	0	0	0
k__Bacteria	p__Firmicutes	c__Clostridia	o__Clostridiales	f__Lachnospiraceae	g__Clostridium	s__citroniae	f__Lachnospiraceae;g__Clostridium		0	0	0	0	0	0	0	0	0	0	0	0	0	0	0	0	0	0	0	0	0	0	0	0	0	0	0.000457733	0	0	0	0	0	0	0	0	0	0	0	0	0.000862324	0
k__Bacteria	p__Firmicutes	c__Clostridia	o__Clostridiales	f__Lachnospiraceae	g__Lactonifactor	s__longoviformis	f__Lachnospiraceae;g__Lactonifactor		0	4.79536e-05	0	0	0	0	0	9.74659e-05	0	0	0	0	0.000135055	0	0	0	0	0	0	0	0	0	0	0	0	0	0	0	0	0	0	0	0	0	0	0	0	0	0	0	0
k__Bacteria	p__Firmicutes	c__Bacilli	o__Lactobacillales	f__Streptococcaceae	g__Streptococcus	s__anginosus	f__Streptococcaceae;g__Streptococcus		0	0	0	0	0	0	0	0	0.000174688	0	0	0	0	0	0.000309598	0	0.000254503	0.000138554	0	0	0	0	0	0	0	0	8.85936e-05	0	0	0	0	0	0.000325261	0	0.000259415	0	0	0	0	0	0
k__Bacteria	p__Firmicutes	c__Clostridia	o__Clostridiales	f__Lachnospiraceae	g__Blautia	s__producta	f__Lachnospiraceae;g__Blautia		0	0	0	0	0	0	0	0	0	0	0	0	0	0	0	0	0	0	0	0	0	0	0	0	0	0	0	0	0	0	0	0	0.00021142	0	0	0	0	0	0	0	0
k__Bacteria	p__Firmicutes	c__Bacilli	o__Bacillales	f__Bacillaceae	g__Bacillus	s__cereus	f__Bacillaceae;g__Bacillus		0	0	0	0	0	0	0	0	0	0	0	0	0	0	0	0	0	0	0	0	0	0	0	0	0	0	0	0	0	0	0	0	0	0	0	0	0	0	0	0	0
k__Bacteria	p__Firmicutes	c__Clostridia	o__Clostridiales	f__Lachnospiraceae	g__Blautia	NA	f__Lachnospiraceae;g__Blautia		0.000247961	0.000143861	0	0.000534318	0	0	0.00104287	0	0.000681282	0.000855871	0	0	0.000962269	0	0.000764888	0	0.000234926	0.000249397	0.00017814	0.000160521	0	0	0	7.38443e-05	0.000966166	0.000166352	0.000531561	0.000804751	0.000130476	0.000266904	0.0011655	0	0.000764364	0.00044857	0.000345886	0.000287145	0.000293413	0	0	0	0
k__Bacteria	p__Bacteroidetes	c__Bacteroidia	o__Bacteroidales	f__Prevotellaceae	g__Prevotella	NA	f__Prevotellaceae;g__Prevotella		0	0	0	0	0	0	0	0	0	0	0	0	0	0	0	0	0	0	0	0	0	0	0	0	0	0	0	0	0	0	0	0	0	0	0	0	0	0	0	0	0
k__Bacteria	p__Firmicutes	c__Clostridia	o__Clostridiales	NA	NA	NA	NA;NA		0	0	0	0	0	0	0	0	0	0	0	0	0	0	0	0	0	0	0	0	0	0	0	0	0	0	0	0	0	0	0	0	0	0	0	0	0	0	0	0	0
k__Bacteria	p__Proteobacteria	c__Deltaproteobacteria	o__Desulfovibrionales	f__Desulfovibrionaceae	g__Bilophila	NA	f__Desulfovibrionaceae;g__Bilophila		0	0	0	0	0	0	0	0	0	0	0	0	0	0	0	0	0	0	0	0	0	0	0	0	0	0	0	0	0	0	0	0	0	0	6.48536e-05	0	0	0	0	0	0
k__Bacteria	p__Firmicutes	c__Clostridia	o__Clostridiales	f__Ruminococcaceae	NA	NA	f__Ruminococcaceae;NA		0	0	0	0	0	0	0	0	0	0	0	0	0	0	0	0	0	0	0	0	0	0	0	0	0	0	0	0	0	0	0	0	0	0	0	0	0	0	0	0	0
k__Bacteria	p__Firmicutes	c__Clostridia	o__Clostridiales	f__Lachnospiraceae	g__Clostridium	s__hathewayi	f__Lachnospiraceae;g__Clostridium		0	0	0	0	0	0	0	0	0	0	0	0	0	0	0	0	0	0	0	0	0	0	0	0	0	0	0	0	0	0	0	0	0	0	0	0	0	0	0	0	0
k__Bacteria	p__Firmicutes	c__Clostridia	o__Clostridiales	NA	NA	NA	NA;NA		0	0	0	0	0	0	0	0	0	0	0	0	0	0	0	0	0	0	0	0	0	0	0	0	0	0	0	0	0	0	0	0	0	0	0	0	0	0	0	0	0
k__Bacteria	p__Firmicutes	c__Clostridia	o__Clostridiales	f__Lachnospiraceae	NA	NA	f__Lachnospiraceae;NA		0	0	0	0	0	0	0	0	0	0	0	0	0	0	0	0	0	0	0	0	0	0	0	0	0	0	0	0	0	0	0	0	0	0	0	0	0	0	0	0	0
k__Bacteria	p__Synergistetes	c__Synergistia	o__Synergistales	f__Synergistaceae	g__Cloacibacillus	NA	f__Synergistaceae;g__Cloacibacillus		0	0	0	0	0	0	0	0	0	0	0	0	0	0	0	0	0	0	0	0	0	0	0	0	0	0	0	0	0	0	0	0	0	0	0	0	0	0	0	0	0
k__Bacteria	p__Proteobacteria	c__Gammaproteobacteria	o__Enterobacteriales	f__Enterobacteriaceae	NA	NA	f__Enterobacteriaceae;NA		0	0	0	0	0	0	0	0	0	0	0	0	0	0	0	0	0	0	0	0	0	0	0	0	0	0.00108129	0	0	0	0	0	0	0	0	0	0	0	0	0	0	0
k__Bacteria	p__Firmicutes	c__Clostridia	o__Clostridiales	f__Lachnospiraceae	NA	NA	f__Lachnospiraceae;NA		0	0	0	0	0	0	0	0	0	0	0	0	0	0	0	0	0	0	0	0	0	0	0	0	0	0	0	0	0	0	0	0	0	0	0	0	0	0	0	0	0
k__Bacteria	p__Firmicutes	c__Clostridia	o__Clostridiales	f__Lachnospiraceae	NA	NA	f__Lachnospiraceae;NA		0	0	0.000587101	0	0.000921688	0.00106403	0	0	0	0	0	0	0	0	0	0	0	0	0	0	0	0	0	0	0	0	0	0	0	0	0	0	0	0	0	0	0	0	0	0	0.000733162
k__Bacteria	p__Proteobacteria	c__Betaproteobacteria	o__Burkholderiales	f__Comamonadaceae	g__Pelomonas	NA	f__Comamonadaceae;g__Pelomonas		0	0	0	0	0	0	0	0	0	0	0	0	0	0	0	0	0	0	0	0	0	0	0	0	0	0	0	0	0	0	0	0	0	0	0	0	0	0	0	0	0
k__Bacteria	p__Firmicutes	c__Clostridia	o__Clostridiales	f__Lachnospiraceae	g__Dorea	NA	f__Lachnospiraceae;g__Dorea		0	0	0	0	0	0	0	0	0	0	0	0	0	0	0	0	0	0	0	0	0	0	0	0	0	0	0	0	0	0	0	0	0	0	0	0	0	0	0	0	0
k__Bacteria	p__Firmicutes	c__Clostridia	o__Clostridiales	NA	NA	NA	NA;NA		0	0	0	0	0	0	0	0	0	0	0	0	0	0	0	0	0	0	0	0	0	0	0	0	0	0	0	0	0	0	0	0	0	0	0	0	0	0	0	0	0
k__Bacteria	p__Firmicutes	c__Clostridia	o__Clostridiales	f__Lachnospiraceae	g__[Ruminococcus]	s__torques	f__Lachnospiraceae;g__[Ruminococcus]		0	0	0	0	0	0	0	0	0	0	0	0	0	0	0	0	0	0	0	0	0	0	0	0	0	0	0	0	0	0	0	0	0	0	0	0	0	0	0	0	0
k__Bacteria	p__Firmicutes	c__Clostridia	o__Clostridiales	f__Veillonellaceae	g__Dialister	NA	f__Veillonellaceae;g__Dialister		0.00137031	0.00266142	0.0251015	0.0248215	0.0197051	0.0188286	0.00201997	0.00308642	0.00503101	0.000798813	0.0046004	0.00249086	0.00160378	0.00217917	0.00371517	0.000619387	0.003426	0.000969878	0.00250668	0.00197212	0.0209524	0.0224771	0.025263	0.0277162	0.00324486	0.00213486	0.00462163	0.001665	0.0049907	0.0024911	0.0016572	0.00176349	0.0031713	0.000759118	0.00451814	0.00146763	0.00324384	0.00467042	0.0341686	0.0214103	0.0281101
k__Bacteria	p__Firmicutes	c__Erysipelotrichi	o__Erysipelotrichales	f__Erysipelotrichaceae	g__[Eubacterium]	NA	f__Erysipelotrichaceae;g__[Eubacterium]		0	0	0	0	0	0	0	0	0	0	0	0	0	0	0	0	0	0	0	0	0	0	0	0	0	0	0	0	0	0	0	0	0	0	0	0	0	0	0	0	0
k__Bacteria	p__Firmicutes	c__Clostridia	o__Clostridiales	f__Lachnospiraceae	g__Clostridium	s__clostridioforme	f__Lachnospiraceae;g__Clostridium		0	0	0	0	0	0	0	0	0	0	0	0	0	0	0	0	0	0	0	0	0	0	0	0	0	0	0	0	0	0	0	0	0	0	0	0	0	0	0	0	0
k__Bacteria	p__Firmicutes	c__Clostridia	o__Clostridiales	f__Lachnospiraceae	g__Clostridium	s__hathewayi	f__Lachnospiraceae;g__Clostridium		0	0	0	0	0	0	0	0	0	0	0	0	0	0	0	0	0	0	0	0	0	0	0	0	0	0	0	0	0	0	0	0	0	0	0	0	0	0	0	0	0
k__Bacteria	p__Firmicutes	c__Clostridia	o__Clostridiales	f__Lachnospiraceae	g__Blautia	s__producta	f__Lachnospiraceae;g__Blautia		0	0	0	0	0	0	0	0	0	0	0	0	0	0	0	0	0	0	0	0	0	0	0	0	0	0	0	0	0	0	0	0	0	0	0	0	0	0	0	0	0
k__Bacteria	p__Firmicutes	c__Clostridia	o__Clostridiales	f__Lachnospiraceae	g__Clostridium	s__hathewayi	f__Lachnospiraceae;g__Clostridium		0	0	0	0	0	0	0	0	0	0	0	0	0	0	0	0	0	0	0	0	0	0	0	0	0	0	0	0	0	0	0	0	0	0	0	0	0	0	0	0	0
k__Bacteria	p__Bacteroidetes	c__Bacteroidia	o__Bacteroidales	f__Bacteroidaceae	g__Bacteroides	NA	f__Bacteroidaceae;g__Bacteroides		0	0	0	0	0	0	0	0	0	0	0	0	0	0	0	0	0	0	0	0	0	0	0	0	0	0	0	0	0	0	0	0	0	0	0	0	0	0	0	0	0
k__Bacteria	p__Firmicutes	c__Clostridia	o__Clostridiales	f__Lachnospiraceae	g__Blautia	NA	f__Lachnospiraceae;g__Blautia		0	0	0	0	0	0	0	0	0	0	0	0	0	0	0	0	0	0	0	0	0	0	0	0	0	0	0	0	0	0	0	0	0	0	0	0	0	0	0	0	0
k__Bacteria	p__Firmicutes	c__Clostridia	o__Clostridiales	f__Lachnospiraceae	g__Clostridium	NA	f__Lachnospiraceae;g__Clostridium		0	0	0	0	0	0	0	0	0	0	0	0	0	0	0	0	0	0	0	0	0	0	0	0	0	0	0	0	0	0	0	0	0	0	0	0	0	0	0	0	0
k__Bacteria	p__Proteobacteria	c__Gammaproteobacteria	o__Enterobacteriales	f__Enterobacteriaceae	NA	NA	f__Enterobacteriaceae;NA		0	0	0	0	0	0	0	0	0	0	0	0	0	0	0	0	0	0	0	0	0	0	0	0	0	0	0	0	0	0	0	0	0	0	0	0	0	0	0	0	0
k__Bacteria	p__Firmicutes	c__Clostridia	o__Clostridiales	f__Lachnospiraceae	NA	NA	f__Lachnospiraceae;NA		0	0	0	0	0	0	0	0	0	0	0	0	0	0	0	0	0	0	0	0	0	0	0	0	0	0	0	0	0	0	0	0	0	0	0	0	0	0	0	0	0
k__Bacteria	p__Firmicutes	c__Clostridia	o__Clostridiales	f__Veillonellaceae	g__Dialister	NA	f__Veillonellaceae;g__Dialister		0	0.000191814	0.010472	0.00857337	0.00845411	0.00807272	0	0	0.00146738	0.000171174	0.00243452	0.000768456	0	0	0.000509925	0	0.00142913	0.000471084	0	0	0.00876649	0.00770917	0.0101479	0.00994437	0	0	0.00110742	0.00024975	0.00198976	0.00106762	0	0	0.000650523	0.000276043	0.00140516	0.000574291	0	0	0.0137949	0.00822903	0.0107808
k__Bacteria	p__Firmicutes	c__Clostridia	o__Clostridiales	f__Lachnospiraceae	g__Blautia	s__obeum	f__Lachnospiraceae;g__Blautia		0.000287113	0	0.000838715	0	0.000969362	0	0.000169114	0	0.000454188	0	0	0	0	0	0.00045529	0	0.000313234	0	0	0	0.000569906	0.000481823	0.00165572	0	0	0	0.00013289	0	0	0	0	0	0.000146368	0	0.000345886	0	0	0	0.000716823	0	0.00158296
k__Bacteria	p__Firmicutes	c__Clostridia	o__Clostridiales	f__Lachnospiraceae	g__Roseburia	NA	f__Lachnospiraceae;g__Roseburia		0	0	0	0	0	0	0	0	0	0	0	0	0	0	0	0	0	0	0	0	0	0	0	0	0	0	0	0	0	0	0	0	0	0	0	0	0	0	0	0	0
k__Bacteria	p__Firmicutes	c__Bacilli	o__Bacillales	f__Planococcaceae	g__Lysinibacillus	s__boronitolerans	f__Planococcaceae;g__Lysinibacillus		0	0	0	0	0	0	0	0	0	0	0	0	0	0	0	0	0	0	0	0	0	0	0	0	0	0	0	0	0	0	0	0	0	0	0	0	0	0	0	0	0
k__Bacteria	p__Firmicutes	c__Clostridia	o__Clostridiales	f__Lachnospiraceae	g__Blautia	s__producta	f__Lachnospiraceae;g__Blautia		0	0	0	0	0	0	0	0	0	0	0	0	0	0	0	0	0	0	0	0	0	0	0	0	0	0	0	0	0	0	0	0	0	0	0	0	0	0	0	0	0
k__Bacteria	p__Firmicutes	c__Clostridia	o__Clostridiales	f__Lachnospiraceae	g__Blautia	s__producta	f__Lachnospiraceae;g__Blautia		0	0.000191814	0	0	0	0.00046262	0.000178509	0	0	0	0.000319006	0	0	0	0	0	0.000293657	0	0.00026721	0	0	0.000144547	0	0.00137843	0.000546886	0	0	0	0.000228333	0	0.000327797	0	0	0	0	0	0	0	0	0	0
k__Bacteria	p__Firmicutes	c__Clostridia	o__Clostridiales	f__Lachnospiraceae	g__Clostridium	s__hathewayi	f__Lachnospiraceae;g__Clostridium		0	0	0	0	0	0	0	0	0	0	0	0	0	0	0	0	0	0	0	0	0	0	0	0	0	0	0	0	0	0	0	0	0	0	0	0	0	0	0	0	0
k__Bacteria	p__Firmicutes	c__Clostridia	o__Clostridiales	f__Lachnospiraceae	g__Clostridium	s__citroniae	f__Lachnospiraceae;g__Clostridium		0.00023491	0.00294915	0	0.000315733	0	0	0.000526133	0.00666017	0.000419251	0.00134087	0.000570853	0.00397477	0.000422048	0.00677585	0.000346021	0.000991019	0.0006852	0.00329759	0.000470798	0.00240782	0	0	0	0	0.000528657	0.00166352	0.00023625	0.000693751	0.000717618	0.000919336	0.000546329	0.00121024	0.000536681	0.000759118	0.000518829	0	0.000554224	0.00259979	0	0.000369567	0
k__Bacteria	p__Firmicutes	c__Clostridia	o__Clostridiales	f__Ruminococcaceae	g__Oscillospira	NA	f__Ruminococcaceae;g__Oscillospira		0	0	0	0	0	0	0	0	0	0	0	0	0	0	0	0	0	0	0	0	0	0	0	0	0	0	0	0	0	0	0	0	0	0	0	0	0	0	0	0	0
k__Bacteria	p__Proteobacteria	c__Gammaproteobacteria	o__Enterobacteriales	f__Enterobacteriaceae	NA	NA	f__Enterobacteriaceae;NA		0	0	0.00073088	0	0	0	0.000507342	0	0	0	0	0	0.000692158	0	0	0	0	0	0.000165415	0	0	0	0	0	0	0	0	0	0	0	0.000819493	0	0	0	0	0	0	0	0	0	0
k__Bacteria	p__Firmicutes	c__Clostridia	o__Clostridiales	f__Lachnospiraceae	g__Coprococcus	NA	f__Lachnospiraceae;g__Coprococcus		0.000508972	0	0	0.000194297	0	0	0.000366414	0	0	0	0	0	0.00114797	0	0	0	0	0	0.000343555	0	0.000368762	0	0	0	0.000309902	0	0.000251015	0	0	0	0.00056454	0	0	0	0	0	0.000586826	0	0.000430094	0.000542032	0
k__Bacteria	p__Firmicutes	c__Clostridia	o__Clostridiales	f__Lachnospiraceae	g__Clostridium	s__hathewayi	f__Lachnospiraceae;g__Clostridium		0	0	0	0	0	0	0	0	0	0	0	0	0	0	0	0	0	0	0	0	0	0	0	0	0	0	0	0	0	0	0	0	0	0	0	0	0	0	0	0	0
k__Bacteria	p__Firmicutes	c__Clostridia	o__Clostridiales	f__Veillonellaceae	g__Megasphaera	NA	f__Veillonellaceae;g__Megasphaera		0.00022186	0.00153451	0	0.00102006	0	0.000717061	8.45571e-05	0	0	0	0	0	0	0	0	0	0	0	0.00095432	0.00731517	0.000620191	0.00404732	0.000453987	0.00334761	0.000893248	5.54508e-05	0.000162422	0	0.000195714	0.00044484	0.000673805	0	8.13154e-05	0	0.000194561	0	0.00327644	0.0209134	0.0029788	0.0113827	0.00131636
k__Bacteria	p__Firmicutes	c__Clostridia	o__Clostridiales	NA	NA	NA	NA;NA		0	0	0	0	0	0	0	0	0	0	0	0	0	0	0	0	0	0	0	0	0	0	0	0	0	0	0	0	0	0	0	0	0	0	0	0	0	0	0	0	0
k__Bacteria	p__Firmicutes	c__Clostridia	o__Clostridiales	f__Ruminococcaceae	g__Ruminococcus	NA	f__Ruminococcaceae;g__Ruminococcus		0	0	0	0	0	0	0	0	0	0	0	0	6.75276e-05	0	0	0	0	0.000193976	0	0	0	0	0	0	0	0	0	0	0	0	3.64219e-05	0	0.000130105	0.000172527	0	0	0	0	0	0	0
k__Bacteria	p__Firmicutes	c__Clostridia	o__Clostridiales	f__Lachnospiraceae	g__Clostridium	NA	f__Lachnospiraceae;g__Clostridium		0	0	0	0	0	0	0	0	0	0	0	0	0	0	0	0	0	0	0.00095432	0	0	0	0	0	0	0	0	0	0	0	0	0	0	0	0	0	0.00176048	0.00179455	0	0	0
k__Bacteria	p__Bacteroidetes	c__Bacteroidia	o__Bacteroidales	f__Bacteroidaceae	g__Bacteroides	NA	f__Bacteroidaceae;g__Bacteroides		0	0	0	0	0	0	0	0	0	0	0	0	0	0	0	0	0	0	0	0	0	0	0	0	0	0	0	0	0	0	0	0	0	0	0	0	0	0	0	0	0
k__Bacteria	p__Firmicutes	c__Clostridia	o__Clostridiales	f__Lachnospiraceae	g__Blautia	s__producta	f__Lachnospiraceae;g__Blautia		0	0	0	0	0	0	0	0	0	0	0	0	0	0	0	0	0	0	0	0	0	0	0	0	0	0	0	0	0	0	0	0	0	0	0	0	0	0	0	0	0
k__Bacteria	p__Firmicutes	c__Erysipelotrichi	o__Erysipelotrichales	f__Erysipelotrichaceae	g__[Eubacterium]	s__dolichum	f__Erysipelotrichaceae;g__[Eubacterium]		0	0	0	0	0	0	0	0	0	0	0	0	0	0	0	0	0	0	0	0	0	0	0	0	0	0	0	0	0	0	0	0	0	0	0	0	0	0	0	0	0
k__Bacteria	p__Bacteroidetes	c__Bacteroidia	o__Bacteroidales	f__Bacteroidaceae	g__Bacteroides	s__fragilis	f__Bacteroidaceae;g__Bacteroides		0	0	0	0	0	0	0	0	0	0	0	0	0	0	0	0	0	0	0	0	0	0	0	0	0	0	0	0	0	0	0	0	0	0	0	0	0	0	0	0	0
k__Bacteria	p__Firmicutes	c__Clostridia	o__Clostridiales	f__Lachnospiraceae	NA	NA	f__Lachnospiraceae;NA		0	0	0.000347468	0	0	0	0	0	0	0	0	0	0	0	0	0	0	0	0	0	0	0	0	0	0	0	0	0	0	0	0	0	0	0	0	0	0	0	0	0	0
k__Bacteria	p__Firmicutes	c__Clostridia	o__Clostridiales	f__Ruminococcaceae	g__Ruminococcus	NA	f__Ruminococcaceae;g__Ruminococcus		0	0	0	0	0	0	0	0	0	0	0	0	0	0	0	0	0	0	0	0	0	0	0	0	0	0	0	0	0	0	0	0	0	0	0	0	0	0	0	0	0
k__Bacteria	p__Firmicutes	c__Clostridia	o__Clostridiales	f__Ruminococcaceae	g__Ruminococcus	s__bromii	f__Ruminococcaceae;g__Ruminococcus		0	0	0	0	0	0	0	0	0	0	0	0	0	0	0	0	0	0	0	0	0	0	0	0	0	0	0	0	0	0	0	0	0	0	0	0	0	0	0	0	0
k__Bacteria	p__Firmicutes	c__Clostridia	o__Clostridiales	f__Lachnospiraceae	g__Clostridium	s__lavalense	f__Lachnospiraceae;g__Clostridium		0	0	0	0	0	0	0	0	0	0	0	0	0	0	0	0	0	0	0	0	0	0	0	0	0	0	0	0	0	0	0	0	0	0	0	0	0	0	0	0	0
k__Bacteria	p__Firmicutes	c__Clostridia	o__Clostridiales	f__Lachnospiraceae	g__[Ruminococcus]	NA	f__Lachnospiraceae;g__[Ruminococcus]		0	0	0	0	0	0	0.000122138	0	0	0	0	0	0	0	0	0	0	0	0	0	0	0	0	0	0	0	0	0	0	0	0	0	0.000195157	0	0	0	0	0	0	0	0
k__Bacteria	p__Firmicutes	c__Clostridia	o__Clostridiales	f__Lachnospiraceae	g__Blautia	NA	f__Lachnospiraceae;g__Blautia		0.000613377	0	0.000431339	0	0	0	0.000535528	0	0.000506594	0	0	0	0	0	0	0	0	0	0.000521695	0	0.000620191	0.000891373	0.000881269	0	0	0	0	0	0	0	0	0	0.000325261	0	0.000929569	0	0	0	0	0.000985513	0.000549872
k__Bacteria	p__Firmicutes	c__Clostridia	o__Clostridiales	f__Clostridiaceae	NA	NA	f__Clostridiaceae;NA		0	0	0	0	0	0	0	0	0	0	0	0	0	0	0	0	0	0	0	0	0	0	0	0	0	0	0	0	0	0	0	0	0	0	0	0	0	0	0	0	0
k__Bacteria	p__Firmicutes	c__Clostridia	o__Clostridiales	f__Lachnospiraceae	NA	NA	f__Lachnospiraceae;NA		0	0	0	0	0	0	0	0	0	0	0	0	0	0	0	0	0	0	0	0	0	0	0	0	0	0	0	0	0	0	0	0	0	0	0	0	0	0	0	0	0
k__Bacteria	p__Firmicutes	c__Clostridia	o__Clostridiales	f__Lachnospiraceae	g__Blautia	NA	f__Lachnospiraceae;g__Blautia		0	0	0	0	0	0	0	0	0	0	0	0	0	0	0	0	0	0	0	0	0	0	0	0	0	0	0	0	0	0	0	0	0	0	0	0	0	0	0	0	0
k__Bacteria	p__Firmicutes	c__Clostridia	o__Clostridiales	f__Lachnospiraceae	NA	NA	f__Lachnospiraceae;NA		0	0	0	0	0	0	0	0.000682261	0	0.00059911	0	0.000688961	0	0	0	0	0.000763508	0	0	0	0	0	0	0	0	0.00036043	0	0.000527251	0	0	0	0.000414938	0	0.000690107	0	0	0	0	0	0	0
k__Bacteria	p__Firmicutes	c__Clostridia	o__Clostridiales	f__Lachnospiraceae	NA	NA	f__Lachnospiraceae;NA		0	0	0	0	0	0	0	0	0	0	0	0	0	0	0	0	0	0	0	0	0	0	0	0	0	0	0	0	0	0	0	0	0	0	0	0	0	0	0	0	0
k__Bacteria	p__Firmicutes	c__Clostridia	o__Clostridiales	f__Ruminococcaceae	NA	NA	f__Ruminococcaceae;NA		0	0	0.000335486	0.000655754	0	0.00122594	0	0	0	0	0	0.000132492	0	0	0	0	0	0	0.000369004	0	0.000368762	0	0	0	0	0	0	0	0	0	0	0	0	0	0	0	0	0	0	0	0
k__Bacteria	p__Firmicutes	c__Clostridia	o__Clostridiales	NA	NA	NA	NA;NA		0	0	0	0	0	0	0	0	0	0	0	0	0	0	0	0	0	0	0	0	0	0	0	0	0	0	0	0	0	0	0	0	0	0	0	0	0	0	0	0	0
k__Bacteria	p__Firmicutes	c__Clostridia	o__Clostridiales	f__Lachnospiraceae	NA	NA	f__Lachnospiraceae;NA		0	0	0	0	0	0	0	0	0	0	0	7.94955e-05	0	0	0	0	0	0	0	0	0	0	0	0	0	0	0	0	0	0	7.28438e-05	0	0	0	8.64715e-05	0	0	0	0	0	0
k__Bacteria	p__Firmicutes	c__Clostridia	o__Clostridiales	f__Lachnospiraceae	g__Coprococcus	NA	f__Lachnospiraceae;g__Coprococcus		0	0	0	0	0	0	0	0	0	0	0	0	0	0	0	0	0	0	0	0	0	0	0	0	0	0	0	0	0	0	0	0	0	0	0	0	0	0	0	0	0
k__Bacteria	p__Firmicutes	c__Clostridia	o__Clostridiales	f__Lachnospiraceae	NA	NA	f__Lachnospiraceae;NA		0	0	0	0	0	0	0	0	0	0	0	0	0	0	0	0	0	0	0	0	0	0	0	0	0	0	0	0	0	0	0	0	0	0	0	0	0	0	0	0	0
k__Bacteria	p__Firmicutes	c__Clostridia	o__Clostridiales	f__Lachnospiraceae	NA	NA	f__Lachnospiraceae;NA		0	0.000239768	0	0	0	0	0	0.000324886	0.000227094	0	6.71592e-05	0.000158991	0	0	0.000400656	0	0	0	0	0	0	0	0	0	0.000328132	0	0.000324843	0	0	0	5.46329e-05	0	0.000146368	0	0	0	0.000277112	0	0	0	0
k__Bacteria	p__Firmicutes	c__Clostridia	o__Clostridiales	f__Lachnospiraceae	g__Roseburia	s__faecis	f__Lachnospiraceae;g__Roseburia		0	0	0	0	0	0	0	0	0	0	0	0	0	0	0	0	0	0	0	0	0	0	0	0	0	0	0	0	0	0	0	0	0	0	0	0	0	0	0	0	0
k__Bacteria	p__Firmicutes	c__Clostridia	o__Clostridiales	NA	NA	NA	NA;NA		0	0	0	0	0	0	0	0	0	0	0	0	0	0	0	0	0	0	0	0	0	0	0	0	0	0	0	0	0	0	0	0	0	0	0	0	0	0	0	0	0
k__Bacteria	p__Bacteroidetes	c__Bacteroidia	o__Bacteroidales	f__Bacteroidaceae	g__Bacteroides	NA	f__Bacteroidaceae;g__Bacteroides		0	0	0	0	0	0	0	0	0	0	0	0	0	0	0	0	0	0	0	0	0	0	0	0	0	0	0	0	0	0	0	0	0	0	0	0	0	0	0	0	0
k__Bacteria	p__Firmicutes	c__Clostridia	o__Clostridiales	f__Lachnospiraceae	NA	NA	f__Lachnospiraceae;NA		0	0	0	0.0039831	0	0.00346965	0	0	0	0	0	0.00087445	0	0	0	0	0	0	0	0	0	0.00252957	0	0.00543987	0	0	0	0	0	0	0	0.000276625	0	0	0	0	0	0	0	0.0101015	0
k__Bacteria	p__Firmicutes	c__Clostridia	o__Clostridiales	f__Lachnospiraceae	g__Blautia	NA	f__Lachnospiraceae;g__Blautia		0.000195759	0	0.000251615	0	0.000333715	0	0	0	0	0	0	0	0	0	0	0	0.000195771	0	0	0	0.000234667	0	0.000827859	0.000369222	0	0	0	0	0	0	0	0	0.000178894	0	0	0	0	0	0.000334517	0.000147827	0.000783151
k__Bacteria	p__Firmicutes	c__Clostridia	o__Clostridiales	f__Ruminococcaceae	g__Faecalibacterium	s__prausnitzii	f__Ruminococcaceae;g__Faecalibacterium		0	0	0	0	0	0	0	0	0	0	0	0	0	0	0	0	0	0	0	0	0	0	0	0	0	0	0	0	0	0	0	0	0	0	0	0	0	0	0	0	0
k__Bacteria	p__Firmicutes	c__Bacilli	o__Bacillales	f__Planococcaceae	g__Lysinibacillus	s__boronitolerans	f__Planococcaceae;g__Lysinibacillus		0	0	0	0	0	0	0	0	0	0	0	0	0	0	0	0	0	0	0	0	0	0	0	0	0	0	0	0	0	0	0	0	0	0	0	0	0	0	0	0	0
k__Bacteria	p__Firmicutes	c__Clostridia	o__Clostridiales	f__Ruminococcaceae	NA	NA	f__Ruminococcaceae;NA		0	0	0	0	0	0	0	0	0	0	0	0	0	0	0	0	0	0	0	0	0	0	0	0	0	0	0	0	0	0	0	0	0	0	0	0	0	0	0	0	0
k__Bacteria	p__Firmicutes	c__Erysipelotrichi	o__Erysipelotrichales	f__Erysipelotrichaceae	g__[Eubacterium]	s__dolichum	f__Erysipelotrichaceae;g__[Eubacterium]		0	0	0	0	0	0	0	0	0	0	0	0	0	0	0	0	0	0	0	0	0	0	0	0	0	0	0	0	0	0	0	0	0	0	0	0	0	0	0	0	0
k__Bacteria	p__Actinobacteria	c__Coriobacteriia	o__Coriobacteriales	f__Coriobacteriaceae	g__Eggerthella	s__lenta	f__Coriobacteriaceae;g__Eggerthella		0	0	0	0	0	0	0	0	0	0	0	0	0	0	0	0	0	0	0	0	0	0	0	0	0	0	0	0	0	0	0	0	0	0	0	0.00012762	0	0	0	0	0
k__Bacteria	p__Firmicutes	c__Erysipelotrichi	o__Erysipelotrichales	f__Erysipelotrichaceae	g__[Eubacterium]	s__dolichum	f__Erysipelotrichaceae;g__[Eubacterium]		0	0	0	0	0	0	0	0	0	0	0	0	0	0	0	0	0	0	0	0	0	0	0	0	0	0	0	0	0	0.000948992	0	0	0	0	0	0	0	0	0	0	0
k__Bacteria	p__Firmicutes	c__Clostridia	o__Clostridiales	f__Ruminococcaceae	g__Faecalibacterium	s__prausnitzii	f__Ruminococcaceae;g__Faecalibacterium		0	0	0	0	0	0	0	0	0	0	0	0	0	0	0	0	0	0	0	0	0	0	0	0	0	0	0	0	0	0	0	0	0	0	0	0	0	0	0	0	0
k__Bacteria	p__Firmicutes	c__Clostridia	o__Clostridiales	f__Lachnospiraceae	NA	NA	f__Lachnospiraceae;NA		0.000117455	0	0	0	0	0	0	0	0	0	0	0	0	0	0	0	0	0	0	0	0	0	0	0	0	0	0	0	0	0	0	0	0	0	0	0	0	0	0	0	0
k__Bacteria	p__Firmicutes	c__Erysipelotrichi	o__Erysipelotrichales	f__Erysipelotrichaceae	g__Clostridium	s__ramosum	f__Erysipelotrichaceae;g__Clostridium		0	0	0	0	0	0	0	0	0	0	0	0	0	0	0	0	0	0	0	0	0	0	0	0	0	0	0	0	0	0	0	0	0	0	0	0	0	0	0	0	0
k__Bacteria	p__Firmicutes	c__Clostridia	o__Clostridiales	f__Lachnospiraceae	NA	NA	f__Lachnospiraceae;NA		0.000378467	0.00522694	0	0	0	0	0.000732828	0.0239441	0.000366844	0.00459318	0.000352586	0.00596216	0.000776568	0.0314617	0.000400656	0.0106225	0.000646045	0.0084518	0.000572592	0.00236195	0	0	0	0	0.000492198	0.00837307	0.000472499	0.0026085	0.000456666	0.00201661	0.000582751	0.00809129	0.000683049	0.0083848	0.00071339	0.00580672	0.000342315	0.00209364	0	0	0
k__Bacteria	p__Firmicutes	c__Clostridia	o__Clostridiales	f__Ruminococcaceae	g__Ruminococcus	s__callidus	f__Ruminococcaceae;g__Ruminococcus		0	0	0	0	0	0	0	0	0	0	0	0	0	0	0	0	0	0	0	0	0	0	0	0	0	0	0	0	0	0	0	0	0	0	0	0	0	0	0	0	0
k__Bacteria	p__Firmicutes	c__Clostridia	o__Clostridiales	f__Lachnospiraceae	NA	NA	f__Lachnospiraceae;NA		0	0	0	0	0	0	0	0	0	0	0	0	0	0	0	0	0	0	0	0	0	0	0	0	0	0	0	0	0	0	0	0	0	0	0	0	0	0	0	0	0
k__Bacteria	p__Firmicutes	c__Clostridia	o__Clostridiales	NA	NA	NA	NA;NA		0	0	0	0	0	0	0	0	0	0	0	0	0	0	0	0	0	0	0	0	0	0	0	0	0	0	0	0	0	0	0	0	0	0	0	0	0	0	0	0	0
k__Bacteria	p__Firmicutes	c__Clostridia	o__Clostridiales	f__Lachnospiraceae	NA	NA	f__Lachnospiraceae;NA		9.1354e-05	0	0	0	0	0	0	0	0	0	0	0	0.000118173	0	0	0	0	0	6.36213e-05	0	0	0.00021682	0	0	0	0	0	0	0	0	0	0	0	0	0	0	0	0	0	0	0
k__Bacteria	p__Firmicutes	c__Clostridia	o__Clostridiales	f__Lachnospiraceae	NA	NA	f__Lachnospiraceae;NA		0	0	0	0	0	0	0	0	0	0	0	0	0	0	0	0	0	0	0	0	0	0	0	0	0	0	0	0	0	0	0	0	0	0	0	0	0	0	0	0	0
k__Bacteria	p__Firmicutes	c__Clostridia	o__Clostridiales	f__Lachnospiraceae	g__Clostridium	s__hathewayi	f__Lachnospiraceae;g__Clostridium		0	0	0	0	0	0	0	0	0	0	0	0	0	0	0	0	0	0	0	0	0	0	0	0	0	0	0	0	0	0	0	0	0	0	0	0	0	0	0	0	0
k__Bacteria	p__Firmicutes	c__Clostridia	o__Clostridiales	f__Lachnospiraceae	g__Blautia	NA	f__Lachnospiraceae;g__Blautia		0	0	0	0	0	0	0	0	0	0	0	0	0	0	0	0	0	0	0	0	0	0	0	0	0	0	0	0	0	0	0	0	0	0	0	0	0	0	0	0	0
k__Bacteria	p__Firmicutes	c__Bacilli	o__Lactobacillales	f__Enterococcaceae	g__Enterococcus	NA	f__Enterococcaceae;g__Enterococcus		0	0	0	0.000121436	0	0	0	9.74659e-05	0.00013975	0	0	0	0	0.000170248	0.000983427	0.000309693	0.000430697	0	0	0	0	0	0	0.000172303	0	0	0	0	4.89285e-05	0	0	0	0.000390314	0.000310548	0	0.000414766	0	0	0	0	0
k__Bacteria	p__Firmicutes	c__Clostridia	o__Clostridiales	f__Clostridiaceae	g__SMB53	NA	f__Clostridiaceae;g__SMB53		0	0	0	0	0	0	0	0	0	0	0	0	0	0	0.000491714	0	0	0	0	0	0	0	0	0	0	0	0	0	0	0	0	0	0.000341525	0	0.000281032	0	0	0	0	0	0
k__Bacteria	p__Proteobacteria	c__Gammaproteobacteria	o__Enterobacteriales	f__Enterobacteriaceae	NA	NA	f__Enterobacteriaceae;NA		0	0	0	0	0	0	0	0	0	0	0	0	0	0	0	0	0	0	0	0	0	0	0	0	0	0	0	0	0	0	0	0	0	0	0	0	0	0	0	0	0.000283267
k__Bacteria	p__Firmicutes	c__Clostridia	o__Clostridiales	f__Lachnospiraceae	g__Clostridium	s__hathewayi	f__Lachnospiraceae;g__Clostridium		0	0	0	0	0	0	0	0	0	0	0	0	0	0	0	0	0	0	0	0	0	0	0	0	0	0	0	0	0	0	0	0	0	0	0	0	0	0	0	0	0
k__Bacteria	p__Firmicutes	c__Clostridia	o__Clostridiales	f__Clostridiaceae	g__SMB53	NA	f__Clostridiaceae;g__SMB53		0	0	0	0	0	0	0	0	0	0	0	0	0	0	0	0	0	0	0	0	0	0	0	0	0	0	0	0	0	0	0	0	0	0	0	0	0	0	0	0	0
k__Bacteria	p__Firmicutes	c__Clostridia	o__Clostridiales	f__Lachnospiraceae	NA	NA	f__Lachnospiraceae;NA		0	0	0	0	0	0	0	0	0	0	0	0	0	0	0	0	0	0	0	0	0	0	0	0	0	0	0	0	0	0	0	0	0	0	0	0	0	0	0	0	0
k__Bacteria	NA	NA	NA	NA	NA	NA	NA;NA		0	0	0	0	0	0	0	0	0	0	0	0	0	0	0	0	0	0	0	0	0	0	0	0	0	0	0	0	0	0	0	0	0	0	0	0	0	0	0	0	0
k__Bacteria	NA	NA	NA	NA	NA	NA	NA;NA		0	0	0	0	0	0	0	0	0	0	0	0	0	0	0	0	0	0	0	0	0	0	0	0	0	0	0	0	0	0	0	0	0	0	0	0	0	0	0	0	0
k__Bacteria	p__Firmicutes	c__Clostridia	o__Clostridiales	f__Ruminococcaceae	g__Oscillospira	NA	f__Ruminococcaceae;g__Oscillospira		0	0	0	0	0	0	0	0	3.49375e-05	0.00102705	0	0.000582967	0	0	0	0	0	0.000914457	0	0	0	0	0	0	0	0.000693135	8.85936e-05	0.001998	4.89285e-05	0.00106762	0	0.000899032	0	0	0.000951187	0	0	0	0	0	0
k__Bacteria	p__Bacteroidetes	c__Bacteroidia	o__Bacteroidales	f__Bacteroidaceae	g__Bacteroides	s__ovatus	f__Bacteroidaceae;g__Bacteroides		0	0	0	0	0	0	0	0	0	0	0	0	0	0	0	0	0	0	0	0	0	0	0	0	0	0	0	0	0	0	0	0	0	0	0	0	0	0	0	0	0
k__Bacteria	p__Firmicutes	c__Clostridia	o__Clostridiales	f__Lachnospiraceae	NA	NA	f__Lachnospiraceae;NA		0	0	0	0	0	0	0	0	0	0	0	0	0	0	0	0	0	0	0	0	0	0	0	0	0	0	0	0	0	0	0	0	0	0	0	0	0	0	0	0	0
k__Bacteria	p__Firmicutes	c__Clostridia	o__Clostridiales	NA	NA	NA	NA;NA		0	0	0	0	0	0	0	0	0	0	0	0	0	0	0	0	0	0	0	0	0	0	0	0	0	0	0	0	0	0	0	0	0	0	0	0	0	0	0	0	0
k__Bacteria	p__Firmicutes	c__Clostridia	o__Clostridiales	f__Clostridiaceae	g__SMB53	NA	f__Clostridiaceae;g__SMB53		0	0	0	0	0	0	0	0	0	0	0	0	0	0	0	0	0	0	0	0	0	0	0	0	0	0	0	0	0	0	0	0	0	0	0	0	0	0	0	0	0
k__Bacteria	p__Firmicutes	c__Clostridia	o__Clostridiales	f__Ruminococcaceae	g__Oscillospira	NA	f__Ruminococcaceae;g__Oscillospira		0	0	0	0	0	0	7.51618e-05	0.000909682	0.000419251	0.00131234	0	0.000264985	0.000337638	0.00102149	0.000710253	0.00117683	0	0.00110843	0	0	0	0	0	0	7.29182e-05	0.00230121	0.000339609	0.00330225	0.000179404	0.000355872	0	0.00172891	0.000585471	0.00203582	0.000497211	0.00236097	0	0	0	0	0
k__Bacteria	p__Firmicutes	c__Clostridia	o__Clostridiales	f__Veillonellaceae	g__Dialister	NA	f__Veillonellaceae;g__Dialister		0	0	0	0	0	0	0	0	0	0	0	0	0	0	0	0	0	0	0	0	0	0	0	0	0	0	0	0	0	0	0	0	0	0	0	0	0	0	0	0	0
k__Bacteria	p__Firmicutes	c__Clostridia	o__Clostridiales	f__Lachnospiraceae	g__Clostridium	s__hathewayi	f__Lachnospiraceae;g__Clostridium		0	0	0	0	0	0	0	0	0	0.000827342	0	0	0	0	0	0	0.000332811	0	0	0	0	0	0	0	0	0	0	0	0	0	0	0	0	0	0	0.000638101	0	0	0	0	0
k__Bacteria	p__Firmicutes	c__Clostridia	o__Clostridiales	f__Eubacteriaceae	g__Pseudoramibacter_Eubacterium	NA	f__Eubacteriaceae;g__Pseudoramibacter_Eubacterium		0	0	0	0	0	0	0	0	0	0	0	0	0	0	0	0	0	0	0	0	0	0	0	0	0	0	0	0	0	0	0	0	0	0	0	0	0	0	0	0	0
k__Bacteria	p__Bacteroidetes	c__Bacteroidia	o__Bacteroidales	f__Bacteroidaceae	g__Bacteroides	s__ovatus	f__Bacteroidaceae;g__Bacteroides		0.00541599	0.00304505	0.0349984	0.00648467	0.0430969	0.0101083	0.00124957	0	0.00506594	0.00102705	0.0172263	0.00299433	0.000270111	0	0.00214897	0.000433571	0.0101605	0.0010253	0.0065021	0.00307283	0.0358705	0.00869691	0.0512204	0.00856594	0.00116669	0	0.00524179	0.00141525	0.0219036	0.00516014	0	0	0.00143115	0.000690107	0.00890657	0.00162716	0.00469461	0.00319798	0.0438059	0.0113088	0.0601693
k__Bacteria	p__Proteobacteria	c__Deltaproteobacteria	o__Desulfovibrionales	f__Desulfovibrionaceae	g__Bilophila	NA	f__Desulfovibrionaceae;g__Bilophila		0	0	0	0	0	0	0	0	0	0	0	0	0	0	0	0	0	0	0	0	0	0	0	0	0	0	0	0	0	0	0	0	0	0	0	0	0	0	0	0	0
k__Bacteria	p__Firmicutes	c__Bacilli	o__Lactobacillales	f__Enterococcaceae	g__Enterococcus	NA	f__Enterococcaceae;g__Enterococcus		0	0	0	0	0	0	0	0	0	0	0	0	0	0	0	0	0	0	0	0	0	0	0	0	0	0.000138627	0	0	0	0	0	0	0	0	0	0	0	0	0	0	0
k__Bacteria	p__Firmicutes	c__Clostridia	o__Clostridiales	f__Lachnospiraceae	NA	NA	f__Lachnospiraceae;NA		0	0	0	0	0	0	0.000159719	0.0110786	0.000384313	0.0159477	0	0.000476973	0	0.0131091	0.000546349	0.0134407	0.00027408	0.00931083	0	0	0	0	0	0	0	0.00731951	0.000310078	0.0117383	0	0.000533808	0.000855915	0.0102006	0.00143115	0.0130085	0.00138354	0.00733816	0	0	0	0	0
k__Bacteria	p__Firmicutes	c__Clostridia	o__Clostridiales	f__Lachnospiraceae	g__Blautia	NA	f__Lachnospiraceae;g__Blautia		0	0	0	0	0	0	0	0	0	0	0	0	0	0	0	0	0	0	0	0	0	0	0	0	0	0	0	0	0	0	0	0	0	0	0	0	0	0	0	0	0
k__Bacteria	p__Firmicutes	c__Clostridia	o__Clostridiales	f__Lachnospiraceae	g__Blautia	NA	f__Lachnospiraceae;g__Blautia		0	0	0	0	0	0	0	0	0	0	0	0	0	0	0	0	0	0	0	0	0	0	0	0	0	0	0	0	0	0	0	0	0	0	0	0	0	0	0	0	0
k__Bacteria	p__Firmicutes	c__Clostridia	o__Clostridiales	f__Lachnospiraceae	NA	NA	f__Lachnospiraceae;NA		0	0	0	0	0	0	0	0	0	0	0	0	0	0	0	0	0	0	0	0	0	0	0	0	0	0	0	0	0	0	0	0	0	0	0	0	0	0	0	0	0
k__Bacteria	p__Firmicutes	c__Clostridia	o__Clostridiales	f__Lachnospiraceae	g__Clostridium	s__hathewayi	f__Lachnospiraceae;g__Clostridium		0	0	0	0	0	0	0	0	0	0	0.000352586	0.000688961	0	0	0	0	0	0	0	0	0	0	0	0	0	0	0	0	0	0.000682088	0	0	0	0	0	0	0	0	0	0	0
k__Bacteria	p__Synergistetes	c__Synergistia	o__Synergistales	f__Synergistaceae	g__Cloacibacillus	NA	f__Synergistaceae;g__Cloacibacillus		0	0	0	0	0	0	0	0	0	0	0	0	0	0	0	0	0	0	0	0	0	0	0	0	0	0	0	0	0	0	0	0	0	0	0	0	0	0	0	0	0
k__Bacteria	p__Firmicutes	c__Clostridia	o__Clostridiales	f__Lachnospiraceae	NA	NA	f__Lachnospiraceae;NA		0	0	0	0	0	0	0	0	0	0	0	0	0	0	0	0	0	0	0	0	0	0	0	0	0	0	0	0	0	0	0	0	0	0	0	0	0	0	0	0	0
k__Bacteria	p__Firmicutes	c__Clostridia	o__Clostridiales	f__Ruminococcaceae	NA	NA	f__Ruminococcaceae;NA		0	0	0	0.000437169	0	0	0	0	0	0	0	0	0	0	0	0	0	0	0	0	0	0.000578188	0	0.000836902	0.000127607	0	0	0	0	0	0	0	0	0	0	0	0.000293413	0	0	0.000542032	0.000383244
k__Bacteria	p__Firmicutes	c__Clostridia	o__Clostridiales	f__Lachnospiraceae	NA	NA	f__Lachnospiraceae;NA		0	0	0	0	0	0	0	0	0	0	0	0	0	0	0	0	0	0	0	0	0	0	0	0	0	0	0	0	0	0	0	0	0	0	0	0	0	0	0	0	0
k__Bacteria	p__Firmicutes	c__Clostridia	o__Clostridiales	NA	NA	NA	NA;NA		0	0	0	0	0	0	0	0	0	0	0	0	0	0	0	0	0	0	0	0	0	0	0	0	0	0	0	0	0	0	0	0	0	0	0	0	0	0	0	0	0
k__Bacteria	p__Firmicutes	c__Clostridia	o__Clostridiales	f__Lachnospiraceae	g__[Ruminococcus]	s__gnavus	f__Lachnospiraceae;g__[Ruminococcus]		0	0	0	0	0	0	0	0	0	0	0	0	0	0	0.000127481	0	0	0	0	0	0	0	0	0.000935362	0	0	0	0	0	0	0	0	0	0	0	0	0	0	0	0	0
k__Bacteria	p__Firmicutes	c__Clostridia	o__Clostridiales	f__Lachnospiraceae	NA	NA	f__Lachnospiraceae;NA		0	0	0	0	0	0	0	0	0	0	0	0	0	0	0	0	0	0	0	0	0	0	0	0	0	0	0	0	0	0	0	0	0	0	0	0	0	0	0	0.000295654	0
k__Bacteria	p__Firmicutes	c__Clostridia	o__Clostridiales	NA	NA	NA	NA;NA		0	0	0	0	0	0	0	0	0	0	0	0	0	0	0	0	0	0	0	0	0	0	0	0	0	0	0	0	0	0	0	0	0	0	0	0	0	0	0	0	0
k__Bacteria	p__Firmicutes	c__Bacilli	o__Lactobacillales	f__Enterococcaceae	g__Enterococcus	NA	f__Enterococcaceae;g__Enterococcus		0	0	0	0	0	0	0	0	0	0	0	0	0	0	0	0	0	0	0	0	0	0	0	0	0	0	0	0	0	0	0	0	0	0	0	0	0	0	0	0	0
k__Bacteria	NA	NA	NA	NA	NA	NA	NA;NA		0	0	0	0	0	0	0	0	0	0	0	0	0	0	0	0	0	0	0	0	0	0	0	0	0	0	0	0	0	0	0	0	0	0	0	0	0	0	0	0	0
k__Bacteria	p__Firmicutes	c__Clostridia	o__Clostridiales	f__Lachnospiraceae	g__Blautia	NA	f__Lachnospiraceae;g__Blautia		0	0	0	0	0	0	0	9.74659e-05	0	0	0	0	0	0	0	0	0	0	0	0	0	0	0	0	0	0	0	0	0	0	0	0	0	0	0	0	0	0	0	0	0
k__Bacteria	p__Firmicutes	c__Clostridia	o__Clostridiales	f__Lachnospiraceae	g__[Ruminococcus]	NA	f__Lachnospiraceae;g__[Ruminococcus]		0	0	0	0	0	0	0	0	0	0	0	0	0	0	0	0	0	0	0	0	0	0	0	0	0	0	0	0	0	0	0	0	0	0	0	0	0	0	0	0	0
k__Bacteria	p__Bacteroidetes	c__Bacteroidia	o__Bacteroidales	f__Bacteroidaceae	g__Bacteroides	s__fragilis	f__Bacteroidaceae;g__Bacteroides		0	0	0	0	0	0	0	0	0	0	0	0	0	0	0	0	0	0	0	0	0	0	0	0	0	0	0	0	0	0	0	0	0	0	0	0	0	0	0	0	0
k__Bacteria	p__Firmicutes	c__Clostridia	o__Clostridiales	f__Lachnospiraceae	g__[Ruminococcus]	NA	f__Lachnospiraceae;g__[Ruminococcus]		0	0	0	0	0	0	0	0	0	0	0	0	0	0	0	0	0	0	0	0	0	0	0	0	0	0	0	0	0	0	0	0	0	0	0	0	0	0	0	0	0
k__Bacteria	p__Firmicutes	c__Erysipelotrichi	o__Erysipelotrichales	f__Erysipelotrichaceae	g__[Eubacterium]	s__dolichum	f__Erysipelotrichaceae;g__[Eubacterium]		0	0	0	0	0	0	0	0	0	0	0	0	0	0	0	0	0	0	0	0	0	0	0	0	0	0	0	0	0	0	0	0	0	0	0	0	0	0	0	0	0
k__Bacteria	p__Firmicutes	c__Clostridia	o__Clostridiales	f__Clostridiaceae	g__SMB53	NA	f__Clostridiaceae;g__SMB53		0	0	0	0	0	0	0.000911337	0	0	0	0	0	0.0010298	0	0	0	0	0	0	0	0	0	0	0	0.00105731	0	0	0	0	0	0.00158435	0.000760719	0.000585471	0	0	0	0	0	0	0	0
k__Bacteria	p__Firmicutes	c__Clostridia	o__Clostridiales	f__Lachnospiraceae	NA	NA	f__Lachnospiraceae;NA		0	0	0	0	0	0	0.00101468	0.000357375	0.00113547	0.000855871	0.000923439	0.000662462	0.000894741	0	0.000947004	0.000309693	0.00105717	0.000471084	0	0	0	0	0	0	0.00182295	0	0.00183093	0	0.000913331	0.0010083	0.00218531	0	0.00125226	0.000552086	0.00125384	0.00114858	0	0	0	0	0
k__Bacteria	p__Firmicutes	c__Clostridia	o__Clostridiales	f__Lachnospiraceae	g__Blautia	NA	f__Lachnospiraceae;g__Blautia		0	0	0	0	0.000143021	0	0	0	0	0	0	0	0	0	0	0	0	0	0	0	0	0	0	0	0	0	0	0	0	0	0	0	0	0	0	0	0	0	0	0	0
k__Bacteria	p__Firmicutes	c__Clostridia	o__Clostridiales	f__Lachnospiraceae	g__Blautia	s__producta	f__Lachnospiraceae;g__Blautia		0	0	0	0	0	0	0	0	0	0	0	0	0	0	0	0	0	0	0	0	0	0	0	0	0	0	0	0	0	0	0	0	0	0	0	0	0	0	0	0	0
k__Bacteria	p__Firmicutes	c__Clostridia	o__Clostridiales	f__Ruminococcaceae	NA	NA	f__Ruminococcaceae;NA		0	0	0	0	0	0	0	0	0	0	0	0	0	0	0	0	0	0	0	0	0	0	0	0	0	0	0	0	0	0	0	0	0	0	0	0	0	0	0	0	0
k__Bacteria	p__Firmicutes	c__Clostridia	o__Clostridiales	f__Lachnospiraceae	g__[Ruminococcus]	s__gnavus	f__Lachnospiraceae;g__[Ruminococcus]		0	0	0	0	0	0	0	0	0	0	0	0	0	0	0	0	0	0	0	0	0	0	0	0.000812288	0	0	0	0	0	0	0	0	0	0	0	0	0	0	0	0	0
k__Bacteria	p__Bacteroidetes	c__Bacteroidia	o__Bacteroidales	f__Rikenellaceae	NA	NA	f__Rikenellaceae;NA		0	0	0	0	0	0	0	0	0	0	0	0	0	0	0	0	0	0	0	0	0	0	0	0	0	0	0	0	0	0	0	0	0	0	0	0	0	0	0	0	0
k__Bacteria	p__Firmicutes	c__Clostridia	o__Clostridiales	f__Veillonellaceae	g__Megasphaera	NA	f__Veillonellaceae;g__Megasphaera		0	0	0	0	0	0	0	0	0	0	0	0	0	0	0	0	0	0	0	0	0	0	0	0	0	0	0	0	0	0	0	0	0	0	0	0	0	0	0	0	0
k__Bacteria	p__Firmicutes	c__Clostridia	o__Clostridiales	NA	NA	NA	NA;NA		0	0	0	0	0	0	0	0.000454841	0	0	0	0	0	0	0	0	0	0	0	0	0	0	0	0	0	0	0	0	0	0	0.000254953	0	0	0	0	0	0	0	0	0	0
k__Bacteria	p__Firmicutes	c__Clostridia	o__Clostridiales	f__Lachnospiraceae	g__Coprococcus	NA	f__Lachnospiraceae;g__Coprococcus		0.00022186	0	0	0	0	0	0.000253671	0	0	0	0	0	0.000337638	0	0	0	0	0	0.00017814	0	0	0	0	0	0	0	0	0	0	0	0	0	0	0	0	0	0	0	0	0	0
k__Bacteria	p__Firmicutes	c__Clostridia	o__Clostridiales	NA	NA	NA	NA;NA		0	0	0	0	0	0	0	0	0	0	0	0	0	0	0	0	0	0	0	0	0	0	0	0	0	0	0	0	0	0	0	0	0	0	0	0	0	0	0	0	0
k__Bacteria	p__Synergistetes	c__Synergistia	o__Synergistales	f__Synergistaceae	g__Cloacibacillus	NA	f__Synergistaceae;g__Cloacibacillus		0	0	0	0	0	0	0	0	0	0	0	0	0	0	0	0	0	0	0	0	0	0	0	0	0	0	0	0	0	0	0	0	0	0	0	0	0	0	0	0	0
k__Bacteria	p__Proteobacteria	c__Gammaproteobacteria	o__Enterobacteriales	f__Enterobacteriaceae	NA	NA	f__Enterobacteriaceae;NA		0	0	0	0	0	0	0	0.00305393	0	0	0	0	0	0.00442644	0	0.00582224	0	0.00138554	0	0	0	0	0	0.000935362	0	0.0031607	0	0	0	0	0	0.00290456	0	0.00196681	0	0.00197811	0	0	0	0	0
k__Bacteria	p__Firmicutes	c__Clostridia	o__Clostridiales	f__Lachnospiraceae	g__[Ruminococcus]	NA	f__Lachnospiraceae;g__[Ruminococcus]		0.000300163	0.00131872	0	0	0	0	0.000479157	0.000194932	0.00150231	0.00059911	0.000167898	0.00116593	0.000810332	0.000204297	0.0007831	0.000278724	0.00105717	0.000360241	0.000114518	0.000802605	0	0	0	0.000246148	0.000346361	0.000249529	0.00131414	0.000444	0.000538213	0.00109727	0.000582751	0	0.00143115	0.000310548	0.00211855	0.000414766	0.000211909	0.000598182	0	0	0
k__Bacteria	p__Proteobacteria	c__Gammaproteobacteria	o__Enterobacteriales	f__Enterobacteriaceae	g__Trabulsiella	s__farmeri	f__Enterobacteriaceae;g__Trabulsiella		0	0	0	0	0	0	0	0	0	0	0	0	0	0	0	0	0	0	0	0	0	0	0	0	0	0	0	0	0	0	0	0	0	0	0	0	0	0	0	0	0
k__Bacteria	p__Firmicutes	c__Clostridia	o__Clostridiales	f__Clostridiaceae	g__Clostridium	NA	f__Clostridiaceae;g__Clostridium		0	0	0	0	0	0	0	0	0	0	0	0	0	0	0	0	0	0	0	0	0	0	0	0	0	0	0	0	0	0	0	0	0	0	0	0	0	0	0	0	0
k__Bacteria	p__Firmicutes	c__Clostridia	o__Clostridiales	f__Lachnospiraceae	NA	NA	f__Lachnospiraceae;NA		0	0	0	0	0	0	0	0	0	0	0	0	0	0	0	0	0	0	0	0	0	0	0	0	0	0	0	0	0	0	0	0	0	0	0	0	0	0	0	0	0
k__Bacteria	p__Firmicutes	c__Clostridia	o__Clostridiales	f__Lachnospiraceae	g__Roseburia	NA	f__Lachnospiraceae;g__Roseburia		0	0	0	0	0	0	0	0	0	0	0	0	0	0	0	0	0	0	0	0	0	0	0	0	0	0	0	0	0	0	0	0	0	0	0	0	0	0	0	0	0
k__Bacteria	p__Firmicutes	c__Clostridia	o__Clostridiales	f__Lachnospiraceae	NA	NA	f__Lachnospiraceae;NA		0	0	0	0	0	0	0	0	0	0	0	0	0	0	0	0	0	0	0	0	0	0	0	0	0	0	0	0	0	0	0	0	0	0	0	0	0	0	0	0	0
k__Bacteria	p__Actinobacteria	c__Coriobacteriia	o__Coriobacteriales	f__Coriobacteriaceae	g__Eggerthella	s__lenta	f__Coriobacteriaceae;g__Eggerthella		0	0	0	0	0	0	4.69761e-05	0	0	0	0	0	0.000185701	0	0	0	0	0	0	0	0	0	0	0	0	0	0	0	0	0	0.000127477	0	0.000113842	0	0	0	0	0	0	0	0
k__Bacteria	p__Firmicutes	c__Clostridia	o__Clostridiales	f__Veillonellaceae	g__Veillonella	s__parvula	f__Veillonellaceae;g__Veillonella		0	0	0	0	0	0	0	0	0	0	0	0	0	0	0	0	0	0	0	0	0	0	0.00010682	0	0	0	0	0	0	0	0	0	0	0	0	0	0	0	0	0	0.000649848
k__Bacteria	p__Bacteroidetes	c__Bacteroidia	o__Bacteroidales	f__Porphyromonadaceae	g__Parabacteroides	NA	f__Porphyromonadaceae;g__Parabacteroides		0.0470082	0.0407605	0.0242029	0.0221742	0.000762777	0.00159604	0.0277629	0.00802469	0.0262206	0.0173742	0.0604097	0.026631	0.0132185	0.00524362	0.0170097	0.00833075	0.0559906	0.0177072	0.0611401	0.0442579	0.029568	0.0366427	0.00445976	0.0099936	0.0352195	0.0164134	0.0342857	0.0169553	0.0750073	0.0350534	0.0153336	0.0112379	0.0235652	0.013112	0.050975	0.0288103	0.062122	0.0481767	0.0407793	0.0430669	0.00734829
k__Bacteria	p__Firmicutes	c__Clostridia	o__Clostridiales	NA	NA	NA	NA;NA		0	0	0	0	0	0	0	0	0	0	0	0	0	0	0	0	0	0	0	0	0	0	0	0	0	0	0	0	0	0	0	0	0	0	0	0	0	0	0	0	0
k__Bacteria	p__Firmicutes	c__Clostridia	o__Clostridiales	f__Lachnospiraceae	g__Blautia	NA	f__Lachnospiraceae;g__Blautia		0	0	0	0	0	0	0	0	0	0	0	0	0	0	0	0	0	0	0	0	0	0	0.000133526	0	0	0	0	0	0	0	0	0	0	0	0	0	0	0	0	0	0
k__Bacteria	p__Firmicutes	c__Clostridia	o__Clostridiales	f__Ruminococcaceae	g__Ruminococcus	NA	f__Ruminococcaceae;g__Ruminococcus		0	0	0	0	0	0	0	0	0	0	0	0	6.75276e-05	0	0	0	0.000332811	0	0	0	0	0	0	0	0	0	0	0	0	0	0.000109266	0	0.000260209	0	0	0.00019143	0	0	0	0	0
k__Bacteria	p__Firmicutes	c__Clostridia	o__Clostridiales	f__Lachnospiraceae	NA	NA	f__Lachnospiraceae;NA		0	0.00199007	0	0	0	0	0.000272462	0.00977908	0	0.00216821	0	0.00241136	0	0.0136198	0	0.00489316	0	0.00376867	0	0.00073381	0	0	0	0	0	0.00304979	0	0.000804751	0	0	0	0.00335408	0	0.00420965	0	0.00242478	0	0.000690211	0	0	0
k__Bacteria	p__Firmicutes	c__Clostridia	o__Clostridiales	f__Lachnospiraceae	NA	NA	f__Lachnospiraceae;NA		0	0	0.000191706	0	0	0	0	0	0	0	0	0	0	0	0	0	0	0	0	0	0	0	0	0	0	0	0	0	0	0	0	0	0	0	0	0	0	0	0	0	0
k__Bacteria	p__Proteobacteria	c__Gammaproteobacteria	o__Enterobacteriales	f__Enterobacteriaceae	g__Trabulsiella	s__farmeri	f__Enterobacteriaceae;g__Trabulsiella		0	0.00294915	0	0	0	0	0	0	0	0	0	0	0	0	0	0	0	0	0	0.00236195	0	0	0	0	0.000729182	0	0	0	0	0	0	0.000795297	0	0	0	0	0.000146706	0.00223168	0	0	0
k__Bacteria	p__Firmicutes	c__Clostridia	o__Clostridiales	f__Lachnospiraceae	NA	NA	f__Lachnospiraceae;NA		0	0	0	0	0	0	0	0	0	0	0	0	0	0	0	0	0	0	0	0	0	0	0	0	0	0	0	0	0	0	0	0	0	0	0	0	0	0	0	0	0
k__Bacteria	p__Firmicutes	c__Clostridia	o__Clostridiales	f__Clostridiaceae	g__Clostridium	s__tertium	f__Clostridiaceae;g__Clostridium		0	0	0	0	0	0	0	0	0	0	0	0	0	0	0	0	0	0	0	0	0	0	0	0	0	0	0	0	0	0	0	0	0	0	0	9.57152e-05	0	0	0	0	0
k__Bacteria	p__Firmicutes	c__Clostridia	o__Clostridiales	f__Lachnospiraceae	g__Coprococcus	NA	f__Lachnospiraceae;g__Coprococcus		0.000195759	0	0.000251615	0	0	0	0.000225485	0	0	0	0	0	0.000523339	0	0	0	0	0	0.000114518	0	0.000150857	0	0	0	0	0	0	0	0	0	0.000327797	0	0	0	0	0	0.000179308	0	0	0	0
k__Bacteria	p__Firmicutes	c__Clostridia	o__Clostridiales	f__Lachnospiraceae	g__Blautia	NA	f__Lachnospiraceae;g__Blautia		0.000639478	0	0.000503229	0.000412882	0.0005403	0	0.000526133	0	0	0	0.000369375	0	0.000624631	0	0.000254963	0	0.000391543	0	0.000674386	0	0.000653715	0.00040955	0.000961384	0	0.000565116	0	0	0	0.000260952	0	0.000418852	0	0	0	0.00030265	0.000287145	0.000472721	0	0.000653105	0	0.000749825
k__Bacteria	p__Firmicutes	c__Clostridia	o__Clostridiales	f__Lachnospiraceae	NA	NA	f__Lachnospiraceae;NA		0	0	0	0	0	0	0	0	0	0	0	0	0	0	0	0	0	0	0	0	0	0	0	0	0	0	0	0	0	0	0	0	0	0	0	0	0	0	0	0	0
k__Bacteria	p__Firmicutes	c__Clostridia	o__Clostridiales	f__Ruminococcaceae	g__Oscillospira	NA	f__Ruminococcaceae;g__Oscillospira		0	0	0	0	0	0	0	0.000649773	0	0.000855871	0	0	0	0	0.000200328	0.00229173	0.000783085	0.00124699	0	0	0	0	0	0	0	0	0	0	0	0	0	0.000968188	0.000162631	0.00158725	0	0.00149954	0	0	0	0	0
k__Bacteria	p__Firmicutes	c__Bacilli	o__Lactobacillales	f__Streptococcaceae	g__Streptococcus	NA	f__Streptococcaceae;g__Streptococcus		0	0	0	0	0	0	0	0	0	0	0	0	0	0	0	0	0	0	0	0	0	0	0	0	0	0	0	0	0	0	0	0	0	0	0	0	0	0	0	0	0
k__Bacteria	p__Firmicutes	c__Clostridia	o__Clostridiales	f__Lachnospiraceae	g__Blautia	NA	f__Lachnospiraceae;g__Blautia		0	0	0	0	0	0	0	0	0	0	0	0	0	0	0	0	0	0	0	0	0	0	0	0	0	0	0	0	0	0	0	0	0	0	0	0	0	0	0	0	0
k__Bacteria	p__Firmicutes	c__Clostridia	o__Clostridiales	f__Lachnospiraceae	g__[Ruminococcus]	NA	f__Lachnospiraceae;g__[Ruminococcus]		0	0	0	0	0	0	0	0	0	0	0	0	0	0	0	0	0	0	0	0	0	0	0	0	0	0	0	0	0	0	0	0	0	0	0	0	0	0	0	0	0
k__Bacteria	p__Proteobacteria	c__Deltaproteobacteria	o__Desulfovibrionales	f__Desulfovibrionaceae	g__Bilophila	NA	f__Desulfovibrionaceae;g__Bilophila		0	0	0	0	0	0	0	0	0	0	0	0	0	0	0	0	0	0	0	0	0	0	0	0	0	0	0	0	0	0	0	0	0	0	0	0	0	0	0	0	0
k__Bacteria	p__Firmicutes	c__Clostridia	o__Clostridiales	f__Lachnospiraceae	g__Dorea	s__formicigenerans	f__Lachnospiraceae;g__Dorea		0	0	0	0	0	0	0	0	0	0	0	0	0	0	0	0	0	0	0	0	0	0	0	0	0	0	0	0	0	0	0	0	0	0	0	0	0	0	0	0	0
k__Bacteria	p__Proteobacteria	c__Gammaproteobacteria	o__Enterobacteriales	f__Enterobacteriaceae	NA	NA	f__Enterobacteriaceae;NA		0	0	0	0	0	0	0	0	0	0	0	0	0	0	0	0	0	0	0	0	0	0	0	0	0	0	0	0	0	0	0	0	0	0	0	0	0	0	0	0	0
k__Bacteria	p__Firmicutes	c__Clostridia	o__Clostridiales	f__Veillonellaceae	g__Veillonella	NA	f__Veillonellaceae;g__Veillonella		0	0	0	0	0	0	0	0	0	0	0	0	0	0	0	0	0	0	0	0	0	0	0	0	0	0	0	0	0	0	0	0	0	0	0	0	0	0	0	0	0
k__Bacteria	p__Firmicutes	c__Clostridia	o__Clostridiales	f__Lachnospiraceae	g__Clostridium	s__hathewayi	f__Lachnospiraceae;g__Clostridium		0	0	0	0	0	0	0	0	0	0	0	0	0	0	0	0	0	0	0	0	0	0	0	0	0	0	0	0	0	0	0	0	0	0	0	0	0	0	0	0	0
k__Bacteria	p__Bacteroidetes	c__Bacteroidia	o__Bacteroidales	f__Bacteroidaceae	g__Bacteroides	NA	f__Bacteroidaceae;g__Bacteroides		0	0	0	0	0	0	0	0	0.00925845	0	0.0155977	0	0	0	0.00509925	0	0.0183438	0.00149638	0	0	0	0	0	0	0	0	0.0122407	0	0.0197997	0	0	0	0.00674917	0.0025534	0.0101388	0.00274383	0	0	0	0	0
k__Bacteria	p__Firmicutes	c__Clostridia	o__Clostridiales	f__Ruminococcaceae	g__Clostridium	s__methylpentosum	f__Ruminococcaceae;g__Clostridium		0	0	0	0	0	0	0	0	0	0	0	0	0	0	0	0	0	0	0	0	0	0	0	0	0	0	0	0	0	0	0	0	0	0	0	0	0	0	0	0	0
k__Bacteria	p__Firmicutes	c__Clostridia	o__Clostridiales	f__Lachnospiraceae	g__Blautia	s__producta	f__Lachnospiraceae;g__Blautia		0	0	0	0	0	0	0	0	0	0	0	0	0	0	0	0	0	0	0	0	0	0	0	0	0	0	0	0.00036075	0	0	0	0	0	0	0	0	0	0	0	0	0
k__Bacteria	p__Firmicutes	c__Clostridia	o__Clostridiales	f__Clostridiaceae	g__SMB53	NA	f__Clostridiaceae;g__SMB53		0	0	0	0	0	0	0.00280917	0	0.00136256	0.00276732	0	0	0.00244788	0	0.00276817	0	0	0	0	0	0	0	0	0	0.0030261	0	0.000782577	0.00285825	0	0	0.00402462	0.00169433	0.00343151	0	0	0	0	0	0	0	0
k__Bacteria	p__Bacteroidetes	c__Bacteroidia	o__Bacteroidales	f__Bacteroidaceae	g__Bacteroides	NA	f__Bacteroidaceae;g__Bacteroides		0	0	0	0	0	0	0	0	0	0	0	0	0	0	0	0	0	0	0	0	0	0	0	0	0	0	0	0	0	0	0	0	0	0	0	0	0	0	0	0	0
k__Bacteria	p__Firmicutes	c__Clostridia	o__Clostridiales	f__Veillonellaceae	g__Veillonella	s__parvula	f__Veillonellaceae;g__Veillonella		0	0	0	0	0	0	0	0	0	0	0	0	0	0	0	0	0	0	0	0	0	0	0	0	0	0	0	0	0	0	0	0	0	0	0	0	0	0	0	0	0
k__Bacteria	p__Firmicutes	c__Clostridia	o__Clostridiales	f__Lachnospiraceae	NA	NA	f__Lachnospiraceae;NA		0.000287113	0.000191814	0	0.000194297	0	0	0.000319438	0	0	0	0	0	0.000388284	0	0	0	0	0	0.000139967	0.000114658	0	0	0	0	0.000218755	0	0	0	0	0	0	0	0	0	0	0	0	0.00023007	6.37176e-05	0	0
k__Bacteria	p__Firmicutes	c__Clostridia	o__Clostridiales	f__Lachnospiraceae	g__Clostridium	NA	f__Lachnospiraceae;g__Clostridium		0	0	0	0	0	0	0	0	0	0	0	0	0	0	0	0	0	0	0	0	0	0	0	0	0	0	0	0	0	0	0	0	0	0	0	0	0	0.000529161	0	0	0
k__Bacteria	p__Firmicutes	c__Clostridia	o__Clostridiales	f__Lachnospiraceae	g__Blautia	NA	f__Lachnospiraceae;g__Blautia		0.000391517	0.000167838	0.000491247	0	0	0.000624537	0	0	0	0	0	0	0	0	0	0	0	0	0.000381728	0	0	0.00113228	0	0	0	0	0	0	0	0	0	0	0	0	0	0	0	0	0	0	0
k__Bacteria	p__Bacteroidetes	c__Bacteroidia	o__Bacteroidales	f__Rikenellaceae	NA	NA	f__Rikenellaceae;NA		0	0.000167838	0	0	0	0	0.000244276	0.000487329	0.000384313	0.000513523	6.71592e-05	0.000662462	0.000692158	0.000476693	0.00067383	0.000774234	0.00041112	0.000498795	0	0.000183453	0	0	0	0	0.000164066	0.000609959	0.000324843	0.000971251	0.000146785	0.0007414	0.000619172	0.000795297	0.000715575	0.00117318	0.000562065	0.00121239	0	0	0	0	0
k__Bacteria	p__Firmicutes	c__Bacilli	o__Bacillales	f__Planococcaceae	g__Lysinibacillus	s__boronitolerans	f__Planococcaceae;g__Lysinibacillus		0	0	0	0	0	0	0	0	0	0	0	0	0	0	0	0	0	0	0	0	0	0	0	0	0	0	0	0	0	0	0	0	0	0	0	0	0	0	0	0	0
k__Bacteria	NA	NA	NA	NA	NA	NA	NA;NA		0	0	0	0	0	0	0	0	0	0	0	0	0	0	0	0	0	0	0	0	0	0	0	0	0	0	0	0	0	0	0	0	0	0	0	0	0	0	0	0	0
k__Bacteria	p__Bacteroidetes	c__Bacteroidia	o__Bacteroidales	f__Bacteroidaceae	g__Bacteroides	s__ovatus	f__Bacteroidaceae;g__Bacteroides		0	0	0	0	0	0	0	0	0	0	0	0	0	0	0	0	0	0	0	0	0	0	0	0	0	0	0	0	0	0	0	0	0	0	0	0	0	0	0	0	0
k__Bacteria	p__Firmicutes	c__Bacilli	o__Lactobacillales	f__Enterococcaceae	g__Enterococcus	NA	f__Enterococcaceae;g__Enterococcus		0	0	0	0	0	0	0	0	0	0	0	0	0	0	0	0	0	0	0	0	0	0	0	0	0	0	0	0	0	0	0	0	4.87892e-05	0	0	0	0	0	0	0	0
k__Bacteria	p__Firmicutes	c__Clostridia	o__Clostridiales	f__Lachnospiraceae	NA	NA	f__Lachnospiraceae;NA		0	0	0	0	0	0	0	0	0	0	0	0	0	0	0	0	0	0	0	0	0	0	0	0	0	0	0.000118125	0	0	0	0	0	0	0	0	0	0	0	0	0	0
k__Bacteria	p__Firmicutes	c__Clostridia	o__Clostridiales	f__Lachnospiraceae	g__Clostridium	s__hathewayi	f__Lachnospiraceae;g__Clostridium		0	0	0	0	0	0	0	0	0	0	0	0	0.000371402	0	0	0.000371632	0	0	0	0	0	0	0	0	0	0	0	0	0	0	0	0	0	0	0	0	0	0	0	0	0
k__Bacteria	p__Firmicutes	c__Clostridia	o__Clostridiales	f__Lachnospiraceae	g__Coprococcus	NA	f__Lachnospiraceae;g__Coprococcus		0	0	0	0	0	0	0	0	0	0	0	0	0	0	0	0	0	0	0	0	0	0	0	0	0	0	0	0	0	0	0	0	0	0	0	0	0	0	0	0	0
k__Bacteria	p__Firmicutes	c__Clostridia	o__Clostridiales	f__Lachnospiraceae	NA	NA	f__Lachnospiraceae;NA		0	0	0	0	0	0.000578275	0	0	0	0	0	0	0	0	0	0	0.000156617	0	0	0	0	0	0	0	0	0	0	0	0	0	0	0	0	0	0	0	0	0	0	0	0
k__Bacteria	p__Proteobacteria	c__Gammaproteobacteria	o__Enterobacteriales	f__Enterobacteriaceae	NA	NA	f__Enterobacteriaceae;NA		0	0	0	0	0	0	0	0	0	0	0	0	0	0	0	0	0	0	0	0	0	0	0	0	0	0	0	0	0	0	0	0	0	0	0	0	0	0	0	0	0
k__Bacteria	p__Firmicutes	c__Clostridia	o__Clostridiales	f__Veillonellaceae	g__Dialister	NA	f__Veillonellaceae;g__Dialister		0.0135465	0.0140504	0.00577515	0.00461456	0.00305111	0.00185048	0.0184898	0.017284	0.00857717	0.00174027	0.00100739	0.000450474	0.0144509	0.0114066	0.007831	0.0011149	0.000763508	0.000803613	0.0123425	0.013392	0.0059002	0.00729962	0.00408588	0.00470142	0.0189223	0.0158312	0.00705795	0.00313575	0.00096226	0.00029656	0.0108537	0.0110304	0.00731838	0.00196681	0.00123222	0.000638101	0.0142305	0.0245485	0.0064992	0.00500148	0.00369914
k__Bacteria	p__Firmicutes	c__Clostridia	o__Clostridiales	f__Lachnospiraceae	NA	NA	f__Lachnospiraceae;NA		0	0	0	0	0	0	0	0	0	0	0	0	0	0	0	0	0	0	0	0	0	0	0	0	0	0	0	0	0	0	0	0	0	0	0	0	0	0	0	0	0
k__Bacteria	p__Proteobacteria	c__Gammaproteobacteria	o__Enterobacteriales	f__Enterobacteriaceae	g__Serratia	NA	f__Enterobacteriaceae;g__Serratia		0	0	8.38715e-05	0	0.000111238	0	0	0	0	0	0	0	0	0	0	0	0	0	0	0	0	0	0	9.84591e-05	0	0	0	0	0	0	0	0	0	0	0	0	0	0	0	0	0
k__Bacteria	p__Firmicutes	c__Bacilli	o__Lactobacillales	f__Enterococcaceae	g__Enterococcus	NA	f__Enterococcaceae;g__Enterococcus		0	0	0	0	0	0	0	0	0	0	0	0	0	0	0	0	0	0	0	0	0	0	0	0	0	0	0	0	0	0	0	0	0	0	0	0	0	0	0	0	0
[truncated: 264 more columns]
