# Supplementary material for: Triclosan has a robust, yet reversible impact on human gut microbial composition in vitro
Source: PLoS One. 2020 Jun 25;15(6):e0234046. doi: 10.1371/journal.pone.0234046 (PMC7316517; doi:10.1371/journal.pone.0234046)
Supplement: S2 Table — The phylogeny for each OTU is listed on the left, and the relative abundance proportion for each OUT in the sample sequenced is given. (XLSX) [file pone.0234046.s009.xlsx]

## Sheet: Sheet1
O.T.U. Identified							Proportional Relative Abundance
							Inoculum-taxa	Day21.Ac1.L-taxa	Day21.Ac2.L-taxa	Day21.Ac3.L-taxa	Day21.Tc1.L-taxa	Day21.Tc2.L-taxa	Day21.Tc3.L-taxa	Day21.Dc1.L-taxa	Day21.Dc2.L-taxa	Day21.Dc3.L-taxa	Day28.Ac1.L-taxa	Day28.Ac2.L-taxa	Day28.Ac3.L-taxa	Day28.Tc1.L-taxa	Day28.Tc2.L-taxa	Day28.Tc3.L-taxa	Day28.Dc1.L-taxa	Day28.Dc2.L-taxa	Day28.Dc3.L-taxa	Day34.Ac1.L-taxa	Day34.Ac2.L-taxa	Day34.Ac3.L-taxa	Day34.Tc1.L-taxa	Day34.Tc2.L-taxa	Day34.Tc3.L-taxa	Day34.Dc1.L-taxa	Day34.Dc2.L-taxa	Day34.Dc3.L-taxa	Day49.Ac1.L-taxa	Day49.Ac2.L-taxa	Day49.Ac3.L-taxa	Day49.Tc1.L-taxa	Day49.Tc2.L-taxa	Day49.Tc3.L-taxa	Day49.Dc1.L-taxa	Day49.Dc2.L-taxa	Day49.Dc3.L-taxa
k__Bacteria	p__	c__	o__	f__	g__	s__	0.00181175	0.00153872	0.00258137	0.00280919	0.00409629	0.00260116	0.00190532	0.00706275	0.00299348	0.00340103	0.00173782	0.00255815	0.00386523	0.00415092	0.00532395	0.00303753	0.00768914	0.00511038	0.0041234	0.00115587	0.00142809	0.00170003	0.00443317	0.00262648	0.00264851	0.0100614	0.00360983	0.0042871	0.000925536	0.00173551	0.00245482	0.00225982	0.00519721	0.0041277	0.00717321	0.0114421	0.00240892
k__Bacteria	p__Bacteroidetes	c__	o__	f__	g__	s__	0.000172487	0.000102679	9.79156e-05	0.000127792	0.0001722	0.00020566	0.000135557	0.000188366	0.000210179	0.000110999	0.000126444	0.00012511	0.000162156	8.94739e-05	5.30824e-05	7.43522e-05	6.22733e-05	4.27621e-05	5.3603e-05	8.2049e-05	2.20107e-06	2.82324e-06	8.37678e-05	4.11371e-06	2.58171e-06	4.84731e-05	2.25353e-06	2.20473e-06	0.000113287	0.000211198	0.000175117	0.000159151	0.000208153	0.000211108	0.000159794	8.49225e-05	0.000160992
k__Bacteria	p__Bacteroidetes	c__Bacteroidia	o__Bacteroidales	f__	g__	s__	0.00637316	0.00437404	0.00364876	0.00553774	0.005375	0.00662273	0.00676905	0.00542601	0.00721123	0.00609872	0.00443703	0.00356286	0.00516127	0.00429013	0.00231277	0.00512518	0.00365108	0.00186137	0.0036623	0.00342652	8.00389e-07	1.08586e-06	0.00347257	6.77552e-06	5.48614e-06	0.00253545	8.24147e-05	4.9239e-05	0.00381661	0.00672787	0.00593857	0.00413353	0.00672185	0.00737883	0.00440045	0.00329311	0.0057678
k__Bacteria	p__Bacteroidetes	c__Bacteroidia	o__Bacteroidales	f__Bacteroidaceae	g__Bacteroides	s__	0.0163438	0.00912396	0.0078283	0.00712259	0.0127575	0.0185754	0.0113152	0.0160022	0.0225971	0.0107516	0.00971527	0.00778384	0.00837125	0.00905609	0.00688595	0.0109097	0.00774818	0.00506731	0.00801538	0.00959879	1.00049e-06	1.30304e-06	0.0101814	1.4035e-05	1.45221e-05	0.00633557	0.000111711	6.24673e-05	0.0123487	0.00992926	0.00857144	0.016793	0.0111245	0.0172485	0.0144846	0.00563732	0.00843094
k__Bacteria	p__Bacteroidetes	c__Bacteroidia	o__Bacteroidales	f__Bacteroidaceae	g__Bacteroides	s__fragilis	0.0524592	0.290985	0.0629174	0.415964	0.405973	0.0519333	0.237042	0.303221	0.0526091	0.177315	0.238149	0.0803031	0.205242	0.257256	0.0188599	0.046707	0.122543	0.0156879	0.0391518	0.112834	2.44119e-05	0.000122268	0.0587465	0.000208347	0.000181688	0.0231234	0.00195735	0.00130483	0.0542181	0.0780366	0.339523	0.0598409	0.0195508	0.0626509	0.0547959	0.0120154	0.338633
k__Bacteria	p__Bacteroidetes	c__Bacteroidia	o__Bacteroidales	f__Bacteroidaceae	g__Bacteroides	s__thetaiotaomicron	0.131414	0.507864	0.737728	0.367747	0.302953	0.497444	0.416755	0.276546	0.38959	0.403769	0.555112	0.751532	0.428707	0.382637	0.58024	0.47404	0.375019	0.573403	0.35358	0.647263	4.88237e-05	5.86366e-05	0.440235	0.00087017	0.000698999	0.317848	0.00324798	0.00109649	0.68964	0.328969	0.245652	0.52437	0.208893	0.204181	0.384665	0.0966217	0.247104
k__Bacteria	p__Bacteroidetes	c__Bacteroidia	o__Bacteroidales	f__Bacteroidaceae	g__Bacteroides	s__salanitronis	0.00496979	0.00345562	0.00473214	0.00610751	0.00427489	0.00680721	0.00627535	0.00533819	0.00792798	0.0056887	0.00343655	0.00365598	0.00849091	0.00397556	0.00259413	0.0051352	0.00317392	0.00215643	0.00474272	0.00343715	1.40068e-06	4.34345e-07	0.00392719	7.74345e-06	8.06785e-06	0.00419969	7.88734e-05	5.3281e-05	0.00478023	0.00866594	0.00822488	0.00532275	0.00818707	0.00663947	0.00514521	0.00519384	0.0082873
k__Bacteria	p__Bacteroidetes	c__Bacteroidia	o__Bacteroidales	f__Bacteroidaceae	g__Bacteroides	s__vulgatus	0.491677	0.0484976	0.00456399	0.00511335	0.0604026	0.154028	0.108406	0.094169	0.229358	0.0857525	0.0557638	0.00414435	0.00588616	0.0916792	0.108278	0.189193	0.104369	0.0511205	0.143374	0.104398	2.94143e-05	1.95455e-05	0.155674	0.000132849	5.32478e-05	0.137434	0.000914932	0.000660317	0.1027	0.00656646	0.00559494	0.100994	0.163285	0.303609	0.132309	0.069916	0.00572742
k__Bacteria	p__Bacteroidetes	c__Bacteroidia	o__Bacteroidales	f__Bacteroidaceae	g__Bacteroides	s__helcogenes	0.00830941	0.0041127	0.00213006	0.00396406	0.00984021	0.0136553	0.00237747	0.0163281	0.0214553	0.00386292	0.0046153	0.00189696	0.00455605	0.00324875	0.0010814	0.00099485	0.00234091	0.000928243	0.000969178	0.00447222	6.00292e-07	1.52021e-06	0.00386931	3.87173e-06	3.54986e-06	0.00309311	4.18512e-05	2.75591e-05	0.00990484	0.00346601	0.0040069	0.0142659	0.00371956	0.00344457	0.014741	0.00199273	0.00407901
k__Bacteria	p__Bacteroidetes	c__Bacteroidia	o__Bacteroidales	f__Porphyromonadaceae	g__	s__	0.000125561	8.90103e-05	5.71737e-05	2.5391e-05	9.91618e-05	0.000116499	0.000145807	9.1679e-05	0.000120507	9.02516e-05	9.67661e-05	9.54132e-05	5.9377e-05	3.76867e-05	2.85645e-05	6.36668e-05	2.10274e-05	2.9628e-05	3.71763e-05	5.26676e-05	0	0	3.05184e-05	0	0	2.05247e-05	6.43865e-07	3.67455e-07	7.95168e-05	6.52463e-05	4.37793e-05	9.84723e-05	0.000129707	0.000151985	8.07124e-05	8.49225e-05	3.84863e-05
k__Bacteria	p__Bacteroidetes	c__Bacteroidia	o__Bacteroidales	f__Porphyromonadaceae	g__Parabacteroides	s__distasonis	0.0856489	0.0874168	0.0707063	0.0311207	0.0894517	0.148906	0.117998	0.0569335	0.124618	0.106014	0.0672094	0.0553037	0.0362498	0.066475	0.0442859	0.0514533	0.0259324	0.0257251	0.0286814	0.0623963	3.68179e-05	1.58536e-05	0.0642084	0.000239321	0.000292702	0.0294437	0.00330657	0.00271696	0.0410958	0.334252	0.0490568	0.0751459	0.319671	0.137062	0.0487645	0.243482	0.0492847
k__Bacteria	p__Bacteroidetes	c__Bacteroidia	o__Bacteroidales	f__Porphyromonadaceae	g__Tannerella	s__forsythia	0.000569885	0.00273703	0.00275042	0.00240991	0.0025041	0.00140464	0.00142816	0.00190638	0.00112421	0.000913408	0.00235353	0.00287447	0.00237659	0.0016677	0.00206902	0.000802291	0.000775586	0.00176913	0.00073488	0.00260853	6.00292e-07	2.17173e-07	0.00139753	3.62974e-06	4.19528e-06	0.000607442	1.57747e-05	6.61419e-06	0.0026539	0.00161865	0.00236873	0.00267009	0.000711058	0.00130714	0.00133216	0.000277178	0.00238642
k__Bacteria	p__Bacteroidetes	c__Bacteroidia	o__Bacteroidales	f__Porphyromonadaceae	g__Paludibacter	s__propionicigenes	0.000185382	6.88325e-05	0.000134606	0.000190851	8.39676e-05	0.00012512	0.000138904	9.43755e-05	0.000134351	0.0001027	6.52074e-05	7.91279e-05	0.000229973	4.6147e-05	2.73743e-05	5.81016e-05	2.79017e-05	1.40504e-05	2.85307e-05	5.12611e-05	0	4.34345e-07	4.35677e-05	2.41983e-07	0	3.79924e-05	4.18512e-06	7.3491e-07	7.95168e-05	0.000280536	0.000250202	0.000103511	0.00024621	0.000265412	9.49797e-05	9.9666e-05	0.000259918
k__Bacteria	p__Bacteroidetes	c__Bacteroidia	o__Bacteroidales	f__Porphyromonadaceae	g__Porphyromonas	s__	1.58536e-05	9.9262e-06	9.00374e-06	3.06924e-06	9.32974e-06	1.08371e-05	2.05009e-05	4.62247e-06	7.23672e-06	8.81768e-06	1.10769e-05	1.07292e-05	6.02812e-06	3.84558e-06	4.76075e-06	7.56879e-06	8.08745e-07	2.44355e-06	4.03464e-06	5.62622e-06	0	0	1.89425e-06	0	0	2.62017e-06	0	0	6.67548e-06	3.18275e-06	4.40238e-06	1.28077e-05	1.20387e-05	1.60661e-05	7.33749e-06	1.3564e-05	6.77576e-06
k__Bacteria	p__Bacteroidetes	c__Bacteroidia	o__Bacteroidales	f__Porphyromonadaceae	g__Porphyromonas	s__gingivalis	0.000435023	0.000148242	0.000100167	0.000105749	0.000165803	0.000759586	0.00109115	0.000188366	0.000798556	0.00111621	0.000265219	0.000110549	0.000155827	0.000485056	0.000136872	0.00116136	0.000714526	0.000131952	0.000750154	0.000137061	3.20156e-06	1.52021e-06	0.000383269	3.38776e-06	9.68142e-07	0.000403069	4.82899e-06	2.57218e-06	0.000217542	0.000164139	0.000179275	0.000352317	0.000370092	0.000458847	0.000252328	0.000234127	0.000170749
k__Bacteria	p__Bacteroidetes	c__Bacteroidia	o__Bacteroidales	f__Porphyromonadaceae	g__Porphyromonas	s__asaccharolytica	0.000118585	6.03708e-05	4.07419e-05	3.12504e-05	9.30308e-05	0.000106894	7.7192e-05	0.00011248	0.000135924	7.36536e-05	6.29084e-05	5.59451e-05	5.33488e-05	3.58921e-05	2.02332e-05	3.2056e-05	2.83061e-05	2.62681e-05	2.76661e-05	5.15736e-05	3.60175e-06	2.60607e-06	3.97792e-05	2.90379e-06	6.45428e-07	2.92585e-05	1.93159e-06	4.40946e-06	7.95168e-05	3.54649e-05	5.64973e-05	0.000119469	7.30087e-05	8.35436e-05	0.000105986	4.59997e-05	4.74303e-05
k__Bacteria	p__Bacteroidetes	c__Bacteroidia	o__Bacteroidales	f__Rikenellaceae	g__Alistipes	s__	9.95608e-05	4.70274e-05	5.24468e-05	5.91526e-05	5.27797e-05	6.72396e-05	8.1585e-05	6.5485e-05	9.03017e-05	5.83523e-05	5.22495e-05	5.49872e-05	7.95712e-05	3.48666e-05	3.52295e-05	5.38719e-05	3.88198e-05	3.11552e-05	3.48708e-05	4.61037e-05	0	0	5.51436e-05	0	0	5.06566e-05	1.28773e-06	0	4.73174e-05	0.000102303	6.38346e-05	5.41703e-05	0.000104853	0.000144273	5.99228e-05	5.30766e-05	6.96548e-05
k__Bacteria	p__Bacteroidetes	c__Bacteroidia	o__Bacteroidales	f__Rikenellaceae	g__Alistipes	s__shahii	0.00146741	0.00292807	0.0031252	0.00323135	0.0029322	0.00226644	0.00237287	0.0026664	0.00214207	0.00187843	0.00276421	0.00295034	0.00294865	0.00201765	0.00206474	0.00141803	0.00136112	0.0019188	0.00111154	0.00267105	5.40262e-06	4.56063e-06	0.00186204	2.17785e-05	2.19446e-05	0.00121576	5.15092e-05	3.60106e-05	0.00292877	0.00277695	0.00280236	0.00259954	0.00186949	0.00207381	0.00209159	0.00088284	0.00293336
k__Bacteria	p__Bacteroidetes	c__Bacteroidia	o__Bacteroidales	f__Rikenellaceae	g__Alistipes	s__finegoldii	0.000979543	0.000917115	0.000973304	0.00077289	0.000865267	0.000852686	0.000785727	0.00085978	0.000817749	0.000604789	0.000917292	0.000996091	0.000744774	0.000605295	0.000663172	0.000466593	0.000429848	0.000567209	0.000353319	0.00089113	5.00243e-06	6.29801e-06	0.000692873	8.22742e-06	5.48614e-06	0.000463333	1.4487e-05	1.02887e-05	0.000986401	0.000722711	0.000557391	0.000965826	0.000745621	0.0013142	0.000796933	0.000465894	0.000603856
k__Bacteria	p__Bacteroidetes	c__Bacteroidia	o__Bacteroidales	f__Odoribacteraceae	g__Odoribacter	s__splanchnicus	0.0034191	0.00138495	0.00160897	0.00219953	0.00179211	0.0037701	0.00362028	0.00243104	0.00456731	0.00335331	0.00167449	0.00136644	0.00291429	0.00162668	0.00101523	0.0030943	0.00194463	0.000820421	0.00202395	0.00135264	4.00194e-07	4.34345e-07	0.00166273	2.90379e-06	1.93628e-06	0.00180355	3.38029e-05	1.98426e-05	0.00194688	0.00406732	0.0033238	0.00224702	0.00400305	0.0041775	0.00271895	0.00200924	0.00336972
k__Bacteria	p__Bacteroidetes	c__Bacteroidia	o__Bacteroidales	f__Prevotellaceae	g__Prevotella	s__	2.62113e-05	2.91277e-05	3.44393e-05	2.14847e-05	3.06549e-05	3.66985e-05	3.63995e-05	2.92757e-05	4.84546e-05	2.98245e-05	3.15587e-05	3.87018e-05	2.47153e-05	2.46117e-05	2.97547e-05	3.25013e-05	3.59891e-05	2.93226e-05	2.10378e-05	3.89147e-05	0	0	2.69404e-05	7.25949e-07	0	2.31448e-05	3.21932e-07	0	3.96602e-05	2.02332e-05	1.9077e-05	5.08109e-05	1.32037e-05	1.83153e-05	3.34263e-05	1.00256e-05	1.7346e-05
k__Bacteria	p__Bacteroidetes	c__Bacteroidia	o__Bacteroidales	f__Prevotellaceae	g__Prevotella	s__melaninogenica	0.000551495	0.000187784	0.000415973	0.000766194	0.000211918	0.000494568	0.000706652	0.000219567	0.000484546	0.00050961	0.000229898	0.000274169	0.000889147	0.000213814	0.000156867	0.00053026	0.00021917	0.00011332	0.000296258	0.000210983	0	0	0.000236991	9.67931e-07	9.68142e-07	0.000220968	1.67405e-05	3.67455e-06	0.000237569	0.00141268	0.0010578	0.000273791	0.00123532	0.00119499	0.000271487	0.000559073	0.0011405
k__Bacteria	p__Bacteroidetes	c__Bacteroidia	o__Bacteroidales	f__Prevotellaceae	g__Prevotella	s__ruminicola	0.000214341	9.73093e-05	0.000169946	0.000227403	0.000202855	0.000206891	0.00015543	0.00033667	0.000299223	0.000159756	9.96921e-05	0.000110357	0.000274581	0.000127417	0.0001383	0.000106186	0.000179137	0.000109349	8.93384e-05	8.67375e-05	1.40068e-06	0	0.000132387	1.30671e-05	8.39057e-06	0.00026289	1.64186e-05	2.27822e-05	0.000125263	0.000283946	0.000274904	0.000200094	0.000292035	0.000286297	0.000296761	0.000335562	0.000293526
k__Bacteria	p__Bacteroidetes	c__Bacteroidia	o__Bacteroidales	f__Prevotellaceae	g__Prevotella	s__denticola	0.000174601	8.85221e-05	9.4089e-05	0.000130861	0.000211119	0.000266742	0.000113173	0.000379043	0.000416898	0.000147826	0.000107216	6.93566e-05	0.000171801	0.000123059	0.000103784	0.000123327	0.000198951	0.000101713	0.000106053	9.42391e-05	1.40068e-06	0	0.000132176	1.3551e-05	1.5813e-05	0.000250663	2.09256e-05	2.09449e-05	0.000170028	0.000139586	0.000142588	0.000270011	0.000196891	0.000169015	0.000372174	0.000284844	0.0001656
k__Bacteria	p__Bacteroidetes	c__Bacteroidia	o__Bacteroidales	f__Prevotellaceae	g__Prevotella	s__sp. oral taxon 299	0.00011161	3.3684e-05	5.33471e-05	7.44988e-05	8.98321e-05	0.00014039	6.48496e-05	0.000120955	0.000186267	7.13195e-05	3.86646e-05	2.6823e-05	8.34894e-05	3.40975e-05	1.19019e-05	4.63032e-05	3.51804e-05	9.1633e-06	3.08362e-05	3.29759e-05	0	2.17173e-07	3.80954e-05	0	6.45428e-07	3.66824e-05	6.43865e-07	3.67455e-07	6.75402e-05	0.000107986	0.000102478	0.000104771	9.20376e-05	8.96487e-05	0.000108024	3.24357e-05	9.64868e-05
k__Bacteria	p__Bacteroidetes	c__Bacteroidia	o__Bacteroidales	f__Prevotellaceae	g__Prevotella	s__intermedia	0.000394438	0.000127901	8.80115e-05	8.70548e-05	0.000133015	0.000697518	0.000911242	0.00019684	0.000719267	0.000944011	0.000224882	9.54132e-05	0.000101875	0.000414041	0.00012735	0.00103158	0.000628799	0.000131035	0.000668597	0.000128465	0	0	0.000338649	4.83966e-07	3.22714e-07	0.000376868	1.28773e-06	7.3491e-07	0.000211848	9.13903e-05	9.24501e-05	0.000314523	0.000294365	0.000338352	0.000255997	0.000185768	9.24214e-05
k__Bacteria	p__Bacteroidetes	c__Bacteroidia	o__Bacteroidales	f__Prevotellaceae	g__Prevotella	s__dentalis	0.000219626	0.000112117	8.46351e-05	5.38512e-05	0.000186595	0.000278564	0.00012426	0.000244221	0.000340755	0.000183615	0.000158839	6.83987e-05	8.0174e-05	0.000166386	5.95094e-05	7.74687e-05	0.000111607	4.82601e-05	6.71479e-05	0.000129716	7.60369e-06	8.6869e-06	0.000184584	3.53295e-05	3.45304e-05	0.000147603	3.15494e-05	4.07875e-05	0.000194571	7.38852e-05	7.70417e-05	0.000290588	0.000102911	0.000159697	0.000291054	0.000109692	7.34493e-05
k__Bacteria	p__Bacteroidetes	c__Bacteroidia	o__Bacteroidales	f__Prevotellaceae	g__Candidatus Azobacteroides	s__pseudotrichonymphae	5.11544e-05	3.09177e-05	2.25093e-05	1.98105e-05	3.14545e-05	3.96541e-05	4.83234e-05	2.77348e-05	3.77568e-05	3.13806e-05	3.40667e-05	4.19588e-05	3.52645e-05	1.35877e-05	1.45203e-05	2.15933e-05	5.25684e-06	9.77419e-06	1.44094e-05	1.76601e-05	0	0	1.07341e-05	0	6.45428e-07	6.11373e-06	6.43865e-07	0	2.92543e-05	1.68231e-05	2.27457e-05	3.56936e-05	4.11645e-05	5.07688e-05	3.17958e-05	2.59485e-05	2.81872e-05
k__Bacteria	p__Bacteroidetes	c__Flavobacteriia	o__Flavobacteriales	f__	g__	s__	4.22763e-07	9.76347e-07	6.7528e-07	5.58043e-07	6.6641e-06	7.38896e-06	2.30112e-06	6.1633e-06	8.80992e-06	5.9649e-06	3.34397e-06	9.57964e-07	1.20562e-06	1.7946e-06	2.85645e-06	2.89395e-06	5.25684e-06	4.8871e-06	4.61101e-06	1.25027e-06	0	0	2.94661e-06	1.76647e-05	2.12991e-05	8.2972e-06	3.86319e-05	3.67455e-05	2.94507e-06	0	9.78308e-07	6.50883e-06	1.0097e-05	3.21321e-06	6.11457e-06	1.82819e-05	2.7103e-07
k__Bacteria	p__Bacteroidetes	c__Flavobacteriia	o__Flavobacteriales	f__Flavobacteriaceae	g__	s__	8.87803e-06	3.25449e-06	3.3764e-06	4.18533e-06	2.9322e-06	7.88156e-06	6.90335e-06	2.31124e-06	4.09032e-06	3.37147e-06	5.22495e-06	4.21504e-06	5.42531e-06	4.6147e-06	1.66626e-06	3.11656e-06	2.02186e-06	6.41431e-06	1.44094e-06	2.50054e-06	0	0	2.10472e-06	0	0	2.62017e-06	0	3.67455e-07	4.12309e-06	4.77412e-06	6.11442e-06	5.03909e-06	7.37854e-06	7.39039e-06	4.89166e-06	5.89739e-06	5.42061e-06
k__Bacteria	p__Bacteroidetes	c__Flavobacteriia	o__Flavobacteriales	f__Flavobacteriaceae	g__Flavobacterium	s__johnsoniae	3.213e-05	2.31069e-05	4.79449e-05	6.80813e-05	2.77227e-05	3.64522e-05	3.63995e-05	3.15869e-05	4.12178e-05	3.08619e-05	2.75877e-05	3.50615e-05	6.78163e-05	2.10225e-05	2.33277e-05	1.46923e-05	1.29399e-05	0.000109349	1.21039e-05	2.81311e-05	0	0	1.85215e-05	7.25949e-06	9.03599e-06	1.44109e-05	2.12475e-05	1.83727e-05	3.71078e-05	8.66162e-05	7.19056e-05	4.11526e-05	7.45621e-05	5.84805e-05	3.75027e-05	3.30254e-05	7.75147e-05
k__Bacteria	p__Bacteroidetes	c__Flavobacteriia	o__Flavobacteriales	f__Flavobacteriaceae	g__Flavobacterium	s__branchiophilum	1.37398e-05	1.3018e-06	6.9779e-06	2.09266e-05	2.13251e-06	4.18708e-06	7.74012e-06	2.31124e-06	2.83176e-06	6.48359e-06	2.29898e-06	5.3646e-06	2.32083e-05	1.28186e-06	2.14234e-06	5.34267e-06	8.08745e-07	5.49798e-06	2.5937e-06	1.71912e-06	0	4.34345e-07	2.94661e-06	0	0	1.31008e-06	3.21932e-07	3.67455e-07	2.55239e-06	3.22821e-05	2.73926e-05	1.25977e-06	2.2524e-05	2.02433e-05	8.15276e-07	3.53844e-06	3.06264e-05
k__Bacteria	p__Bacteroidetes	c__Flavobacteriia	o__Flavobacteriales	f__Flavobacteriaceae	g__Flavobacterium	s__columnare	1.64878e-05	9.11257e-06	6.7528e-06	2.00896e-05	1.35948e-05	9.85195e-06	1.69446e-05	9.24495e-06	1.32149e-05	1.27078e-05	8.15092e-06	4.59823e-06	1.71801e-05	8.97302e-06	4.04664e-06	9.57229e-06	5.66121e-06	2.44355e-06	9.79841e-06	6.09507e-06	0	0	4.84085e-06	0	0	6.55042e-06	0	7.3491e-07	4.31943e-06	3.00088e-05	1.93216e-05	7.13872e-06	2.79608e-05	1.76727e-05	6.11457e-06	8.25635e-06	1.92432e-05
k__Bacteria	p__Bacteroidetes	c__Flavobacteriia	o__Flavobacteriales	f__Flavobacteriaceae	g__Flavobacterium	s__psychrophilum	1.18374e-05	1.3018e-06	1.53064e-05	5.58043e-06	6.39753e-06	1.4039e-05	2.92869e-06	4.62247e-06	1.19563e-05	5.44621e-06	1.67198e-06	0	2.71265e-06	3.84558e-06	4.04664e-06	2.67134e-06	7.2787e-06	1.43558e-05	3.45826e-06	3.12568e-07	0	2.17173e-07	3.57802e-06	1.33091e-05	1.87174e-05	1.17908e-05	3.70222e-05	2.24148e-05	1.96338e-06	1.81871e-06	1.71204e-06	1.6797e-06	1.3592e-05	8.35436e-06	4.89166e-06	2.35896e-05	1.08412e-06
k__Bacteria	p__Bacteroidetes	c__Flavobacteriia	o__Flavobacteriales	f__Flavobacteriaceae	g__Capnocytophaga	s__ochracea	4.18536e-05	2.37578e-05	2.25093e-05	3.09714e-05	3.94515e-05	5.4432e-05	3.22156e-05	5.2388e-05	6.98501e-05	2.61937e-05	2.80057e-05	2.54819e-05	4.49095e-05	1.23059e-05	9.04542e-06	1.62506e-05	1.01093e-05	1.0996e-05	6.91652e-06	2.26611e-05	0	0	1.64168e-05	0	0	8.7339e-06	9.65797e-07	0	3.78932e-05	4.59225e-05	4.25564e-05	5.66898e-05	4.42712e-05	4.85195e-05	5.25853e-05	2.12306e-05	4.4178e-05
k__Bacteria	p__Bacteroidetes	c__Flavobacteriia	o__Flavobacteriales	f__Flavobacteriaceae	g__Capnocytophaga	s__canimorsus	2.38861e-05	7.3226e-06	1.71071e-05	2.39959e-05	1.06626e-05	1.1576e-05	1.61078e-05	1.38674e-05	2.26541e-05	7.78031e-06	7.52393e-06	7.28053e-06	2.50167e-05	5.64019e-06	4.99879e-06	6.23312e-06	6.06559e-06	6.10887e-06	3.17007e-06	9.84588e-06	2.00097e-07	0	1.5154e-05	0	3.22714e-07	2.18347e-05	6.43865e-07	3.67455e-07	1.07986e-05	2.50073e-05	1.93216e-05	1.28077e-05	2.79608e-05	2.08859e-05	1.34521e-05	4.71792e-06	2.14114e-05
k__Bacteria	p__Bacteroidetes	c__Flavobacteriia	o__Flavobacteriales	f__Flavobacteriaceae	g__Polaribacter	s__sp. MED152	3.80487e-06	1.36689e-05	2.63359e-05	3.15295e-05	3.62527e-05	1.74872e-05	1.54802e-05	9.01382e-05	2.3598e-05	2.15255e-05	1.79738e-05	2.03088e-05	3.64701e-05	3.81994e-05	4.97498e-05	2.58229e-05	8.00657e-05	3.32933e-05	2.88188e-05	1.07836e-05	2.20107e-06	5.21214e-06	3.93582e-05	2.41983e-06	3.22714e-06	9.34527e-05	3.21932e-06	3.30709e-06	6.87182e-06	1.63684e-05	2.66589e-05	1.63771e-05	4.69897e-05	3.63093e-05	6.76679e-05	0.000106153	2.30376e-05
k__Bacteria	p__Bacteroidetes	c__Flavobacteriia	o__Flavobacteriales	f__Flavobacteriaceae	g__Croceibacter	s__atlanticus	1.28943e-05	6.02081e-06	6.9779e-06	1.47882e-05	9.32974e-06	1.42853e-05	6.69416e-06	1.3097e-05	2.17102e-05	6.48359e-06	4.80695e-06	5.17301e-06	2.2304e-05	4.10195e-06	1.66626e-06	2.0035e-06	3.63935e-06	1.22177e-06	1.15275e-06	4.21966e-06	0	0	4.63038e-06	0	0	2.62017e-06	9.65797e-07	0	9.22787e-06	2.56893e-05	1.95662e-05	1.6587e-05	1.94172e-05	1.54234e-05	1.54903e-05	5.89739e-06	1.89721e-05
k__Bacteria	p__Bacteroidetes	c__Flavobacteriia	o__Flavobacteriales	f__Flavobacteriaceae	g__Zobellia	s__galactanivorans	2.59999e-05	1.98524e-05	9.45392e-06	1.2277e-05	3.22542e-05	3.81763e-05	1.56894e-05	3.81354e-05	5.34888e-05	1.76354e-05	1.73468e-05	1.60938e-05	2.95378e-05	1.92279e-05	2.64222e-05	2.04802e-05	2.50711e-05	1.67994e-05	3.02598e-05	1.39093e-05	0	0	2.44147e-05	7.25949e-06	7.74514e-06	2.44549e-05	1.54528e-05	1.58006e-05	2.39532e-05	1.54591e-05	1.61421e-05	3.98928e-05	2.2524e-05	2.18499e-05	3.58722e-05	2.65383e-05	1.89721e-05
k__Bacteria	p__Bacteroidetes	c__Flavobacteriia	o__Flavobacteriales	f__Flavobacteriaceae	g__Zunongwangia	s__profunda	2.81138e-05	9.43802e-06	1.39558e-05	1.3114e-05	1.78598e-05	2.21669e-05	1.42251e-05	2.34976e-05	3.30372e-05	1.03737e-05	1.00319e-05	6.51416e-06	1.41661e-05	8.97302e-06	3.57056e-06	5.56528e-06	4.85247e-06	3.97077e-06	2.88188e-06	8.90818e-06	0	0	1.07341e-05	0	0	8.2972e-06	0	3.67455e-07	1.394e-05	2.52346e-05	1.61421e-05	2.7925e-05	2.44657e-05	1.57448e-05	1.95666e-05	1.06153e-05	2.11404e-05
k__Bacteria	p__Bacteroidetes	c__Flavobacteriia	o__Flavobacteriales	f__Flavobacteriaceae	g__Aequorivita	s__sublithincola	4.86178e-06	1.62725e-07	5.17715e-06	9.76576e-06	5.33128e-07	1.72409e-06	4.39304e-06	3.85206e-07	3.1464e-07	1.29672e-06	8.35992e-07	2.87389e-06	6.32952e-06	1.28186e-06	1.19019e-06	3.11656e-06	0	1.52722e-06	2.88188e-07	1.09399e-06	0	0	1.68377e-06	0	0	4.36695e-07	0	0	5.89013e-07	1.2731e-05	1.51638e-05	6.29887e-07	8.54357e-06	9.31832e-06	8.15276e-07	2.35896e-06	1.59908e-05
k__Bacteria	p__Bacteroidetes	c__Flavobacteriia	o__Flavobacteriales	f__Flavobacteriaceae	g__Cellulophaga	s__algicola	1.22601e-05	2.76632e-06	9.22883e-06	9.48674e-06	4.79815e-06	8.86676e-06	7.94931e-06	4.62247e-06	8.18064e-06	6.22425e-06	3.34397e-06	3.44867e-06	1.08506e-05	3.58921e-06	4.76075e-06	7.34617e-06	3.23498e-06	4.27621e-06	2.88188e-06	2.18797e-06	0	0	5.68274e-06	1.08892e-05	5.48614e-06	8.7339e-06	2.92959e-05	6.98164e-06	2.74873e-06	1.43224e-05	1.39409e-05	2.72951e-06	1.20387e-05	1.28529e-05	4.07638e-06	1.41537e-05	1.21964e-05
k__Bacteria	p__Bacteroidetes	c__Flavobacteriia	o__Flavobacteriales	f__Flavobacteriaceae	g__Psychroflexus	s__torquis	1.79674e-05	6.83443e-06	1.39558e-05	6.97554e-06	6.13097e-06	8.37416e-06	8.36769e-06	7.31892e-06	2.83176e-06	6.74293e-06	6.47894e-06	1.14956e-05	9.94639e-06	9.74214e-06	1.2616e-05	5.7879e-06	1.13224e-05	1.25232e-05	9.22203e-06	3.28196e-06	2.00097e-06	0	7.57699e-06	7.25949e-07	0	1.09174e-05	6.43865e-07	1.83727e-06	5.30112e-06	3.86476e-06	1.00277e-05	6.29887e-06	6.9902e-06	6.42643e-06	7.33749e-06	3.53844e-06	7.31782e-06
k__Bacteria	p__Bacteroidetes	c__Flavobacteriia	o__Flavobacteriales	f__Flavobacteriaceae	g__Nonlabens	s__dokdonensis	5.28454e-06	3.09177e-06	5.40224e-06	1.2277e-05	2.39908e-06	2.46299e-06	6.69416e-06	1.54082e-06	2.51712e-06	3.89015e-06	2.50798e-06	4.59823e-06	9.64499e-06	1.28186e-06	7.14112e-07	3.11656e-06	4.04372e-07	3.05443e-07	5.76377e-07	1.40655e-06	0	0	1.05236e-06	0	0	8.7339e-07	0	0	2.94507e-06	1.4777e-05	1.00277e-05	2.30958e-06	1.51454e-05	1.06036e-05	2.85347e-06	9.43583e-06	1.57198e-05
k__Bacteria	p__Bacteroidetes	c__Flavobacteriia	o__Flavobacteriales	f__Flavobacteriaceae	g__Gramella	s__forsetii	2.30406e-05	1.02516e-05	9.22883e-06	6.13848e-06	8.53005e-06	1.20686e-05	1.61078e-05	1.00154e-05	8.18064e-06	9.85506e-06	9.82291e-06	8.0469e-06	9.64499e-06	4.87107e-06	4.28467e-06	7.12356e-06	2.02186e-06	6.10887e-06	4.61101e-06	6.56392e-06	0	0	3.36755e-06	0	3.22714e-07	4.80364e-06	6.43865e-07	0	8.63886e-06	9.09356e-06	9.29392e-06	7.97857e-06	1.66988e-05	1.73514e-05	7.74513e-06	7.07687e-06	8.40194e-06
k__Bacteria	p__Bacteroidetes	c__Flavobacteriia	o__Flavobacteriales	f__Flavobacteriaceae	g__Dokdonia	s__sp. 4H-3-7-5	9.51218e-06	1.95269e-06	7.87827e-06	1.14399e-05	5.33128e-07	3.20188e-06	4.60223e-06	1.15562e-06	2.20248e-06	2.59344e-06	8.35992e-07	1.91593e-06	9.34358e-06	2.30735e-06	7.14112e-07	3.11656e-06	4.04372e-07	6.10887e-07	2.01732e-06	1.40655e-06	0	0	8.41887e-07	0	0	1.31008e-06	3.21932e-07	7.3491e-07	1.96338e-07	1.25036e-05	8.56019e-06	1.04981e-06	1.1262e-05	8.67568e-06	8.15276e-07	4.71792e-06	9.48607e-06
k__Bacteria	p__Bacteroidetes	c__Flavobacteriia	o__Flavobacteriales	f__Flavobacteriaceae	g__Lacinutrix	s__Flavobacteriaceae bacterium 3519-10	8.45527e-06	4.71901e-06	2.02584e-06	2.5112e-06	1.0396e-05	1.60094e-05	3.55627e-06	1.65639e-05	2.20248e-05	7.78031e-06	5.01595e-06	3.25708e-06	7.23374e-06	7.94754e-06	7.14112e-06	5.34267e-06	1.21312e-05	7.63609e-06	4.8992e-06	6.40763e-06	2.60126e-06	5.86366e-06	1.34702e-05	2.90379e-06	3.87257e-06	1.31008e-05	1.60966e-06	7.71655e-06	1.31546e-05	3.18275e-06	3.1795e-06	1.32276e-05	5.82516e-06	4.17718e-06	1.87514e-05	1.06153e-05	5.14958e-06
k__Bacteria	p__Bacteroidetes	c__Flavobacteriia	o__Flavobacteriales	f__Flavobacteriaceae	g__Muricauda	s__ruestringensis	1.07805e-05	5.69536e-06	3.3764e-06	1.67413e-06	5.86441e-06	7.38896e-06	1.10872e-05	6.1633e-06	5.97816e-06	1.01144e-05	6.68794e-06	9.57964e-06	3.91828e-06	2.05098e-06	3.09449e-06	6.23312e-06	8.08745e-07	2.44355e-06	3.45826e-06	3.28196e-06	0	0	1.05236e-06	0	0	8.7339e-07	0	3.67455e-07	6.08647e-06	2.27339e-06	2.93492e-06	8.60845e-06	6.21351e-06	1.18889e-05	9.78332e-06	4.71792e-06	4.60752e-06
k__Bacteria	p__Bacteroidetes	c__Flavobacteriia	o__Flavobacteriales	f__Flavobacteriaceae	g__Lacinutrix	s__sp. 5H-3-7-4	5.07316e-06	1.62725e-06	2.47603e-06	1.95315e-06	1.33282e-06	3.20188e-06	3.55627e-06	1.54082e-06	2.20248e-06	3.89015e-06	4.80695e-06	5.17301e-06	1.80844e-06	1.28186e-06	7.14112e-07	2.0035e-06	0	2.44355e-06	1.72913e-06	9.37703e-07	0	0	4.20944e-07	2.41983e-07	0	1.31008e-06	3.21932e-07	0	2.35605e-06	3.41009e-06	1.71204e-06	1.46974e-06	5.43682e-06	4.17718e-06	8.15276e-07	5.89739e-07	2.16824e-06
k__Bacteria	p__Bacteroidetes	c__Flavobacteriia	o__Flavobacteriales	f__Flavobacteriaceae	g__Ornithobacterium	s__rhinotracheale	9.08941e-06	4.88174e-06	4.50187e-07	1.39511e-06	1.27951e-05	1.30538e-05	4.18385e-06	1.34822e-05	2.17102e-05	4.66818e-06	7.31493e-06	3.83186e-06	2.71265e-06	3.84558e-06	1.66626e-06	2.0035e-06	4.85247e-06	3.66532e-06	2.5937e-06	7.34534e-06	0	0	6.7351e-06	0	0	5.67703e-06	0	0	8.8352e-06	1.81871e-06	1.22288e-06	1.53272e-05	3.88344e-06	5.46247e-06	1.79361e-05	2.35896e-06	2.16824e-06
k__Bacteria	p__Bacteroidetes	c__Flavobacteriia	o__Flavobacteriales	f__Flavobacteriaceae	g__Robiginitalea	s__biformata	1.75447e-05	5.36991e-06	1.57565e-06	2.5112e-06	1.75932e-05	2.61077e-05	1.25515e-06	2.77348e-05	3.99593e-05	7.00228e-06	8.56892e-06	1.72434e-06	3.01406e-06	6.4093e-06	3.57056e-06	1.78089e-06	6.87433e-06	1.22177e-06	2.88188e-06	8.28304e-06	0	0	6.94557e-06	2.41983e-07	0	7.42381e-06	3.21932e-07	3.67455e-07	1.92411e-05	0	1.22288e-06	2.83449e-05	3.10675e-06	5.46247e-06	3.09805e-05	6.48713e-06	2.16824e-06
k__Bacteria	p__Bacteroidetes	c__Flavobacteriia	o__Flavobacteriales	f__Flavobacteriaceae	g__Weeksella	s__virosa	4.6504e-06	3.25449e-07	4.72696e-06	1.11609e-06	5.33128e-07	3.44818e-06	6.27577e-07	3.85206e-06	2.20248e-06	2.07475e-06	4.17996e-07	3.83186e-07	0	5.12744e-07	0	8.90445e-07	0	1.22177e-06	8.64565e-07	6.25135e-07	0	0	6.31415e-07	2.41983e-07	0	4.36695e-07	0	0	3.92675e-07	0	4.89154e-07	1.04981e-06	7.76688e-07	6.42643e-07	4.07638e-07	0	0
k__Bacteria	p__Bacteroidetes	c__Flavobacteriia	o__Flavobacteriales	f__Crocinitomicaceae	g__Fluviicola	s__taffensis	4.1008e-05	1.05771e-05	2.13839e-05	3.26455e-05	1.57273e-05	2.68466e-05	2.67766e-05	2.15715e-05	3.96446e-05	1.84134e-05	1.44209e-05	1.34115e-05	4.0087e-05	7.69116e-06	4.28467e-06	9.7949e-06	4.4481e-06	3.35988e-06	4.61101e-06	9.53331e-06	0	0	4.63038e-06	0	0	7.42381e-06	9.65797e-07	3.67455e-07	1.82594e-05	5.297e-05	4.69588e-05	1.86866e-05	4.7378e-05	4.27358e-05	2.32354e-05	2.12306e-05	4.03835e-05
k__Bacteria	p__Bacteroidetes	c__Flavobacteriia	o__Flavobacteriales	f__Cryomorphaceae	g__Owenweeksia	s__hongkongensis	2.47317e-05	1.3018e-05	1.01292e-05	6.13848e-06	1.8926e-05	2.8817e-05	1.84089e-05	3.00461e-05	2.76883e-05	1.55606e-05	1.14949e-05	9.38805e-06	4.52109e-06	1.12804e-05	6.18897e-06	6.67834e-06	6.46996e-06	6.41431e-06	8.06928e-06	8.28304e-06	0	2.17173e-07	8.2084e-06	0	0	9.60728e-06	3.21932e-07	0	1.15839e-05	3.18275e-06	5.86985e-06	2.56154e-05	1.2427e-05	1.86366e-05	2.89423e-05	1.17948e-05	5.96267e-06
k__Bacteria	p__Bacteroidetes	c__Flavobacteriia	o__Flavobacteriales	f__Blattabacteriaceae	g__Blattabacterium	s__punctulatus	8.45527e-07	6.50898e-07	0	0	3.99846e-06	3.69448e-06	6.27577e-07	2.31124e-06	5.03424e-06	4.1495e-06	1.25399e-06	3.83186e-07	3.01406e-07	2.30735e-06	4.28467e-06	2.89395e-06	9.30057e-06	7.0252e-06	1.15275e-06	1.56284e-07	0	1.08586e-06	2.31519e-06	9.43733e-06	1.64584e-05	6.11373e-06	3.09055e-05	2.71917e-05	7.85351e-07	0	2.44577e-07	4.19924e-07	6.60185e-06	5.46247e-06	8.15276e-07	1.29743e-05	0
k__Bacteria	p__Bacteroidetes	c__Cytophagia	o__Cytophagales	f__Cytophagaceae	g__Runella	s__slithyformis	3.63576e-05	1.31807e-05	1.4406e-05	1.67413e-05	2.15917e-05	3.39892e-05	1.12964e-05	3.58242e-05	4.78253e-05	1.68573e-05	1.56749e-05	6.70575e-06	2.8935e-05	1.20495e-05	1.09497e-05	8.23662e-06	8.89619e-06	6.71976e-06	6.91652e-06	1.32841e-05	1.40068e-06	0	1.81006e-05	4.83966e-07	6.45428e-07	1.74678e-05	6.43865e-07	1.10236e-06	2.23825e-05	1.72778e-05	2.05445e-05	3.59035e-05	1.98056e-05	2.24925e-05	4.11715e-05	1.76922e-05	2.08693e-05
k__Bacteria	p__Bacteroidetes	c__Cytophagia	o__Cytophagales	f__Cytophagaceae	g__Leadbetterella	s__byssophila	3.50894e-05	1.48079e-05	1.6882e-05	1.89735e-05	1.33282e-05	2.11817e-05	2.13376e-05	1.34822e-05	1.95077e-05	1.40046e-05	1.63018e-05	1.45611e-05	2.32083e-05	8.97302e-06	8.09327e-06	9.34968e-06	5.66121e-06	5.49798e-06	8.64565e-06	1.00022e-05	0	2.17173e-07	9.05029e-06	2.41983e-07	0	4.36695e-06	6.43865e-07	3.67455e-07	1.74741e-05	2.20519e-05	1.76095e-05	1.80568e-05	3.33976e-05	3.72733e-05	1.83437e-05	1.65127e-05	2.16824e-05
k__Bacteria	p__Bacteroidetes	c__Cytophagia	o__Cytophagales	f__Cytophagaceae	g__Dyadobacter	s__fermentans	1.26829e-05	4.23084e-06	1.05794e-05	1.06028e-05	7.19723e-06	5.41857e-06	9.20446e-06	6.5485e-06	8.18064e-06	9.33637e-06	5.01595e-06	7.85531e-06	1.62759e-05	6.4093e-06	7.37916e-06	6.67834e-06	7.2787e-06	7.0252e-06	4.03464e-06	4.8448e-06	4.00194e-07	4.34345e-06	1.01026e-05	2.90379e-06	7.74514e-06	1.13541e-05	7.08251e-06	1.24935e-05	5.10478e-06	1.38677e-05	1.56529e-05	4.19924e-06	2.17473e-05	1.38168e-05	1.14139e-05	8.25635e-06	1.38226e-05
k__Bacteria	p__Bacteroidetes	c__Cytophagia	o__Cytophagales	f__Cytophagaceae	g__Flexibacter	s__litoralis	3.74146e-05	6.99715e-06	6.07752e-06	1.36721e-05	9.86287e-06	1.45316e-05	8.57689e-06	1.88751e-05	2.45419e-05	4.66818e-06	5.43395e-06	4.78982e-06	1.20562e-05	5.64019e-06	1.66626e-06	4.22962e-06	6.46996e-06	1.83266e-06	1.44094e-06	5.15736e-06	0	8.6869e-07	5.89321e-06	0	0	6.55042e-06	3.21932e-07	0	1.5118e-05	1.79598e-05	1.49192e-05	1.59571e-05	1.32037e-05	1.44595e-05	1.79361e-05	8.84609e-06	1.32805e-05
k__Bacteria	p__Bacteroidetes	c__Cytophagia	o__Cytophagales	f__Cytophagaceae	g__Emticicia	s__oligotrophica	3.44552e-05	1.49707e-05	1.37307e-05	1.84154e-05	2.9322e-05	4.23634e-05	1.44343e-05	4.58395e-05	6.10401e-05	1.99695e-05	1.96458e-05	1.16872e-05	2.50167e-05	1.02549e-05	6.42701e-06	9.34968e-06	6.87433e-06	7.0252e-06	1.09512e-05	1.3753e-05	0	6.51518e-07	1.13655e-05	0	0	1.0044e-05	3.21932e-07	0	2.98433e-05	1.75051e-05	1.34517e-05	4.15725e-05	1.82522e-05	1.76727e-05	4.44326e-05	1.12051e-05	1.62618e-05
k__Bacteria	p__Bacteroidetes	c__Cytophagia	o__Cytophagales	f__Cytophagaceae	g__Cytophaga	s__hutchinsonii	3.25528e-05	1.4157e-05	7.42808e-06	1.03238e-05	1.8926e-05	2.83244e-05	9.62285e-06	4.66099e-05	5.38034e-05	1.14111e-05	1.31669e-05	8.0469e-06	1.53717e-05	1.35877e-05	6.18897e-06	4.45223e-06	1.94099e-05	6.41431e-06	5.76377e-06	1.29716e-05	0	2.60607e-06	1.34702e-05	0	2.58171e-06	1.17908e-05	1.93159e-06	1.83727e-06	2.25788e-05	1.4777e-05	1.17397e-05	4.53518e-05	2.17473e-05	1.703e-05	4.23944e-05	1.71024e-05	1.38226e-05
k__Bacteria	p__Bacteroidetes	c__Cytophagia	o__Cytophagales	f__Cytophagaceae	g__Fibrella	s__aestuarina	3.9317e-05	1.54588e-05	3.15131e-06	5.30141e-06	4.23837e-05	5.73876e-05	3.34708e-06	6.04774e-05	9.03017e-05	1.582e-05	1.90188e-05	5.3646e-06	1.29605e-05	1.35877e-05	5.47486e-06	2.67134e-06	1.09181e-05	3.66532e-06	8.93384e-06	2.0942e-05	2.60126e-06	4.99497e-06	1.74692e-05	2.17785e-06	3.54986e-06	1.74678e-05	2.25353e-06	3.30709e-06	4.12309e-05	1.36403e-06	6.359e-06	8.02056e-05	9.32026e-06	8.67568e-06	6.23686e-05	2.9487e-06	7.58885e-06
k__Bacteria	p__Bacteroidetes	c__Cytophagia	o__Cytophagales	f__Cyclobacteriaceae	g__Echinicola	s__vietnamensis	4.24877e-05	8.13623e-06	9.67902e-06	1.42301e-05	2.15917e-05	4.01467e-05	8.1585e-06	4.46839e-05	5.66352e-05	1.24485e-05	1.14949e-05	6.32256e-06	1.98928e-05	1.25622e-05	1.02356e-05	1.00175e-05	1.13224e-05	8.55242e-06	1.09512e-05	1.29716e-05	0	0	1.76796e-05	2.41983e-07	0	1.52843e-05	0	3.67455e-07	2.61129e-05	1.79598e-05	2.25011e-05	3.48537e-05	1.51454e-05	1.86366e-05	3.09805e-05	1.17948e-05	2.16824e-05
k__Bacteria	p__Bacteroidetes	c__Cytophagia	o__Cytophagales	f__Cyclobacteriaceae	g__Belliella	s__baltica	1.03577e-05	6.18353e-06	5.40224e-06	1.67413e-06	4.53159e-06	3.69448e-06	8.57689e-06	3.46685e-06	4.7196e-06	4.40884e-06	5.43395e-06	8.0469e-06	3.31546e-06	2.05098e-06	2.61841e-06	3.11656e-06	2.02186e-06	3.35988e-06	1.72913e-06	2.81311e-06	0	0	1.4733e-06	0	6.45428e-07	8.7339e-07	0	0	6.08647e-06	1.1367e-06	2.44577e-06	5.24906e-06	6.60185e-06	1.02823e-05	6.11457e-06	9.43583e-06	2.16824e-06
k__Bacteria	p__Bacteroidetes	c__Cytophagia	o__Cytophagales	f__Cyclobacteriaceae	g__Cyclobacterium	s__marinum	1.07805e-05	4.55629e-06	6.7528e-06	3.06924e-06	4.53159e-06	9.85195e-06	6.27577e-06	4.62247e-06	6.92208e-06	3.11212e-06	5.01595e-06	4.98141e-06	2.41125e-06	2.05098e-06	2.85645e-06	3.56178e-06	2.42623e-06	9.1633e-07	2.88188e-06	2.03169e-06	0	0	3.15708e-06	0	0	1.74678e-06	0	3.67455e-07	2.94507e-06	4.31944e-06	1.95662e-06	3.14943e-06	6.9902e-06	7.06907e-06	4.07638e-06	7.07687e-06	2.16824e-06
k__Bacteria	p__Bacteroidetes	c__Cytophagia	o__Cytophagales	f__Amoebophilaceae	g__Candidatus Amoebophilus	s__asiaticus	6.34145e-06	9.76347e-07	5.17715e-06	8.64967e-06	5.33128e-07	4.18708e-06	3.34708e-06	1.15562e-06	2.20248e-06	2.59344e-06	8.35992e-07	1.72434e-06	8.43937e-06	2.05098e-06	7.14112e-07	1.33567e-06	4.04372e-07	3.05443e-07	2.01732e-06	1.56284e-07	0	0	1.05236e-06	0	3.22714e-07	1.31008e-06	3.21932e-07	3.67455e-07	1.96338e-07	1.29583e-05	8.31562e-06	2.09962e-07	1.08736e-05	6.42643e-06	4.07638e-07	4.12818e-06	1.16543e-05
k__Bacteria	p__Bacteroidetes	c__Cytophagia	o__Cytophagales	f__Flammeovirgaceae	g__Marivirga	s__tractuosa	7.60974e-06	2.11542e-06	2.92621e-06	5.58043e-07	2.66564e-06	3.69448e-06	2.09192e-06	5.00768e-06	4.40496e-06	4.1495e-06	1.88098e-06	3.64026e-06	1.50703e-06	2.05098e-06	1.42822e-06	2.0035e-06	2.02186e-06	9.1633e-07	1.44094e-06	2.34426e-06	0	0	1.4733e-06	2.41983e-07	0	2.18347e-06	0	0	1.17803e-06	1.36403e-06	9.78308e-07	2.51955e-06	5.43682e-06	3.21321e-06	8.15276e-07	1.76922e-06	1.08412e-06
k__Bacteria	p__Bacteroidetes	c__Sphingobacteriia	o__Sphingobacteriales	f__Sphingobacteriaceae	g__Solitalea	s__canadensis	2.57886e-05	1.02516e-05	2.34097e-05	3.51567e-05	1.17288e-05	2.58614e-05	2.19652e-05	2.08011e-05	2.8003e-05	2.07475e-05	8.98692e-06	1.34115e-05	4.34025e-05	7.17842e-06	4.04664e-06	1.02401e-05	6.06559e-06	3.66532e-06	4.32283e-06	8.59561e-06	2.00097e-07	0	7.57699e-06	2.41983e-07	0	4.80364e-06	6.43865e-07	1.46982e-06	1.2762e-05	5.95628e-05	3.93769e-05	1.88966e-05	4.69897e-05	4.17718e-05	1.22291e-05	1.5923e-05	5.09537e-05
k__Bacteria	p__Bacteroidetes	c__Sphingobacteriia	o__Sphingobacteriales	f__Sphingobacteriaceae	g__Sphingobacterium	s__sp. 21	2.62113e-05	1.90388e-05	3.46644e-05	2.79022e-05	1.97257e-05	3.32503e-05	2.57307e-05	2.812e-05	3.87007e-05	2.36003e-05	2.54978e-05	2.56734e-05	2.74279e-05	1.43568e-05	1.80908e-05	1.6028e-05	1.37487e-05	1.80212e-05	8.06928e-06	2.29737e-05	2.00097e-07	0	2.20995e-05	0	0	1.92146e-05	1.60966e-06	1.10236e-06	2.61129e-05	2.56893e-05	2.3724e-05	3.08645e-05	3.06792e-05	2.73123e-05	3.01652e-05	1.12051e-05	2.57479e-05
k__Bacteria	p__Bacteroidetes	c__Sphingobacteriia	o__Sphingobacteriales	f__Sphingobacteriaceae	g__Pedobacter	s__heparinus	4.18536e-05	1.09025e-05	1.2155e-05	1.53462e-05	2.9322e-05	4.40875e-05	1.00412e-05	4.81508e-05	6.00962e-05	1.32265e-05	1.42119e-05	5.3646e-06	2.01942e-05	1.17931e-05	5.7129e-06	3.33917e-06	1.37487e-05	2.01593e-05	5.18739e-06	1.31278e-05	2.40117e-06	8.25256e-06	1.66273e-05	9.9213e-06	2.06537e-05	1.35375e-05	1.86721e-05	1.98426e-05	2.98433e-05	2.18245e-05	2.3724e-05	3.8843e-05	1.74755e-05	2.12072e-05	3.54645e-05	1.65127e-05	1.89721e-05
k__Bacteria	p__Bacteroidetes	c__Sphingobacteriia	o__Sphingobacteriales	f__Sphingobacteriaceae	g__Pseudopedobacter	s__saltans	6.51056e-05	2.63614e-05	2.11588e-05	2.00896e-05	4.55824e-05	6.6747e-05	4.12109e-05	5.66253e-05	8.14917e-05	4.1495e-05	3.00957e-05	2.2608e-05	2.77293e-05	2.28171e-05	1.42822e-05	2.89395e-05	2.3858e-05	1.98538e-05	2.10378e-05	1.92229e-05	4.00194e-07	6.51518e-07	2.42043e-05	2.32304e-05	3.67894e-05	3.23154e-05	7.72638e-05	7.05514e-05	3.88749e-05	2.6144e-05	2.34794e-05	5.73197e-05	5.78633e-05	4.91622e-05	5.62541e-05	6.72303e-05	2.6832e-05
k__Bacteria	p__Bacteroidetes	c__Chitinophagia	o__Chitinophagales	f__Chitinophagaceae	g__	s__	2.11382e-07	3.25449e-07	0	2.79022e-07	0	0	0	3.85206e-07	3.1464e-07	2.59344e-07	2.08998e-07	0	6.02812e-07	5.12744e-07	9.5215e-07	8.90445e-07	0	0	2.88188e-07	4.68851e-07	2.00097e-07	0	4.84085e-06	2.41983e-07	0	5.67703e-06	3.21932e-07	0	0	2.27339e-07	2.44577e-07	0	0	0	0	0	2.7103e-07
k__Bacteria	p__Bacteroidetes	c__Chitinophagia	o__Chitinophagales	f__Chitinophagaceae	g__Niastella	s__koreensis	4.48129e-05	2.37578e-05	4.83951e-05	4.12952e-05	2.34576e-05	3.37429e-05	2.69858e-05	2.27272e-05	3.20933e-05	1.7376e-05	2.42438e-05	3.39119e-05	4.52109e-05	1.89715e-05	2.40418e-05	1.42471e-05	1.01093e-05	2.16865e-05	1.00866e-05	3.06316e-05	7.0034e-06	3.06213e-05	1.76796e-05	2.41983e-06	1.16177e-05	1.17908e-05	5.47285e-06	1.65355e-05	3.51445e-05	5.3652e-05	4.69588e-05	3.65334e-05	3.4951e-05	4.5949e-05	3.34263e-05	2.00511e-05	4.85145e-05
k__Bacteria	p__Bacteroidetes	c__Chitinophagia	o__Chitinophagales	f__Chitinophagaceae	g__Chitinophaga	s__pinensis	4.77723e-05	3.90539e-05	5.49228e-05	3.37616e-05	5.27797e-05	6.87174e-05	2.51031e-05	6.1633e-05	7.96039e-05	2.10068e-05	4.86965e-05	5.42208e-05	4.37039e-05	2.48681e-05	3.54676e-05	1.71411e-05	2.10274e-05	4.09294e-05	1.15275e-05	4.65726e-05	2.40117e-06	2.17173e-07	3.76745e-05	1.4519e-06	0	2.09613e-05	3.21932e-06	1.10236e-06	6.98962e-05	3.27368e-05	2.47023e-05	7.43266e-05	2.60191e-05	3.18108e-05	6.6445e-05	1.65127e-05	3.46919e-05
k__Bacteria	p__Bacteroidetes	c__Chitinophagia	o__Chitinophagales	f__Saprospiraceae	g__Haliscomenobacter	s__hydrossis	2.00813e-05	3.74266e-06	1.55314e-05	2.31588e-05	5.59784e-06	1.6502e-05	8.99527e-06	1.23266e-05	1.88784e-05	7.26162e-06	2.29898e-06	5.55619e-06	1.98928e-05	4.35833e-06	1.66626e-06	3.33917e-06	6.46996e-06	4.58165e-06	4.03464e-06	3.59453e-06	2.00097e-07	5.86366e-06	5.05132e-06	1.69388e-06	7.74514e-06	9.17059e-06	4.82899e-06	5.87928e-06	4.71211e-06	2.65987e-05	2.25011e-05	8.60845e-06	2.4854e-05	2.02433e-05	1.05986e-05	8.84609e-06	2.629e-05
k__Bacteria	p__Bacteroidetes	c__Chitinophagia	o__Chitinophagales	f__Saprospiraceae	g__Saprospira	s__grandis	6.13007e-06	1.62725e-06	4.50187e-07	8.37065e-07	2.13251e-06	3.69448e-06	2.09192e-07	6.1633e-06	4.40496e-06	1.29672e-06	2.08998e-06	1.34115e-06	6.02812e-07	1.02549e-06	1.42822e-06	2.22611e-07	1.61749e-06	0	8.64565e-07	1.56284e-06	0	0	1.05236e-06	0	0	4.36695e-07	3.21932e-07	0	2.55239e-06	2.27339e-07	2.44577e-07	3.77932e-06	1.94172e-06	3.21321e-06	4.48402e-06	4.71792e-06	5.42061e-07
k__Bacteria	p__Bacteroidetes	c__Chitinophagia	o__Bacteroidetes Order II. Incertae sedis	f__Rhodothermaceae	g__Rhodothermus	s__marinus	2.7691e-05	9.9262e-06	4.50187e-06	6.69652e-06	2.29245e-05	2.1428e-05	9.20446e-06	2.96609e-05	4.3735e-05	1.27078e-05	1.46299e-05	7.28053e-06	1.29605e-05	1.56387e-05	1.02356e-05	6.23312e-06	2.10274e-05	9.1633e-06	7.78109e-06	9.68959e-06	4.00194e-07	2.17173e-07	1.74692e-05	4.83966e-07	1.61357e-06	1.39742e-05	9.65797e-07	1.46982e-06	2.08118e-05	1.36403e-06	4.89154e-06	3.44338e-05	9.70861e-06	1.67087e-05	3.3834e-05	7.66661e-06	6.77576e-06
k__Bacteria	p__Bacteroidetes	c__Chitinophagia	o__Bacteroidetes Order II. Incertae sedis	f__Rhodothermaceae	g__Salinibacter	s__ruber	1.01463e-05	1.13907e-06	2.47603e-06	3.06924e-06	1.01294e-05	8.37416e-06	7.32173e-06	9.63015e-06	1.03831e-05	1.27078e-05	1.46299e-06	4.59823e-06	4.82249e-06	9.2294e-06	2.64222e-05	1.46923e-05	1.77924e-05	2.19919e-05	2.42078e-05	9.37703e-07	7.60369e-06	6.94952e-06	1.1155e-05	2.39563e-05	2.35581e-05	1.5721e-05	2.8652e-05	3.85828e-05	2.35605e-06	3.86476e-06	3.1795e-06	1.23878e-05	1.98056e-05	2.05646e-05	1.34521e-05	4.18715e-05	2.43927e-06
k__Bacteria	p__Chlorobi	c__Chlorobia	o__Chlorobiales	f__Chlorobiaceae	g__	s__	1.05691e-06	6.50898e-07	2.25093e-07	2.79022e-07	3.99846e-06	1.97039e-06	2.09192e-06	2.31124e-06	4.7196e-06	3.89015e-06	8.35992e-07	7.66371e-07	9.04218e-07	4.87107e-06	4.04664e-06	8.90445e-07	4.04372e-06	3.05443e-06	4.03464e-06	3.12568e-07	6.00292e-07	1.30304e-06	2.94661e-06	1.33091e-05	1.74266e-05	6.55042e-06	2.76862e-05	2.35171e-05	7.85351e-07	4.54678e-07	1.22288e-06	2.09962e-06	4.66013e-06	4.17718e-06	4.07638e-06	1.17948e-05	1.35515e-06
k__Bacteria	p__Chlorobi	c__Chlorobia	o__Chlorobiales	f__Chlorobiaceae	g__Chlorobium	s__phaeobacteroides	1.09918e-05	1.83879e-05	4.50187e-05	3.93421e-05	4.95809e-05	2.68466e-05	1.86181e-05	0.00010208	3.08347e-05	3.16399e-05	2.11088e-05	3.62111e-05	4.37039e-05	4.76852e-05	8.16469e-05	3.31691e-05	0.000109181	5.77288e-05	4.46692e-05	1.39093e-05	4.00194e-07	0	5.36703e-05	7.25949e-07	0	0.000131445	9.65797e-07	2.20473e-06	8.63886e-06	2.00058e-05	3.25287e-05	2.03663e-05	5.28148e-05	4.94835e-05	9.25339e-05	0.000145666	3.36078e-05
k__Bacteria	p__Chlorobi	c__Chlorobia	o__Chlorobiales	f__Chlorobiaceae	g__Chlorobium	s__phaeovibrioides	9.30079e-06	8.6244e-06	2.25093e-05	2.6228e-05	2.18582e-05	1.50242e-05	1.61078e-05	3.77502e-05	1.41588e-05	1.94508e-05	1.02409e-05	1.76265e-05	2.83322e-05	2.38426e-05	2.76123e-05	1.66959e-05	4.77159e-05	2.59627e-05	1.64267e-05	6.40763e-06	0	0	2.08367e-05	0	0	6.20107e-05	3.21932e-07	7.3491e-07	4.31943e-06	2.7508e-05	2.47023e-05	9.65826e-06	3.02909e-05	2.92403e-05	3.62798e-05	5.36663e-05	2.81872e-05
k__Bacteria	p__Chlorobi	c__Chlorobia	o__Chlorobiales	f__Chlorobiaceae	g__Chlorobium	s__limicola	8.87803e-06	1.13907e-06	8.32846e-06	1.3393e-05	2.13251e-06	4.67968e-06	4.81142e-06	3.46685e-06	5.03424e-06	4.92753e-06	2.92597e-06	4.40664e-06	1.56731e-05	5.64019e-06	7.6172e-06	4.89745e-06	7.68308e-06	6.71976e-06	5.76377e-06	1.71912e-06	2.00097e-07	0	8.62934e-06	0	6.45428e-07	8.2972e-06	0	3.67455e-07	1.5707e-06	1.72778e-05	1.63867e-05	3.3594e-06	1.82522e-05	1.34955e-05	4.07638e-06	6.48713e-06	1.49067e-05
k__Bacteria	p__Chlorobi	c__Chlorobia	o__Chlorobiales	f__Chlorobiaceae	g__Chlorobium	s__chlorochromatii	4.22763e-07	1.62725e-07	2.25093e-07	0	2.66564e-07	2.46299e-07	2.09192e-07	1.92603e-06	0	2.59344e-07	6.26994e-07	0	3.01406e-07	1.7946e-06	4.76075e-07	0	4.04372e-07	6.10887e-07	1.15275e-06	1.56284e-07	2.00097e-07	0	1.05236e-06	2.41983e-07	0	1.31008e-06	0	7.3491e-07	3.92675e-07	0	4.89154e-07	1.04981e-06	0	0	8.15276e-07	5.89739e-07	0
k__Bacteria	p__Chlorobi	c__Chlorobia	o__Chlorobiales	f__Chlorobiaceae	g__Pelodictyon	s__luteolum	2.98048e-05	1.82251e-05	1.84577e-05	2.12057e-05	4.42496e-05	4.60579e-05	1.33883e-05	9.20643e-05	7.11086e-05	2.38596e-05	2.15268e-05	1.93509e-05	3.40589e-05	4.10195e-05	4.26087e-05	2.53777e-05	5.90384e-05	3.66532e-05	3.17007e-05	1.96918e-05	4.20204e-06	3.47476e-06	4.63038e-05	7.25949e-07	1.61357e-06	8.38454e-05	4.18512e-06	2.93964e-06	3.18067e-05	1.00029e-05	2.49468e-05	5.14408e-05	3.02909e-05	2.08859e-05	7.29672e-05	5.01279e-05	2.6561e-05
k__Bacteria	p__Chlorobi	c__Chlorobia	o__Chlorobiales	f__Chlorobiaceae	g__Pelodictyon	s__phaeoclathratiforme	1.54309e-05	3.57994e-06	4.05168e-06	5.85946e-06	1.0396e-05	1.03445e-05	6.69416e-06	1.61787e-05	1.9193e-05	1.06331e-05	4.17996e-06	4.02345e-06	4.52109e-06	8.97302e-06	2.02332e-05	8.90445e-06	1.45574e-05	1.58831e-05	2.13259e-05	3.59453e-06	2.80136e-06	0	9.6817e-06	1.86327e-05	1.87174e-05	1.65944e-05	1.96379e-05	2.20473e-05	5.89013e-06	1.81871e-06	2.44577e-06	9.86823e-06	1.2427e-05	2.08859e-05	1.87514e-05	3.18459e-05	1.62618e-06
k__Bacteria	p__Chlorobi	c__Chlorobia	o__Chlorobiales	f__Chlorobiaceae	g__Chlorobaculum	s__tepidum	2.3252e-06	1.62725e-05	3.42142e-05	3.26455e-05	4.69153e-05	2.46299e-05	2.00825e-05	9.59163e-05	2.61151e-05	2.90465e-05	1.88098e-05	2.91221e-05	4.52109e-05	5.28127e-05	7.16493e-05	3.67309e-05	0.000100284	5.58962e-05	4.55338e-05	1.39093e-05	3.46168e-05	7.60104e-06	5.68274e-05	2.10525e-05	5.16343e-06	0.000128388	1.96379e-05	5.87928e-06	6.47914e-06	2.13699e-05	2.59252e-05	2.09962e-05	5.70866e-05	4.56277e-05	7.2152e-05	0.00013682	2.76451e-05
k__Bacteria	p__Chlorobi	c__Chlorobia	o__Chlorobiales	f__Chlorobiaceae	g__Chlorobaculum	s__parvum	1.56422e-05	1.95269e-06	2.70112e-06	5.58043e-06	4.53159e-06	5.66487e-06	3.13789e-06	8.85974e-06	5.03424e-06	1.16705e-05	3.13497e-06	3.06549e-06	6.93234e-06	1.3075e-05	6.90309e-06	7.34617e-06	1.49618e-05	9.46875e-06	1.64267e-05	2.65682e-06	1.60078e-05	3.32274e-05	1.05236e-05	5.56561e-06	1.61357e-05	1.5721e-05	6.11672e-06	2.09449e-05	3.1414e-06	2.27339e-06	5.86985e-06	9.86823e-06	6.60185e-06	1.09249e-05	9.78332e-06	1.12051e-05	5.96267e-06
k__Bacteria	p__Chlorobi	c__Chlorobia	o__Chlorobiales	f__Chlorobiaceae	g__Prosthecochloris	s__aestuarii	8.0325e-06	1.13907e-06	9.45392e-06	2.39959e-05	1.86595e-06	1.23149e-06	7.74012e-06	2.69644e-06	9.4392e-07	2.85278e-06	1.67198e-06	3.25708e-06	2.44139e-05	1.28186e-06	2.61841e-06	4.45223e-06	2.42623e-06	9.1633e-07	3.45826e-06	1.09399e-06	4.00194e-07	0	2.10472e-06	2.41983e-07	0	1.31008e-06	6.43865e-07	7.3491e-07	3.92675e-07	3.66016e-05	3.10613e-05	3.14943e-06	2.87375e-05	2.44204e-05	3.26111e-06	7.07687e-06	3.5234e-05
k__Bacteria	p__Chlorobi	c__Chlorobia	o__Chlorobiales	f__Chlorobiaceae	g__Chloroherpeton	s__thalassium	1.09918e-05	2.60359e-06	9.90411e-06	5.02239e-06	2.39908e-06	7.38896e-06	2.51031e-06	3.85206e-06	4.7196e-06	3.37147e-06	1.04499e-06	3.25708e-06	6.02812e-06	4.87107e-06	4.76075e-06	2.0035e-06	2.83061e-06	4.27621e-06	2.5937e-06	2.18797e-06	1.42069e-05	1.73738e-06	4.63038e-06	8.4694e-06	5.16343e-06	6.55042e-06	9.65797e-06	6.61419e-06	1.96338e-06	2.72807e-06	3.42408e-06	2.93947e-06	2.71841e-06	3.21321e-06	7.33749e-06	2.9487e-06	4.06546e-06
k__Bacteria	p__Ignavibacteriae	c__Ignavibacteria	o__Ignavibacteriales	f__Ignavibacteriaceae	g__Ignavibacterium	s__album	9.72356e-06	1.13907e-06	6.7528e-06	1.08818e-05	2.13251e-06	3.69448e-06	5.22981e-06	7.70412e-07	3.1464e-06	2.85278e-06	4.17996e-07	1.91593e-06	7.23374e-06	1.02549e-06	1.42822e-06	2.22611e-06	2.02186e-06	1.52722e-06	1.15275e-06	1.09399e-06	0	0	1.89425e-06	2.41983e-07	0	2.18347e-06	0	3.67455e-07	7.85351e-07	1.54591e-05	1.2718e-05	2.09962e-06	1.63105e-05	8.35436e-06	2.03819e-06	5.30766e-06	8.67298e-06
k__Bacteria	p__Ignavibacteriae	c__Ignavibacteria	o__Ignavibacteriales	f__Melioribacteraceae	g__Melioribacter	s__roseus	1.22601e-05	4.39356e-06	0	5.58043e-07	9.32974e-06	1.72409e-05	2.09192e-07	2.54236e-05	2.45419e-05	2.85278e-06	4.59796e-06	9.57964e-07	2.10984e-06	4.6147e-06	4.76075e-07	0	2.83061e-06	6.10887e-07	1.15275e-06	5.62622e-06	0	0	3.36755e-06	0	0	3.05686e-06	0	0	1.15839e-05	2.27339e-07	9.78308e-07	2.12062e-05	1.16503e-06	9.63964e-07	2.28277e-05	5.89739e-07	1.62618e-06
k__Bacteria	p__Fibrobacteres	c__Fibrobacteria	o__Fibrobacterales	f__Fibrobacteraceae	g__Fibrobacter	s__succinogenes	3.46666e-05	9.60075e-06	8.32846e-06	1.19979e-05	1.94592e-05	2.43836e-05	1.48527e-05	2.65792e-05	3.20933e-05	1.68573e-05	1.29579e-05	1.18788e-05	2.71265e-05	1.58951e-05	1.2854e-05	9.34968e-06	2.14317e-05	9.1633e-06	1.12393e-05	9.68959e-06	5.80282e-06	4.99497e-06	1.8311e-05	2.66181e-06	5.16343e-06	1.31008e-05	5.47285e-06	5.51182e-06	1.6885e-05	2.29612e-05	2.42131e-05	2.81349e-05	2.21356e-05	2.95616e-05	2.97576e-05	1.17948e-05	2.76451e-05
k__Bacteria	p__Gemmatimonadetes	c__Gemmatimonadetes	o__Gemmatimonadales	f__Gemmatimonadaceae	g__Gemmatimonas	s__aurantiaca	1.1626e-05	1.28552e-05	2.38599e-05	2.14847e-05	4.02512e-05	2.46299e-05	1.77814e-05	6.77963e-05	4.18471e-05	2.80091e-05	1.75558e-05	2.22248e-05	2.83322e-05	3.17901e-05	5.47486e-05	2.89395e-05	6.95521e-05	4.70383e-05	4.55338e-05	1.31278e-05	8.00389e-06	9.33842e-06	4.33572e-05	2.22624e-05	1.87174e-05	8.03518e-05	2.41449e-05	3.41733e-05	1.49217e-05	1.2049e-05	2.3724e-05	3.10744e-05	4.77663e-05	4.4985e-05	5.99228e-05	9.84865e-05	2.90003e-05
k__Bacteria	p__Candidatus Cloacimonetes	c__	o__	f__	g__Candidatus Cloacimonas	s__acidaminovorans	1.20488e-05	8.13623e-07	4.50187e-06	3.34826e-06	7.99692e-07	4.92598e-07	1.88273e-06	7.70412e-07	9.4392e-07	1.29672e-06	8.35992e-07	2.10752e-06	6.32952e-06	2.56372e-06	5.23682e-06	2.89395e-06	5.66121e-06	4.58165e-06	4.32283e-06	1.40655e-06	4.00194e-07	0	3.78849e-06	0	3.22714e-07	6.98712e-06	3.21932e-07	7.3491e-07	5.89013e-07	3.18275e-06	3.1795e-06	6.29887e-07	2.33007e-06	1.28529e-06	1.63055e-06	3.53844e-06	2.16824e-06
k__Bacteria	p__Proteobacteria	c__	o__	f__	g__	s__	0.00032891	0.000158168	0.000223068	0.000334547	0.000515535	0.000369695	0.00031588	0.000612863	0.000433259	0.000556551	0.00019604	0.000247155	0.000553984	0.000652467	0.000717207	0.000433647	0.00100042	0.000648151	0.000799147	0.000157221	0.00169542	0.00159817	0.000710763	0.00208178	0.00193241	0.00101444	0.00174326	0.00182919	0.000205173	0.000313501	0.000391812	0.000506849	0.0006497	0.000728436	0.000842588	0.00153981	0.000431481
k__Bacteria	p__Proteobacteria	c__Gammaproteobacteria	o__	f__	g__	s__	0.000129577	0.000103167	0.000202809	0.000312504	0.000243639	0.000232999	0.000177395	0.000415637	0.000297964	0.000357116	0.00014818	0.00016841	0.000482551	0.000497106	0.000312305	0.000237526	0.000710078	0.000476492	0.000530843	0.000118932	0.0043253	0.00381008	0.000637309	0.00402853	0.00432082	0.0010009	0.00349393	0.00353896	0.000191429	0.000492644	0.000560081	0.000411106	0.000629118	0.000548496	0.000825875	0.00127089	0.000544229
k__Bacteria	p__Proteobacteria	c__Gammaproteobacteria	o__Enterobacterales	f__	g__	s__	6.34145e-05	0.000219515	0.000684509	0.00107395	0.000481948	0.000506144	0.0005052	0.00102465	0.000688432	0.00107991	0.00039835	0.000378588	0.00159926	0.00159079	0.000899544	0.000862174	0.00242462	0.00194598	0.00231761	0.000289438	0.0171329	0.0192676	0.00233708	0.0167096	0.0210142	0.00406869	0.014891	0.0181504	0.000618464	0.00181417	0.00231786	0.00128644	0.0022489	0.00185274	0.00285591	0.00510125	0.00219589
k__Bacteria	p__Proteobacteria	c__Gammaproteobacteria	o__Enterobacterales	f__Enterobacteriaceae	g__	s__	0.00103873	0.00416022	0.0120281	0.0109583	0.0121089	0.010268	0.00623644	0.0245627	0.0146915	0.0156387	0.00543855	0.0031107	0.00911662	0.0161212	0.00760554	0.00628254	0.0318375	0.0189039	0.0165616	0.00249101	0.0924801	0.0958871	0.0204395	0.131906	0.0939256	0.0475665	0.125457	0.0888774	0.00609157	0.00774476	0.0122988	0.0131556	0.0147291	0.0107254	0.0330195	0.0415725	0.0118104
k__Bacteria	p__Proteobacteria	c__Gammaproteobacteria	o__Enterobacterales	f__Enterobacteriaceae	g__Klebsiella	s__	1.39512e-05	0.000214471	0.000992662	0.00153295	0.000402245	0.00083717	0.000533859	0.000882507	0.00110502	0.00120465	0.000770367	0.00176457	0.00152391	0.00215378	0.00381812	0.00100865	0.00376228	0.00390845	0.00317382	0.000672645	0.0220133	0.0217772	0.00443064	0.0268792	0.0259543	0.0058207	0.0227439	0.0200296	0.00173052	0.0110719	0.0156522	0.00505673	0.00725155	0.00822872	0.00578479	0.0108418	0.0144687
k__Bacteria	p__Proteobacteria	c__Gammaproteobacteria	o__Enterobacterales	f__Enterobacteriaceae	g__Klebsiella	s__pneumoniae	2.24065e-05	0.00152375	0.0100207	0.0128208	0.00275041	0.0082919	0.00286698	0.00579812	0.0109476	0.00793747	0.00668355	0.0172627	0.00448974	0.0140674	0.0479657	0.00494331	0.0285758	0.03652	0.0236303	0.00696229	0.115804	0.104852	0.0367467	0.137584	0.0531823	0.0491967	0.140196	0.0632739	0.0207179	0.120504	0.189457	0.0684991	0.077896	0.0893859	0.0582535	0.115329	0.186422
k__Bacteria	p__Proteobacteria	c__Gammaproteobacteria	o__Enterobacterales	f__Enterobacteriaceae	g__Klebsiella	s__oxytoca	2.55772e-05	0.000393468	0.00167807	0.00565382	0.000933507	0.00106426	0.00493548	0.00244413	0.00109746	0.00513474	0.00158003	0.000920221	0.0028947	0.00855924	0.00302117	0.00515679	0.0174066	0.00472552	0.0170236	0.00199215	0.0562045	0.0312283	0.0177674	0.0320117	0.0373913	0.0292437	0.0264435	0.0316992	0.00325862	0.00416644	0.0258266	0.00889547	0.00503605	0.0109031	0.0167193	0.0122436	0.0257197
k__Bacteria	p__Proteobacteria	c__Gammaproteobacteria	o__Enterobacterales	f__Enterobacteriaceae	g__Klebsiella	s__[Enterobacter] aerogenes	2.68455e-05	0.000217888	0.000595822	0.0029194	0.000682404	0.000366739	0.00152501	0.00189753	0.00101786	0.00297441	0.000312661	0.000299268	0.00167401	0.00148619	0.000867885	0.00231917	0.00282697	0.00312713	0.00542371	0.000251773	0.0192073	0.0217223	0.00205105	0.0205429	0.0275314	0.00704913	0.0176512	0.0227561	0.000551905	0.00140132	0.00189669	0.000968766	0.00177396	0.00172582	0.00456473	0.00538373	0.00190318
k__Bacteria	p__Proteobacteria	c__Gammaproteobacteria	o__Enterobacterales	f__Enterobacteriaceae	g__Klebsiella	s__variicola	0	1.82251e-05	7.7207e-05	0.000129466	3.49199e-05	5.66487e-05	5.20889e-05	7.35744e-05	8.08625e-05	0.000125004	3.28127e-05	8.4684e-05	0.000128098	0.000135877	0.000261603	9.43872e-05	0.000269312	0.000260543	0.000297122	3.2507e-05	0.00199597	0.0019602	0.000252987	0.00234433	0.00260075	0.00046639	0.00196636	0.00195449	8.50142e-05	0.000436718	0.000565706	0.000225919	0.000332034	0.000373376	0.000344454	0.000756636	0.000584071
k__Bacteria	p__Proteobacteria	c__Gammaproteobacteria	o__Enterobacterales	f__Enterobacteriaceae	g__Enterobacter	s__	1.69105e-06	3.31958e-05	8.55355e-05	0.000192246	5.4379e-05	4.58116e-05	9.41366e-05	0.000113251	8.36942e-05	0.000153791	5.78925e-05	4.29168e-05	0.000337876	0.000277651	0.000120447	0.000186994	0.00033199	0.000328963	0.000414703	4.00086e-05	0.00379544	0.00452566	0.000376955	0.00407233	0.00559586	0.000700022	0.00344081	0.00446164	9.62055e-05	0.000228703	0.00021963	0.000162091	0.000326986	0.000272802	0.000408861	0.00100315	0.00021303
k__Bacteria	p__Proteobacteria	c__Gammaproteobacteria	o__Enterobacterales	f__Enterobacteriaceae	g__Enterobacter	s__cloacae	4.41788e-05	0.000449282	0.00116666	0.00290266	0.00094177	0.00134996	0.00186913	0.00165831	0.0011154	0.00265905	0.000834529	0.000642219	0.00461724	0.00402786	0.00192549	0.00377104	0.00507609	0.00446589	0.00621104	0.000668426	0.0618564	0.0644812	0.0054407	0.0601925	0.0764332	0.00979899	0.0512832	0.062327	0.00141952	0.00333461	0.00328858	0.00232386	0.00455683	0.00383754	0.00580803	0.0144457	0.00333774
k__Bacteria	p__Proteobacteria	c__Gammaproteobacteria	o__Enterobacterales	f__Enterobacteriaceae	g__Enterobacter	s__lignolyticus	1.22601e-05	0.000145638	0.000411471	0.00103238	0.000286823	0.000244328	0.000437212	0.000577809	0.000395188	0.000900441	0.000288417	0.000224164	0.00170415	0.00139595	0.000593427	0.000820545	0.00181644	0.00157426	0.00223288	0.00023802	0.0223781	0.0244439	0.00194771	0.0241559	0.0314243	0.00353068	0.01971	0.024241	0.000489863	0.00118262	0.00129137	0.000848247	0.00157512	0.00141253	0.0020496	0.00517143	0.00126382
k__Bacteria	p__Proteobacteria	c__Gammaproteobacteria	o__Enterobacterales	f__Enterobacteriaceae	g__Enterobacter	s__asburiae	7.82112e-06	0.000165003	0.000416423	0.000984947	0.000264698	0.000276594	0.000508128	0.000584358	0.000402739	0.000784255	0.00030869	0.000245239	0.00187836	0.00148465	0.000676264	0.00106831	0.00188963	0.00172789	0.00203836	0.000246772	0.0176034	0.0206121	0.00201611	0.0191963	0.0260634	0.0036023	0.0162408	0.0208744	0.000508122	0.00114101	0.00119305	0.00083628	0.0015258	0.00149832	0.00221674	0.00500984	0.00118847
k__Bacteria	p__Proteobacteria	c__Gammaproteobacteria	o__Enterobacterales	f__Enterobacteriaceae	g__Enterobacter	s__sp. 638	5.07316e-06	0.000126437	0.000359924	0.000879198	0.000235909	0.000201719	0.00038847	0.000507702	0.000321247	0.000732127	0.000257486	0.000201556	0.00144946	0.00120726	0.000515113	0.000738847	0.00153945	0.00141268	0.00178187	0.000192229	0.0168204	0.0178112	0.00161411	0.0160403	0.0202855	0.00304071	0.0141264	0.0173233	0.000435477	0.000959825	0.000929882	0.000696865	0.00133979	0.00117829	0.00179809	0.00423492	0.000959177
k__Bacteria	p__Proteobacteria	c__Gammaproteobacteria	o__Enterobacterales	f__Enterobacteriaceae	g__Enterobacter	s__sp. R4-368	8.24389e-06	0.000118138	0.000299149	0.000728805	0.000215384	0.000203935	0.000322993	0.000442987	0.000340755	0.000713713	0.00021276	0.000185079	0.00120201	0.00101472	0.000560816	0.000610623	0.0012669	0.00123246	0.00167351	0.000174725	0.0159473	0.0162026	0.00143626	0.0148115	0.0182785	0.00250444	0.0127212	0.0155889	0.00036401	0.00107736	0.000784603	0.000641645	0.00135377	0.000984529	0.00155881	0.00399666	0.000814989
k__Bacteria	p__Proteobacteria	c__Gammaproteobacteria	o__Enterobacterales	f__Enterobacteriaceae	g__Citrobacter	s__	6.34145e-07	3.92166e-05	9.74654e-05	0.000249724	6.77072e-05	5.61561e-05	0.000106688	0.000137904	9.59652e-05	0.000223295	7.29403e-05	5.8819e-05	0.000393335	0.000333027	0.000133063	0.000195008	0.000416908	0.000396466	0.000541506	5.62622e-05	0.00517011	0.00428243	0.000457566	0.00308093	0.00323101	0.000834087	0.00311824	0.00374473	0.000126638	0.000252346	0.000186123	0.000204713	0.000365432	0.000311682	0.000489166	0.00122902	0.000196497
k__Bacteria	p__Proteobacteria	c__Gammaproteobacteria	o__Enterobacterales	f__Enterobacteriaceae	g__Citrobacter	s__koseri	1.98699e-05	0.000906376	0.00240377	0.0057113	0.00148156	0.00128888	0.00230656	0.0032469	0.00230159	0.00529476	0.00164544	0.00128406	0.00957808	0.00779653	0.00346368	0.00458446	0.0100588	0.00944615	0.0125313	0.00135529	0.093125	0.101484	0.010564	0.0581422	0.0762354	0.0200347	0.0618925	0.0888333	0.00289618	0.00601243	0.00437548	0.00460132	0.00877736	0.00727375	0.011795	0.0296786	0.00446035
k__Bacteria	p__Proteobacteria	c__Gammaproteobacteria	o__Enterobacterales	f__Enterobacteriaceae	g__Citrobacter	s__rodentium	4.01625e-06	0.000428454	0.00098816	0.00250617	0.000908183	0.00053767	0.00140389	0.00146956	0.000995835	0.00238492	0.00073212	0.00058455	0.00388301	0.00389378	0.00148988	0.002223	0.00446023	0.00391915	0.00557875	0.000587158	0.113115	0.0460234	0.00571641	0.0664146	0.0387631	0.00913216	0.0614678	0.040746	0.00117331	0.0027724	0.00229046	0.00255083	0.00418713	0.00318976	0.00501517	0.0131795	0.00228099
k__Bacteria	p__Proteobacteria	c__Gammaproteobacteria	o__Enterobacterales	f__Enterobacteriaceae	g__Salmonella	s__	3.59349e-06	0.000126437	0.000327736	0.000722666	0.000199656	0.000190882	0.000329896	0.000456084	0.000316213	0.000760914	0.00022948	0.000188336	0.00124963	0.00103369	0.000442988	0.0006291	0.00138376	0.00133357	0.0019153	0.000198637	0.011098	0.0130647	0.00154023	0.00723916	0.0102039	0.00288524	0.00780686	0.0116406	0.000403278	0.000803643	0.000621225	0.000653822	0.00124192	0.00109924	0.00179402	0.00425969	0.000633127
k__Bacteria	p__Proteobacteria	c__Gammaproteobacteria	o__Enterobacterales	f__Enterobacteriaceae	g__Salmonella	s__enterica	3.00162e-05	0.00088815	0.00247108	0.00593256	0.00164577	0.00138518	0.00234212	0.00362517	0.00245765	0.00593171	0.0016887	0.00132103	0.00901264	0.00741197	0.00353771	0.00445824	0.0101894	0.00948249	0.0145195	0.00147157	0.0805479	0.114944	0.0105589	0.0591142	0.0929407	0.0210592	0.061878	0.100335	0.00295626	0.0064662	0.00479738	0.00473675	0.00979404	0.0076632	0.0127587	0.032152	0.00483545
k__Bacteria	p__Proteobacteria	c__Gammaproteobacteria	o__Enterobacterales	f__Enterobacteriaceae	g__Salmonella	s__bongori	2.21951e-05	0.000217563	0.000631612	0.0014844	0.000447294	0.000474864	0.000759159	0.000941829	0.00062519	0.00184186	0.000442449	0.000337778	0.00223131	0.0018305	0.000953102	0.00138642	0.00303926	0.00283024	0.00579345	0.000491669	0.0223266	0.0270502	0.0036199	0.0151914	0.0230189	0.00695436	0.0165293	0.0255297	0.000958128	0.00179825	0.0014183	0.00167676	0.00290831	0.00294138	0.00445834	0.0109031	0.00140827
k__Bacteria	p__Proteobacteria	c__Gammaproteobacteria	o__Enterobacterales	f__Enterobacteriaceae	g__Escherichia	s__	4.1008e-05	0.000108212	0.00049453	0.000274557	0.000347066	0.00043324	0.000212121	0.000683741	0.000542754	0.000500533	0.000101991	0.000105568	0.000226657	0.000388404	0.000276362	0.000182764	0.000972111	0.000685721	0.000535166	5.48556e-05	0.00242198	0.00240432	0.000582586	0.0026139	0.00220607	0.00162232	0.00260862	0.00219334	0.000124085	0.00017346	0.000195172	0.000365124	0.000294365	0.000200505	0.00104518	0.000892276	0.000182946
k__Bacteria	p__Proteobacteria	c__Gammaproteobacteria	o__Enterobacterales	f__Enterobacteriaceae	g__Escherichia	s__coli	0.0017346	0.00442513	0.0208344	0.00911955	0.0135812	0.0168993	0.00848673	0.0271066	0.0226072	0.0213601	0.00359289	0.00345959	0.00491804	0.0125484	0.0100668	0.00579257	0.0362641	0.0261899	0.0163628	0.0016527	0.0345246	0.0506609	0.0199662	0.0594053	0.0380402	0.0676318	0.0622508	0.0376112	0.00440837	0.00378929	0.00505932	0.0146308	0.00777038	0.00509005	0.04233	0.0237895	0.00511299
k__Bacteria	p__Proteobacteria	c__Gammaproteobacteria	o__Enterobacterales	f__Enterobacteriaceae	g__Escherichia	s__fergusonii	2.11382e-05	0.000135224	0.000436456	0.000654864	0.000247904	0.000305164	0.000322993	0.000553156	0.000453396	0.000685445	0.000197503	0.000170709	0.00107662	0.000934476	0.000471076	0.000571666	0.0014238	0.00126209	0.00141673	0.000156753	0.0100599	0.0104745	0.00132197	0.00727449	0.00884753	0.00279878	0.00734457	0.00968391	0.000337701	0.00069202	0.000590164	0.000625687	0.000998433	0.000815514	0.00166153	0.00318695	0.000564285
k__Bacteria	p__Proteobacteria	c__Gammaproteobacteria	o__Enterobacterales	f__Enterobacteriaceae	g__Escherichia	s__Enterobacteriaceae bacterium strain FGI 57	1.6065e-05	0.000215122	0.000579165	0.00142608	0.000342535	0.000309598	0.000574442	0.000795065	0.000574533	0.00116393	0.000400022	0.000329348	0.00245375	0.00191254	0.000829085	0.0011135	0.00238741	0.00221141	0.00287756	0.000334447	0.0278992	0.0402677	0.00253113	0.0436036	0.0620095	0.0048412	0.0334446	0.0428699	0.000681488	0.0017621	0.00206765	0.00107228	0.00223026	0.00202015	0.00279925	0.00703264	0.00207311
k__Bacteria	p__Proteobacteria	c__Gammaproteobacteria	o__Enterobacterales	f__Enterobacteriaceae	g__Escherichia	s__Plautia stali symbiont	8.24389e-06	3.72639e-05	9.34138e-05	0.000180248	7.03729e-05	5.09839e-05	8.61873e-05	0.000132126	7.89746e-05	0.000144973	6.12364e-05	5.01973e-05	0.00031949	0.000244323	0.00012973	0.000156496	0.000350995	0.000280703	0.000340639	5.15736e-05	0.0026717	0.0031249	0.000346016	0.00299115	0.00410751	0.000600019	0.00253103	0.00322038	9.14934e-05	0.00018369	0.000214249	0.000150123	0.000482712	0.000250952	0.000388887	0.000902891	0.000209236
k__Bacteria	p__Proteobacteria	c__Gammaproteobacteria	o__Enterobacterales	f__Enterobacteriaceae	g__Escherichia	s__secondary endosymbiont of Ctenarytaina eucalypti	3.17073e-06	8.13623e-07	1.35056e-06	1.95315e-06	5.33128e-07	2.46299e-07	2.09192e-07	1.92603e-06	1.88784e-06	1.03737e-06	2.08998e-06	1.91593e-07	5.1239e-06	2.05098e-06	7.14112e-07	2.22611e-07	2.02186e-06	3.35988e-06	2.01732e-06	4.68851e-07	4.28208e-05	0.000103374	2.94661e-06	0.000173744	0.000218477	6.98712e-06	0.000108169	0.000140735	1.37436e-06	2.72807e-06	5.38069e-06	1.6797e-06	5.43682e-06	3.85586e-06	4.89166e-06	8.25635e-06	5.96267e-06
k__Bacteria	p__Proteobacteria	c__Gammaproteobacteria	o__Enterobacterales	f__Enterobacteriaceae	g__Candidatus Hamiltonella	s__defensa	6.34145e-07	0	2.25093e-07	2.79022e-07	5.33128e-07	0	4.18385e-07	3.85206e-07	3.1464e-07	7.78031e-07	2.08998e-07	0	3.01406e-07	5.12744e-07	0	2.22611e-07	8.08745e-07	0	0	0	5.06246e-05	2.34546e-05	1.4733e-06	5.73499e-05	4.58254e-05	4.36695e-07	4.02416e-05	2.93964e-05	1.96338e-07	6.82017e-07	1.71204e-06	6.29887e-07	3.88344e-06	1.60661e-06	2.03819e-06	5.89739e-07	1.08412e-06
k__Bacteria	p__Proteobacteria	c__Gammaproteobacteria	o__Enterobacterales	f__Enterobacteriaceae	g__Escherichia	s__secondary endosymbiont of Heteropsylla cubana	0	8.13623e-07	9.00374e-07	5.58043e-07	0	0	8.36769e-07	7.70412e-07	9.4392e-07	1.29672e-06	6.26994e-07	5.74779e-07	1.20562e-06	2.05098e-06	1.19019e-06	4.45223e-07	1.21312e-06	2.1381e-06	2.88188e-06	6.25135e-07	9.80476e-06	2.41062e-05	2.94661e-06	3.62974e-06	1.51676e-05	3.49356e-06	5.79478e-06	1.54331e-05	3.92675e-07	9.09356e-07	7.33731e-07	1.04981e-06	3.88344e-06	6.42643e-07	1.63055e-06	5.30766e-06	2.7103e-07
k__Bacteria	p__Proteobacteria	c__Gammaproteobacteria	o__Enterobacterales	f__Enterobacteriaceae	g__Candidatus Blochmannia	s__floridanus	0	1.13907e-06	0	0	1.33282e-06	7.38896e-07	4.18385e-07	1.54082e-06	1.5732e-06	1.03737e-06	2.08998e-07	0	0	7.69116e-07	1.42822e-06	6.67834e-07	1.21312e-06	2.44355e-06	2.01732e-06	0	6.00292e-07	4.34345e-07	8.41887e-07	6.29155e-06	8.71328e-06	3.93025e-06	1.80282e-05	1.35958e-05	1.96338e-07	0	2.44577e-07	0	5.04848e-06	2.57057e-06	1.22291e-06	1.00256e-05	0
k__Bacteria	p__Proteobacteria	c__Gammaproteobacteria	o__Enterobacterales	f__Enterobacteriaceae	g__Raoultella	s__ornithinolytica	1.22601e-05	0.000105445	0.000960249	0.000921051	0.000232444	0.00019433	0.000337427	0.000743448	0.000865889	0.00116575	0.000232824	0.000195808	0.0012873	0.00131929	0.000535346	0.000649357	0.00371497	0.0024857	0.00262857	0.000198168	0.0169116	0.0177764	0.00203274	0.017777	0.0231128	0.00608272	0.0145378	0.017697	0.000433121	0.000940956	0.00149534	0.000671039	0.00127338	0.00123195	0.00664939	0.00393592	0.0014801
k__Bacteria	p__Proteobacteria	c__Gammaproteobacteria	o__Enterobacterales	f__Enterobacteriaceae	g__Cronobacter	s__	8.45527e-07	2.47341e-05	6.0325e-05	0.000155136	4.07843e-05	4.45801e-05	6.29669e-05	9.09086e-05	6.85915e-05	0.000140564	3.80376e-05	4.36832e-05	0.000264032	0.000211763	0.000124018	0.000129115	0.000285487	0.000269401	0.000325365	3.61016e-05	0.00270251	0.00338442	0.000295713	0.00318207	0.00430242	0.000510059	0.00266399	0.00338793	7.2645e-05	0.00023666	0.000201042	0.000135216	0.000279608	0.000209823	0.000312658	0.000802635	0.000185927
k__Bacteria	p__Proteobacteria	c__Gammaproteobacteria	o__Enterobacterales	f__Enterobacteriaceae	g__Cronobacter	s__sakazakii	2.34634e-05	0.000101703	0.000247153	0.000604361	0.000217516	0.000185709	0.000322365	0.000385591	0.000304886	0.00054903	0.000191442	0.000143311	0.00104075	0.00087628	0.000387525	0.000554747	0.00110353	0.00098811	0.00126198	0.000155502	0.0144412	0.0130634	0.00129966	0.0140002	0.0167085	0.00216775	0.0119076	0.0130112	0.000337701	0.000721347	0.000824469	0.000617709	0.00108736	0.000871103	0.00131137	0.00303539	0.000792222
k__Bacteria	p__Proteobacteria	c__Gammaproteobacteria	o__Enterobacterales	f__Enterobacteriaceae	g__Cronobacter	s__turicensis	9.72356e-06	3.54739e-05	9.29636e-05	0.000239401	6.77072e-05	5.51709e-05	0.00010355	0.000132126	9.72237e-05	0.000228222	6.39534e-05	4.65571e-05	0.0003644	0.000316876	0.000142822	0.000194117	0.000417717	0.0003647	0.00051701	5.43868e-05	0.00544665	0.00534983	0.000447884	0.00530039	0.00645912	0.000798715	0.00437345	0.00516972	0.000110145	0.000265532	0.00030083	0.000181197	0.000380189	0.000314252	0.000460223	0.00118007	0.000298134
k__Bacteria	p__Proteobacteria	c__Gammaproteobacteria	o__Enterobacterales	f__Enterobacteriaceae	g__Shimwellia	s__blattae	1.26829e-05	4.42611e-05	0.000122451	0.000287113	8.95655e-05	7.80767e-05	0.000124888	0.000181432	0.00012208	0.000254675	8.15092e-05	6.45668e-05	0.000516007	0.000402248	0.000190906	0.000244427	0.000540646	0.000486266	0.000593668	7.29845e-05	0.00518752	0.00607149	0.000552699	0.00574806	0.00766575	0.00099217	0.00500347	0.00629377	0.000142345	0.000319411	0.00032969	0.000242506	0.000484654	0.000418682	0.000659966	0.00142599	0.000332283
k__Bacteria	p__Proteobacteria	c__Gammaproteobacteria	o__Enterobacterales	f__Enterobacteriaceae	g__Shigella	s__	7.60974e-06	9.2753e-06	4.97456e-05	4.52015e-05	3.59861e-05	4.01467e-05	2.1756e-05	0.000105546	5.53766e-05	5.34248e-05	1.02409e-05	1.09208e-05	4.82249e-05	3.69176e-05	3.02308e-05	2.18159e-05	9.341e-05	6.96411e-05	5.67731e-05	5.7825e-06	0.000216705	0.000224122	6.67196e-05	0.000488079	0.000185561	0.000179918	0.000515414	0.00022525	1.23693e-05	1.90965e-05	4.30455e-05	3.21242e-05	5.9805e-05	4.65916e-05	0.000121476	0.000205819	3.68601e-05
k__Bacteria	p__Proteobacteria	c__Gammaproteobacteria	o__Enterobacterales	f__Enterobacteriaceae	g__Shigella	s__flexneri	8.66665e-06	1.93642e-05	9.99415e-05	7.6452e-05	6.79738e-05	7.1673e-05	5.27165e-05	0.000142141	0.000111697	0.000109443	1.79738e-05	2.0692e-05	7.11318e-05	0.000103318	5.49867e-05	5.67659e-05	0.000183989	0.000137144	0.000132278	1.1565e-05	0.000601092	0.000646523	0.000157433	0.000833389	0.000591212	0.000365077	0.000838956	0.000616222	3.53408e-05	6.38823e-05	0.000102233	8.94439e-05	0.00011728	8.16157e-05	0.000237653	0.000326126	0.000112207
k__Bacteria	p__Proteobacteria	c__Gammaproteobacteria	o__Enterobacterales	f__Enterobacteriaceae	g__Shigella	s__dysenteriae	7.82112e-06	2.61986e-05	0.000133255	0.000118305	8.63667e-05	0.000106894	6.54772e-05	0.000199537	0.000146308	0.000165721	2.75877e-05	2.66314e-05	0.000103382	0.000121264	7.30775e-05	7.23487e-05	0.000262438	0.000212283	0.000191069	2.03169e-05	0.000848012	0.00122833	0.000184794	0.00102165	0.00110175	0.000522724	0.00103791	0.00112074	3.73042e-05	7.41125e-05	7.99767e-05	9.19635e-05	0.00013592	9.41472e-05	0.000308582	0.000405151	7.9683e-05
k__Bacteria	p__Proteobacteria	c__Gammaproteobacteria	o__Enterobacterales	f__Enterobacteriaceae	g__Shigella	s__boydii	5.91869e-06	2.22933e-05	6.79782e-05	6.69652e-05	6.26425e-05	4.97524e-05	3.78638e-05	0.000124422	8.77845e-05	9.62165e-05	2.59158e-05	1.43695e-05	4.67179e-05	8.69102e-05	4.40369e-05	3.67309e-05	0.000156088	0.00010996	8.90502e-05	1.54721e-05	0.000333762	0.000623503	0.000113234	0.000549301	0.000454704	0.000310053	0.000579156	0.000476222	3.92675e-05	3.34188e-05	4.72033e-05	7.64263e-05	8.54357e-05	4.91622e-05	0.000194851	0.000257716	4.85145e-05
k__Bacteria	p__Proteobacteria	c__Gammaproteobacteria	o__Enterobacterales	f__Enterobacteriaceae	g__Shigella	s__sonnei	4.6504e-06	1.52961e-05	7.81074e-05	7.05925e-05	6.45085e-05	5.73876e-05	3.8073e-05	0.000128659	9.62798e-05	0.000113074	1.33759e-05	1.62854e-05	5.06362e-05	6.51185e-05	4.18946e-05	3.8957e-05	0.000143148	0.000119734	0.000140348	9.53331e-06	0.000421805	0.00169177	0.000103763	0.000597698	0.000933289	0.00030394	0.000680243	0.000883729	1.88484e-05	4.04663e-05	4.20672e-05	5.27005e-05	0.00010097	5.62313e-05	0.000219309	0.000335562	5.06827e-05
k__Bacteria	p__Proteobacteria	c__Gammaproteobacteria	o__Enterobacterales	f__Enterobacteriaceae	g__Candidatus Moranella	s__endobia	1.26829e-06	6.50898e-07	3.82659e-06	5.02239e-06	7.99692e-07	1.72409e-06	2.30112e-06	5.00768e-06	4.40496e-06	1.8154e-06	3.13497e-06	1.72434e-06	1.77829e-05	1.17931e-05	6.90309e-06	6.45573e-06	1.29399e-05	1.61885e-05	7.4929e-06	1.40655e-06	7.80379e-06	3.23587e-05	1.41016e-05	1.06472e-05	3.6144e-05	2.75118e-05	2.83301e-05	5.65881e-05	3.1414e-06	4.31944e-06	5.62527e-06	4.40921e-06	5.82516e-06	1.09249e-05	1.26368e-05	2.53588e-05	4.60752e-06
k__Bacteria	p__Proteobacteria	c__Gammaproteobacteria	o__Enterobacterales	f__Yersiniaceae	g__	s__	0	1.95269e-06	5.40224e-06	1.19979e-05	1.33282e-06	2.70929e-06	4.18385e-06	6.5485e-06	3.46104e-06	8.81768e-06	5.01595e-06	2.6823e-06	1.62759e-05	1.61514e-05	7.85524e-06	9.12707e-06	1.77924e-05	1.46613e-05	1.26803e-05	3.12568e-06	8.80428e-05	0.000165486	2.12577e-05	0.000111554	0.000186206	3.44989e-05	0.000107203	0.000149922	8.24618e-06	9.54824e-06	9.5385e-06	8.81841e-06	1.43687e-05	1.25315e-05	3.17958e-05	5.36663e-05	1.08412e-05
k__Bacteria	p__Proteobacteria	c__Gammaproteobacteria	o__Enterobacterales	f__Yersiniaceae	g__Serratia	s__	2.07154e-05	2.57105e-05	6.91037e-05	0.000164344	4.23837e-05	3.91615e-05	6.90335e-05	8.12785e-05	6.95354e-05	0.000141083	4.97415e-05	3.77438e-05	0.000285431	0.000229453	0.00010188	0.00012444	0.000320667	0.000265125	0.000342656	4.78228e-05	0.0028792	0.00324869	0.000303921	0.00283531	0.0039242	0.000535388	0.00244701	0.003184	9.56165e-05	0.000178916	0.000190281	0.000132696	0.000276501	0.000226853	0.000368913	0.00079261	0.000185114
k__Bacteria	p__Proteobacteria	c__Gammaproteobacteria	o__Enterobacterales	f__Yersiniaceae	g__Serratia	s__marcescens	4.8195e-05	4.1332e-05	0.000104668	0.000260327	0.000110357	0.000103692	0.000120286	0.000167179	0.00014379	0.000282166	7.33583e-05	7.06978e-05	0.000370428	0.00035123	0.00020614	0.000217269	0.000452897	0.000401353	0.000614994	6.81397e-05	0.0059719	0.00655536	0.000476508	0.00761665	0.00882397	0.000796095	0.00594995	0.00645288	0.000130565	0.000295086	0.00038154	0.000240617	0.000484654	0.000374982	0.000514032	0.0012355	0.00037619
k__Bacteria	p__Proteobacteria	c__Gammaproteobacteria	o__Enterobacterales	f__Yersiniaceae	g__Serratia	s__liquefaciens	5.91869e-06	2.52223e-05	6.5052e-05	0.000115794	5.49122e-05	3.32503e-05	7.59368e-05	0.000124036	4.87692e-05	9.15483e-05	4.17996e-05	4.17672e-05	0.000226657	0.000193305	0.000111164	0.000119097	0.000261225	0.000198538	0.000209225	3.39136e-05	0.00195775	0.00184575	0.000268562	0.00200918	0.00247393	0.000458093	0.00170463	0.00188798	5.94903e-05	0.0001239	0.000165823	0.0001096	0.000194172	0.000194078	0.000283716	0.000538432	0.00016316
k__Bacteria	p__Proteobacteria	c__Gammaproteobacteria	o__Enterobacterales	f__Yersiniaceae	g__Serratia	s__proteamaculans	8.45527e-07	1.96897e-05	4.77198e-05	0.00011412	2.9322e-05	2.66003e-05	5.48084e-05	6.20182e-05	4.84546e-05	9.33637e-05	3.28127e-05	2.45239e-05	0.000174514	0.000145619	6.95069e-05	9.66133e-05	0.000188842	0.000180517	0.000230839	2.71934e-05	0.00224609	0.00249922	0.000217207	0.00246242	0.00327361	0.000385601	0.00200918	0.00246268	5.77233e-05	0.000130947	0.00015335	0.000106661	0.000184464	0.000156162	0.000248659	0.000557304	0.000150422
k__Bacteria	p__Proteobacteria	c__Gammaproteobacteria	o__Enterobacterales	f__Yersiniaceae	g__Serratia	s__plymuthica	1.6065e-05	1.31807e-05	2.76865e-05	7.95212e-05	2.77227e-05	2.26595e-05	3.47259e-05	5.0462e-05	3.90154e-05	7.00228e-05	2.65428e-05	1.82013e-05	0.000125083	0.000112291	5.14161e-05	6.74512e-05	0.000151235	0.000110876	0.00015274	2.12546e-05	0.00133725	0.00150457	0.000150487	0.00142697	0.00188723	0.000248479	0.00119115	0.00146725	3.75005e-05	9.82105e-05	8.70694e-05	6.84477e-05	0.000128542	0.000101216	0.000169985	0.000359151	8.9169e-05
k__Bacteria	p__Proteobacteria	c__Gammaproteobacteria	o__Enterobacterales	f__Yersiniaceae	g__Rahnella	s__	1.03577e-05	1.87133e-05	4.59191e-05	0.000107702	3.25208e-05	2.41373e-05	4.47672e-05	5.89365e-05	4.40496e-05	9.49197e-05	3.36487e-05	2.5865e-05	0.000183858	0.000148696	6.68885e-05	9.3942e-05	0.000197738	0.00016891	0.0002196	3.04753e-05	0.00223589	0.00237457	0.00021426	0.0022727	0.0029225	0.000389532	0.00188298	0.00238148	6.57731e-05	0.000130947	0.000132316	9.65826e-05	0.000196891	0.000143952	0.00023643	0.000533714	0.000128197
k__Bacteria	p__Proteobacteria	c__Gammaproteobacteria	o__Enterobacterales	f__Yersiniaceae	g__Rahnella	s__aquatilis	5.28454e-06	1.69234e-05	5.69486e-05	0.000114957	4.71818e-05	3.20188e-05	5.48084e-05	7.35744e-05	5.38034e-05	0.000123966	4.05456e-05	2.91221e-05	0.00017572	0.000163053	8.56935e-05	9.19385e-05	0.000214317	0.000171965	0.000261099	3.28196e-05	0.0022703	0.0022662	0.000218049	0.00202273	0.00240777	0.000352413	0.0017555	0.00209119	5.47782e-05	0.00011958	0.000123756	0.000100782	0.000208929	0.000150378	0.000229908	0.000540791	0.0001263
k__Bacteria	p__Proteobacteria	c__Gammaproteobacteria	o__Enterobacterales	f__Yersiniaceae	g__Rahnella	s__sp. Y9602	0	1.62725e-07	3.15131e-06	6.13848e-06	2.13251e-06	1.47779e-06	2.92869e-06	5.00768e-06	9.4392e-07	9.33637e-06	2.08998e-06	2.29911e-06	8.74077e-06	1.1024e-05	3.8086e-06	5.7879e-06	6.06559e-06	1.06905e-05	1.26803e-05	2.03169e-06	8.80428e-05	0.000173955	1.43121e-05	0.000112522	0.000189433	2.5765e-05	9.11069e-05	0.000143307	3.33774e-06	6.82017e-06	1.02722e-05	5.24906e-06	8.93192e-06	8.67568e-06	1.50826e-05	2.59485e-05	1.05702e-05
k__Bacteria	p__Proteobacteria	c__Gammaproteobacteria	o__Enterobacterales	f__Yersiniaceae	g__Yersinia	s__	0	4.88174e-07	3.15131e-06	6.4175e-06	1.59938e-06	7.38896e-07	1.46435e-06	2.69644e-06	1.5732e-06	1.8154e-06	1.25399e-06	9.57964e-07	8.43937e-06	4.10195e-06	2.38037e-06	2.89395e-06	9.30057e-06	4.58165e-06	4.32283e-06	1.25027e-06	4.122e-05	6.08083e-05	7.78746e-06	2.95219e-05	4.0662e-05	1.65944e-05	3.18713e-05	5.18111e-05	2.94507e-06	3.18275e-06	3.66865e-06	3.77932e-06	7.37854e-06	5.78379e-06	1.26368e-05	1.47435e-05	2.7103e-06
k__Bacteria	p__Proteobacteria	c__Gammaproteobacteria	o__Enterobacterales	f__Yersiniaceae	g__Yersinia	s__enterocolitica	7.18698e-06	1.3018e-05	3.10629e-05	7.86841e-05	3.03883e-05	1.99502e-05	3.84914e-05	5.12324e-05	3.55543e-05	6.48359e-05	2.71697e-05	1.85845e-05	0.000123275	0.000122546	5.21302e-05	6.14407e-05	0.000130208	0.000113625	0.000164267	2.29737e-05	0.00114256	0.00131411	0.000154065	0.00111094	0.00150707	0.000263764	0.000993483	0.00129197	5.12441e-05	8.00233e-05	8.19333e-05	6.97075e-05	0.000116115	0.000102823	0.00016917	0.000334972	8.80849e-05
k__Bacteria	p__Proteobacteria	c__Gammaproteobacteria	o__Enterobacterales	f__Yersiniaceae	g__Yersinia	s__pestis	0	1.46452e-06	3.3764e-06	9.20772e-06	3.7319e-06	4.18708e-06	8.1585e-06	1.92603e-05	7.866e-06	1.34859e-05	2.50798e-06	1.53274e-06	7.53515e-06	7.17842e-06	4.76075e-06	9.57229e-06	2.0623e-05	1.77157e-05	6.19605e-05	2.50054e-06	4.22205e-05	0.000109455	3.24127e-05	9.43733e-05	0.000100687	6.07006e-05	9.5292e-05	0.000127139	8.04985e-06	1.2049e-05	1.41855e-05	1.32276e-05	3.99995e-05	2.82763e-05	3.70951e-05	9.7307e-05	1.27384e-05
k__Bacteria	p__Proteobacteria	c__Gammaproteobacteria	o__Enterobacterales	f__Yersiniaceae	g__Yersinia	s__pseudotuberculosis	0	1.62725e-06	3.60149e-06	7.81261e-06	2.66564e-06	9.85195e-07	4.81142e-06	9.63015e-06	7.23672e-06	6.22425e-06	3.13497e-06	1.91593e-06	1.17548e-05	1.28186e-05	4.52271e-06	7.12356e-06	2.02186e-05	1.3745e-05	1.3833e-05	1.71912e-06	0.000147071	0.00021196	1.76796e-05	0.000202782	0.000240422	3.71191e-05	0.000166761	0.000158741	4.71211e-06	8.63888e-06	1.07614e-05	1.21778e-05	1.70871e-05	1.06036e-05	2.52736e-05	3.65638e-05	1.7346e-05
k__Bacteria	p__Proteobacteria	c__Gammaproteobacteria	o__Enterobacterales	f__Erwiniaceae	g__	s__	0	9.76347e-07	2.47603e-06	7.81261e-06	1.33282e-06	1.23149e-06	2.30112e-06	6.93371e-06	3.46104e-06	9.33637e-06	1.67198e-06	1.34115e-06	7.53515e-06	8.20391e-06	2.61841e-06	4.89745e-06	8.08745e-06	7.94153e-06	2.16141e-05	1.40655e-06	0.000243718	0.000218693	1.01026e-05	0.000181003	0.000227191	1.92146e-05	0.00014326	0.000189239	2.35605e-06	1.11396e-05	8.56019e-06	4.19924e-06	3.02909e-05	1.02823e-05	8.15276e-06	3.65638e-05	7.31782e-06
k__Bacteria	p__Proteobacteria	c__Gammaproteobacteria	o__Enterobacterales	f__Erwiniaceae	g__Erwinia	s__	4.22763e-07	9.9262e-06	2.97123e-05	7.98002e-05	1.75932e-05	1.6502e-05	2.80318e-05	4.73803e-05	2.64298e-05	6.7948e-05	2.29898e-05	1.70518e-05	0.000126289	9.40886e-05	5.16541e-05	5.83242e-05	0.000126973	0.000126759	0.00017176	1.78164e-05	0.00108833	0.00159535	0.000144384	0.00115571	0.00167747	0.000249789	0.00100443	0.00149591	3.41628e-05	8.22967e-05	8.56019e-05	5.43802e-05	0.000200386	0.000103466	0.000143489	0.000372715	8.70008e-05
k__Bacteria	p__Proteobacteria	c__Gammaproteobacteria	o__Enterobacterales	f__Erwiniaceae	g__Erwinia	s__billingiae	1.3317e-05	2.58732e-05	6.12254e-05	0.000170203	4.61156e-05	4.40875e-05	7.30081e-05	9.8998e-05	6.60744e-05	0.000140824	4.53526e-05	4.08093e-05	0.000260415	0.000215353	8.97401e-05	0.000119097	0.000272143	0.000236719	0.000314702	4.34469e-05	0.00274814	0.00337986	0.000286452	0.00299551	0.00427725	0.000500452	0.00252814	0.00332069	7.71607e-05	0.000191874	0.000191993	0.000122618	0.000349121	0.000231351	0.000345677	0.000740713	0.000192703
k__Bacteria	p__Proteobacteria	c__Gammaproteobacteria	o__Enterobacterales	f__Erwiniaceae	g__Erwinia	s__tasmaniensis	8.0325e-06	1.09025e-05	2.67861e-05	6.4733e-05	2.39908e-05	2.24132e-05	3.24248e-05	4.08318e-05	3.27226e-05	6.7948e-05	2.29898e-05	1.91593e-05	0.00010941	9.38322e-05	6.04615e-05	5.63207e-05	0.00012576	0.000114236	0.000144671	1.79726e-05	0.00135926	0.00152195	0.000123336	0.00156684	0.00206472	0.000226645	0.00124073	0.00149922	3.86785e-05	8.68435e-05	9.34284e-05	5.85795e-05	0.000166211	9.70391e-05	0.000158979	0.000321408	8.99821e-05
k__Bacteria	p__Proteobacteria	c__Gammaproteobacteria	o__Enterobacterales	f__Erwiniaceae	g__Erwinia	s__amylovora	5.91869e-06	1.00889e-05	2.29595e-05	5.69204e-05	1.91926e-05	1.42853e-05	2.44755e-05	3.38981e-05	2.7059e-05	5.65369e-05	2.15268e-05	1.43695e-05	9.82583e-05	8.51155e-05	3.45154e-05	4.6971e-05	0.000110798	8.94949e-05	0.000124786	1.39093e-05	0.00114696	0.00126872	0.000104815	0.00098487	0.00131183	0.000197823	0.000840887	0.00116887	3.18067e-05	6.54736e-05	5.77202e-05	4.4302e-05	0.000139027	8.41862e-05	0.000124737	0.000273049	5.98977e-05
k__Bacteria	p__Proteobacteria	c__Gammaproteobacteria	o__Enterobacterales	f__Erwiniaceae	g__Erwinia	s__sp. Ejp617	6.34145e-06	1.95269e-06	7.20299e-06	1.61833e-05	5.33128e-06	3.44818e-06	8.78608e-06	1.19414e-05	7.866e-06	1.14111e-05	5.43395e-06	4.59823e-06	3.52645e-05	2.46117e-05	1.2854e-05	1.4915e-05	3.51804e-05	2.32137e-05	2.9107e-05	4.37595e-06	0.000219106	0.000407199	3.99896e-05	0.0005931	0.000729334	6.2884e-05	0.000508009	0.000644516	7.85351e-06	1.95512e-05	3.03275e-05	1.44874e-05	0.00013126	2.98829e-05	5.25853e-05	9.25891e-05	2.629e-05
k__Bacteria	p__Proteobacteria	c__Gammaproteobacteria	o__Enterobacterales	f__Erwiniaceae	g__Erwinia	s__pyrifoliae	0	2.11542e-06	5.17715e-06	1.64623e-05	5.06472e-06	3.94078e-06	4.39304e-06	9.24495e-06	4.40496e-06	1.03737e-05	5.22495e-06	3.06549e-06	2.53181e-05	1.9997e-05	9.5215e-06	1.44697e-05	2.7093e-05	3.02389e-05	2.62251e-05	3.75081e-06	0.000325558	0.000367456	2.9887e-05	0.000577129	0.000716425	5.50235e-05	0.000567889	0.000637167	8.24618e-06	1.97785e-05	2.91047e-05	1.25977e-05	7.72805e-05	2.24925e-05	3.22034e-05	6.42816e-05	2.81872e-05
k__Bacteria	p__Proteobacteria	c__Gammaproteobacteria	o__Enterobacterales	f__Erwiniaceae	g__Pantoea	s__	0	8.13623e-07	2.25093e-06	3.62728e-06	5.33128e-07	9.85195e-07	2.51031e-06	1.54082e-06	1.88784e-06	1.55606e-06	1.46299e-06	1.53274e-06	9.04218e-06	9.48577e-06	3.09449e-06	6.01051e-06	9.70494e-06	7.63609e-06	6.91652e-06	9.37703e-07	3.58174e-05	4.69093e-05	7.36651e-06	4.67027e-05	6.84154e-05	1.39742e-05	3.92758e-05	5.80579e-05	2.94507e-06	3.41009e-06	5.13612e-06	4.19924e-06	9.39793e-05	7.39039e-06	1.10062e-05	1.53332e-05	5.42061e-06
k__Bacteria	p__Proteobacteria	c__Gammaproteobacteria	o__Enterobacterales	f__Erwiniaceae	g__Pantoea	s__sp. At-9b	1.18374e-05	2.57105e-05	5.91996e-05	0.00014258	5.06472e-05	4.99987e-05	6.96611e-05	0.00010285	8.58967e-05	0.000123448	4.86965e-05	3.92765e-05	0.00024655	0.000203303	9.47389e-05	0.000129115	0.00026446	0.000226334	0.000308073	3.6883e-05	0.00248221	0.00299915	0.000270877	0.00259212	0.00359858	0.000477307	0.00228475	0.00291024	8.59959e-05	0.000167549	0.000175606	0.000142144	0.000648923	0.000196649	0.000300022	0.000675252	0.000164515
k__Bacteria	p__Proteobacteria	c__Gammaproteobacteria	o__Enterobacterales	f__Erwiniaceae	g__Pantoea	s__vagans	2.95934e-06	2.14796e-05	4.59191e-05	0.000101006	4.29168e-05	3.05411e-05	5.66911e-05	6.66407e-05	4.68814e-05	0.000101922	4.09636e-05	3.56363e-05	0.000201641	0.000164847	7.52198e-05	0.00010485	0.000197334	0.000178379	0.000244096	2.70371e-05	0.00296624	0.00230485	0.000224994	0.00270319	0.00301705	0.000362893	0.00225964	0.00232379	5.79196e-05	0.000117762	0.000139653	8.69244e-05	0.000859017	0.000159054	0.000238061	0.000537842	0.000137141
k__Bacteria	p__Proteobacteria	c__Gammaproteobacteria	o__Enterobacterales	f__Erwiniaceae	g__Pantoea	s__ananatis	5.91869e-06	2.48969e-05	5.7849e-05	0.000118584	5.78444e-05	3.793e-05	4.9997e-05	0.000109784	4.93985e-05	0.000101922	3.97096e-05	3.06549e-05	0.000191091	0.000165873	8.2599e-05	0.000102624	0.000224831	0.000164023	0.000214412	3.21945e-05	0.00188792	0.00192632	0.000210472	0.00167985	0.00217542	0.000368134	0.00153562	0.00180898	4.22126e-05	0.000121626	0.000128892	8.12554e-05	0.000662127	0.000159697	0.000243768	0.000549637	0.000124403
k__Bacteria	p__Proteobacteria	c__Gammaproteobacteria	o__Enterobacterales	f__Erwiniaceae	g__Pantoea	s__Candidatus Pantoea carbekii	4.22763e-07	3.25449e-07	2.25093e-06	3.06924e-06	1.06626e-06	1.47779e-06	2.09192e-06	2.31124e-06	1.25856e-06	1.8154e-06	2.29898e-06	5.74779e-07	7.83655e-06	6.4093e-06	1.19019e-06	4.45223e-06	6.87433e-06	8.24697e-06	2.5937e-06	6.25135e-07	3.64177e-05	1.93284e-05	6.52463e-06	3.00059e-05	2.77534e-05	1.39742e-05	2.3823e-05	2.93964e-05	2.35605e-06	2.72807e-06	3.1795e-06	2.93947e-06	5.04848e-06	3.85586e-06	6.92985e-06	1.5923e-05	4.06546e-06
k__Bacteria	p__Proteobacteria	c__Gammaproteobacteria	o__Enterobacterales	f__Erwiniaceae	g__Buchnera	s__aphidicola	3.59349e-06	1.62725e-06	3.3764e-06	2.23217e-06	5.86441e-06	5.41857e-06	7.11254e-06	6.5485e-06	1.19563e-05	1.08924e-05	1.46299e-06	2.6823e-06	5.42531e-06	4.87107e-06	1.73767e-05	9.57229e-06	8.89619e-06	1.71048e-05	1.55622e-05	1.56284e-07	3.38164e-05	5.21214e-06	6.94557e-06	4.2347e-05	3.29168e-05	1.5721e-05	5.18311e-05	5.76904e-05	1.37436e-06	4.0921e-06	4.40238e-06	2.09962e-06	1.90289e-05	1.57448e-05	7.74513e-06	4.89484e-05	4.33649e-06
k__Bacteria	p__Proteobacteria	c__Gammaproteobacteria	o__Enterobacterales	f__Erwiniaceae	g__Wigglesworthia	s__glossinidia	0	0	2.25093e-07	0	2.66564e-07	0	0	0	0	2.59344e-07	0	0	3.01406e-07	0	0	2.22611e-07	0	0	5.76377e-07	0	1.40068e-06	1.30304e-06	8.41887e-07	1.20991e-06	3.22714e-07	8.7339e-07	2.25353e-06	1.83727e-06	1.96338e-07	2.27339e-07	4.89154e-07	0	0	3.21321e-07	4.07638e-07	0	0
k__Bacteria	p__Proteobacteria	c__Gammaproteobacteria	o__Enterobacterales	f__Pectobacteriaceae	g__	s__	2.11382e-07	3.25449e-07	9.00374e-07	5.30141e-06	7.99692e-07	2.46299e-07	2.30112e-06	2.31124e-06	9.4392e-07	3.89015e-06	1.25399e-06	5.74779e-07	3.01406e-06	4.10195e-06	1.9043e-06	2.89395e-06	6.46996e-06	3.35988e-06	8.06928e-06	9.37703e-07	4.02195e-05	9.1864e-05	4.41991e-06	3.26677e-05	7.51924e-05	6.11373e-06	3.09055e-05	6.43046e-05	2.94507e-06	2.27339e-06	3.1795e-06	2.30958e-06	9.32026e-06	3.85586e-06	5.70693e-06	1.88717e-05	3.5234e-06
k__Bacteria	p__Proteobacteria	c__Gammaproteobacteria	o__Enterobacterales	f__Pectobacteriaceae	g__Pectobacterium	s__	1.01463e-05	1.67606e-05	3.55648e-05	8.14744e-05	2.31911e-05	3.84226e-05	4.01649e-05	5.27732e-05	6.07255e-05	7.13195e-05	3.17677e-05	2.49071e-05	0.000171199	0.000116906	5.83192e-05	7.27939e-05	0.000156896	0.000135617	0.000171472	2.46928e-05	0.00134966	0.00156429	0.000155749	0.00127791	0.001712	0.000287782	0.00112161	0.0014621	5.67416e-05	8.88896e-05	8.95152e-05	7.57964e-05	0.000159221	0.000120174	0.000203004	0.000381561	8.51036e-05
k__Bacteria	p__Proteobacteria	c__Gammaproteobacteria	o__Enterobacterales	f__Pectobacteriaceae	g__Pectobacterium	s__carotovorum	2.15609e-05	3.0104e-05	6.14505e-05	0.00014844	4.98475e-05	5.27079e-05	6.56864e-05	0.000123651	9.18749e-05	0.000123188	5.01595e-05	3.69774e-05	0.000230576	0.000176897	9.87856e-05	0.000118874	0.000237367	0.000205258	0.000293088	4.25092e-05	0.00527856	0.00280869	0.000271719	0.00390052	0.0032791	0.000468137	0.00368645	0.00266258	8.57996e-05	0.000160047	0.000147724	0.000138995	0.000244269	0.000185081	0.000297576	0.000705328	0.000163973
k__Bacteria	p__Proteobacteria	c__Gammaproteobacteria	o__Enterobacterales	f__Pectobacteriaceae	g__Pectobacterium	s__atrosepticum	1.05691e-06	8.6244e-06	2.09337e-05	5.1898e-05	1.62604e-05	1.30538e-05	2.57307e-05	3.50538e-05	2.32834e-05	4.20137e-05	1.48389e-05	1.41779e-05	9.37372e-05	7.94754e-05	3.30872e-05	4.42997e-05	9.86669e-05	8.1248e-05	8.61683e-05	1.56284e-05	0.000930652	0.000853271	0.000104815	0.000908646	0.00114854	0.000177298	0.000819318	0.000939215	3.0236e-05	5.25153e-05	6.08997e-05	4.66116e-05	0.000104465	8.22583e-05	0.000113731	0.000208768	6.15239e-05
k__Bacteria	p__Proteobacteria	c__Gammaproteobacteria	o__Enterobacterales	f__Pectobacteriaceae	g__Pectobacterium	s__sp. SCC3193	4.22763e-07	4.88174e-07	2.25093e-06	5.30141e-06	2.39908e-06	2.21669e-06	7.11254e-06	2.31124e-06	4.7196e-06	1.40046e-05	2.71697e-06	1.91593e-06	7.83655e-06	9.74214e-06	4.04664e-06	9.34968e-06	1.94099e-05	1.0996e-05	2.13259e-05	1.25027e-06	0.000186691	0.000149198	1.07341e-05	0.00014398	0.00016652	3.10053e-05	0.000125232	0.000155433	4.12309e-06	1.25036e-05	9.5385e-06	7.97857e-06	2.4854e-05	1.12463e-05	2.32354e-05	4.18715e-05	7.31782e-06
k__Bacteria	p__Proteobacteria	c__Gammaproteobacteria	o__Enterobacterales	f__Pectobacteriaceae	g__Pectobacterium	s__parmentieri	2.11382e-07	4.88174e-07	5.62734e-06	7.25457e-06	3.46533e-06	4.92598e-07	3.13789e-06	4.62247e-06	2.20248e-06	8.03965e-06	2.29898e-06	1.91593e-06	1.02478e-05	1.05113e-05	3.57056e-06	8.45923e-06	1.69836e-05	1.28286e-05	1.87322e-05	2.03169e-06	0.000209102	0.000198061	1.45226e-05	0.000204476	0.000261398	2.79485e-05	0.000195413	0.000219738	3.1414e-06	8.63888e-06	9.29392e-06	5.24906e-06	1.1262e-05	1.12463e-05	1.34521e-05	4.3051e-05	9.48607e-06
k__Bacteria	p__Proteobacteria	c__Gammaproteobacteria	o__Enterobacterales	f__Pectobacteriaceae	g__Dickeya	s__	0	0	1.12547e-06	5.02239e-06	1.59938e-06	4.92598e-07	8.36769e-07	1.54082e-06	1.88784e-06	4.66818e-06	2.08998e-07	2.10752e-06	3.31546e-06	5.89656e-06	2.14234e-06	2.0035e-06	4.4481e-06	4.58165e-06	8.64565e-06	3.12568e-07	7.18349e-05	0.000106849	6.52463e-06	6.89651e-05	0.000105205	1.09174e-05	5.31188e-05	8.04726e-05	9.81689e-07	4.0921e-06	3.91323e-06	4.40921e-06	5.04848e-06	3.21321e-06	1.05986e-05	1.23845e-05	3.79443e-06
k__Bacteria	p__Proteobacteria	c__Gammaproteobacteria	o__Enterobacterales	f__Pectobacteriaceae	g__Dickeya	s__dadantii	9.72356e-06	1.38316e-05	3.28636e-05	7.7568e-05	3.7319e-05	3.07874e-05	4.39304e-05	5.54697e-05	4.81399e-05	6.22425e-05	2.88417e-05	2.73978e-05	0.00013714	0.000133826	6.85548e-05	8.10305e-05	0.000165388	0.000124926	0.000166285	2.43803e-05	0.00132785	0.00137362	0.000162063	0.00144875	0.00191369	0.000268131	0.00119373	0.0013684	4.16236e-05	7.95687e-05	0.000126935	7.85259e-05	0.000147571	0.000124994	0.000183845	0.000342639	0.000131721
k__Bacteria	p__Proteobacteria	c__Gammaproteobacteria	o__Enterobacterales	f__Pectobacteriaceae	g__Dickeya	s__zeae	1.14146e-05	2.32696e-05	5.01958e-05	0.000102122	5.17134e-05	4.48264e-05	3.95374e-05	9.47607e-05	6.13548e-05	8.03965e-05	3.44847e-05	3.69774e-05	0.000156128	0.000123315	8.09327e-05	7.70235e-05	0.000174285	0.000142337	0.000187899	3.17256e-05	0.00135826	0.00154171	0.000159538	0.00129606	0.00181301	0.000316167	0.00111485	0.0015231	4.90844e-05	0.000102075	0.000115929	7.74761e-05	0.000177085	0.000132384	0.000194443	0.000424023	0.000119253
k__Bacteria	p__Proteobacteria	c__Gammaproteobacteria	o__Enterobacterales	f__Pectobacteriaceae	g__Sodalis	s__glossinidius	1.24715e-05	8.6244e-06	2.31846e-05	3.62728e-05	1.30616e-05	1.35464e-05	1.61078e-05	2.50384e-05	1.54174e-05	3.70861e-05	1.00319e-05	1.43695e-05	5.09376e-05	4.46088e-05	2.78504e-05	2.31516e-05	6.34865e-05	4.79546e-05	7.954e-05	8.75189e-06	0.00057548	0.000724271	5.83007e-05	0.000466543	0.000697385	0.000100003	0.000422375	0.000636065	1.90448e-05	4.0239e-05	4.32901e-05	2.85549e-05	0.000105241	4.91622e-05	5.58464e-05	0.000160999	4.4178e-05
k__Bacteria	p__Proteobacteria	c__Gammaproteobacteria	o__Enterobacterales	f__Hafniaceae	g__Edwardsiella	s__	6.13007e-06	1.02516e-05	3.51146e-05	7.39408e-05	2.21248e-05	1.47779e-05	3.61903e-05	4.19875e-05	3.27226e-05	6.58733e-05	2.15268e-05	1.68602e-05	0.000112123	9.0243e-05	5.21302e-05	5.96598e-05	0.000119694	0.000109654	0.000159945	2.28174e-05	0.00132604	0.00139403	0.000147962	0.00123121	0.00159614	0.000234942	0.00104725	0.00128058	4.57467e-05	8.41154e-05	9.17164e-05	7.8106e-05	0.000126212	9.25406e-05	0.000168355	0.000349126	0.000100823
k__Bacteria	p__Proteobacteria	c__Gammaproteobacteria	o__Enterobacterales	f__Hafniaceae	g__Edwardsiella	s__ictaluri	6.76421e-06	1.85506e-05	5.24468e-05	8.09163e-05	3.1188e-05	3.05411e-05	3.51443e-05	8.55158e-05	3.80714e-05	5.9649e-05	2.96777e-05	2.93137e-05	0.000157635	0.000128442	8.59315e-05	8.45923e-05	0.000184798	0.000145086	0.000174354	2.313e-05	0.000770574	0.00111822	0.000152592	0.000836777	0.00127633	0.000321407	0.000762336	0.00112221	4.33906e-05	8.86622e-05	9.34284e-05	6.73979e-05	0.000153396	0.000150057	0.000984854	0.000393356	8.37484e-05
k__Bacteria	p__Proteobacteria	c__Gammaproteobacteria	o__Enterobacterales	f__Hafniaceae	g__Edwardsiella	s__tarda	6.34145e-07	1.13907e-05	3.48895e-05	4.99449e-05	1.25285e-05	1.47779e-05	3.03329e-05	4.46839e-05	2.3598e-05	2.6453e-05	1.92278e-05	1.91593e-05	0.000138044	9.10121e-05	4.52271e-05	5.25363e-05	0.00012859	0.000115458	6.10959e-05	1.20339e-05	0.000305749	0.000333794	0.000126283	0.000265697	0.000364667	0.000278175	0.000432999	0.000482468	3.65188e-05	4.72865e-05	4.50022e-05	4.74515e-05	0.000253977	8.73994e-05	0.000189552	0.000253588	5.3664e-05
k__Bacteria	p__Proteobacteria	c__Gammaproteobacteria	o__Enterobacterales	f__Hafniaceae	g__Edwardsiella	s__piscicida	0	2.11542e-06	6.30262e-06	1.2556e-05	3.19877e-06	2.46299e-06	4.39304e-06	8.08933e-06	4.09032e-06	6.22425e-06	5.22495e-06	2.87389e-06	1.89886e-05	1.82024e-05	5.95094e-06	7.7914e-06	2.34536e-05	1.31341e-05	1.93086e-05	2.50054e-06	0.0028772	0.000290577	1.85215e-05	0.00172824	0.000344336	3.49356e-05	0.00158165	0.000239948	4.51577e-06	1.45497e-05	1.2718e-05	6.29887e-06	2.64074e-05	1.73514e-05	1.95666e-05	8.49225e-05	1.38226e-05
k__Bacteria	p__Proteobacteria	c__Gammaproteobacteria	o__Enterobacterales	f__Morganellaceae	g__	s__	4.43902e-06	8.13623e-07	9.00374e-07	1.39511e-06	3.46533e-06	3.20188e-06	1.04596e-06	3.85206e-06	3.1464e-06	2.07475e-06	2.08998e-06	1.91593e-07	1.80844e-06	5.38381e-06	9.5215e-07	2.22611e-07	1.61749e-06	1.83266e-06	2.5937e-06	1.09399e-06	1.06052e-05	2.5192e-05	3.78849e-06	8.22742e-06	2.29127e-05	2.62017e-06	1.06238e-05	2.4252e-05	1.5707e-06	1.36403e-06	1.22288e-06	2.51955e-06	4.66013e-06	1.60661e-06	3.66874e-06	4.12818e-06	5.42061e-07
k__Bacteria	p__Proteobacteria	c__Gammaproteobacteria	o__Enterobacterales	f__Morganellaceae	g__Morganella	s__morganii	1.18374e-05	1.57843e-05	2.36348e-05	6.86394e-05	3.33205e-05	3.3004e-05	2.86594e-05	5.46993e-05	5.8523e-05	8.63614e-05	2.06908e-05	1.66686e-05	9.61485e-05	8.38337e-05	5.35584e-05	5.25363e-05	0.000110394	9.74365e-05	0.000157063	2.0942e-05	0.001645	0.00141054	0.000128598	0.0012421	0.0014151	0.000183848	0.00102632	0.00125964	4.43723e-05	6.88837e-05	5.77202e-05	6.59281e-05	0.00012893	9.0934e-05	0.000134521	0.000368587	6.07108e-05
k__Bacteria	p__Proteobacteria	c__Gammaproteobacteria	o__Enterobacterales	f__Morganellaceae	g__Xenorhabdus	s__nematophila	4.01625e-06	8.13623e-06	1.14798e-05	2.65071e-05	1.75932e-05	1.55168e-05	1.44343e-05	2.54236e-05	1.88784e-05	2.74904e-05	8.15092e-06	1.0346e-05	4.3101e-05	4.71725e-05	2.80884e-05	2.18159e-05	6.06559e-05	3.94022e-05	4.4381e-05	1.01584e-05	0.000151273	0.000273203	5.13551e-05	0.000173986	0.000270112	9.47628e-05	0.000197667	0.000295434	1.74741e-05	2.20519e-05	2.27457e-05	2.37257e-05	6.75719e-05	3.88799e-05	5.7477e-05	0.000106743	2.30376e-05
k__Bacteria	p__Proteobacteria	c__Gammaproteobacteria	o__Enterobacterales	f__Morganellaceae	g__Xenorhabdus	s__bovienii	4.43902e-06	3.90539e-06	4.72696e-06	1.2556e-05	6.6641e-06	4.43338e-06	7.53093e-06	7.70412e-06	6.2928e-06	1.34859e-05	6.47894e-06	5.74779e-06	1.80844e-05	1.87152e-05	8.56935e-06	1.11306e-05	2.54755e-05	1.92429e-05	3.60236e-05	3.75081e-06	0.000285339	0.000244971	2.65194e-05	0.000155837	0.000174911	4.19227e-05	0.000166117	0.000223413	1.07986e-05	1.63684e-05	1.443e-05	1.15479e-05	3.14559e-05	2.28138e-05	3.3834e-05	6.07432e-05	1.62618e-05
k__Bacteria	p__Proteobacteria	c__Gammaproteobacteria	o__Enterobacterales	f__Morganellaceae	g__Photorhabdus	s__	0	3.25449e-07	1.57565e-06	1.67413e-06	5.33128e-07	2.46299e-07	1.04596e-06	1.15562e-06	1.88784e-06	1.8154e-06	4.17996e-07	0	6.02812e-06	5.38381e-06	2.14234e-06	1.78089e-06	5.66121e-06	5.19254e-06	4.03464e-06	7.81419e-07	1.22059e-05	3.56163e-05	6.31415e-06	1.06472e-05	2.42036e-05	6.98712e-06	1.54528e-05	3.7113e-05	2.15971e-06	4.0921e-06	1.95662e-06	2.93947e-06	3.10675e-06	3.53454e-06	4.89166e-06	1.12051e-05	8.13091e-07
k__Bacteria	p__Proteobacteria	c__Gammaproteobacteria	o__Enterobacterales	f__Morganellaceae	g__Photorhabdus	s__luminescens	6.34145e-07	3.57994e-06	8.32846e-06	1.2835e-05	6.13097e-06	6.15747e-06	8.36769e-06	1.1171e-05	9.4392e-06	1.21891e-05	5.43395e-06	4.21504e-06	3.25518e-05	2.89701e-05	1.14258e-05	1.62506e-05	3.51804e-05	3.63478e-05	3.40062e-05	4.06338e-06	0.000181888	0.000235632	3.24127e-05	0.000150029	0.000227513	5.93905e-05	0.00015324	0.000211287	7.65717e-06	1.59137e-05	1.9077e-05	1.95265e-05	3.14559e-05	2.89189e-05	4.48402e-05	7.0179e-05	1.84301e-05
k__Bacteria	p__Proteobacteria	c__Gammaproteobacteria	o__Enterobacterales	f__Morganellaceae	g__Photorhabdus	s__asymbiotica	6.34145e-07	2.27814e-06	7.20299e-06	1.2277e-05	1.33282e-06	3.69448e-06	6.27577e-06	6.5485e-06	5.34888e-06	1.11518e-05	4.38896e-06	4.21504e-06	3.52645e-05	1.9997e-05	1.40442e-05	1.00175e-05	2.42623e-05	2.38246e-05	2.5937e-05	5.00108e-06	0.00012446	0.000167223	2.77823e-05	9.9455e-05	0.000141671	4.93465e-05	0.000110101	0.000169397	8.8352e-06	1.52317e-05	9.78308e-06	1.23878e-05	2.17473e-05	1.86366e-05	3.62798e-05	5.83842e-05	1.49067e-05
k__Bacteria	p__Proteobacteria	c__Gammaproteobacteria	o__Enterobacterales	f__Morganellaceae	g__Providencia	s__stuartii	4.22763e-07	2.76632e-06	7.20299e-06	1.2277e-05	6.13097e-06	5.41857e-06	4.81142e-06	1.3097e-05	7.866e-06	6.22425e-06	3.13497e-06	5.17301e-06	2.98392e-05	2.02534e-05	7.85524e-06	1.13532e-05	2.62842e-05	2.81008e-05	1.49858e-05	3.12568e-06	0.00010285	0.000133996	2.42043e-05	0.00014519	0.000202342	5.28401e-05	0.00016161	0.000202468	7.2645e-06	9.09356e-06	1.68758e-05	1.17579e-05	3.88344e-05	1.86366e-05	3.54645e-05	5.72047e-05	1.57198e-05
k__Bacteria	p__Proteobacteria	c__Gammaproteobacteria	o__Enterobacterales	f__Morganellaceae	g__Proteus	s__mirabilis	6.34145e-06	1.13907e-06	4.27677e-06	9.76576e-06	2.13251e-06	1.72409e-06	1.88273e-06	4.23727e-06	3.1464e-06	5.18687e-06	2.92597e-06	2.87389e-06	8.43937e-06	8.20391e-06	7.14112e-06	5.12006e-06	1.49618e-05	1.22177e-05	1.21039e-05	9.37703e-07	0.000129863	0.000164617	1.45226e-05	0.000134059	0.000182656	3.05686e-05	0.00011654	0.000160578	6.47914e-06	1.00029e-05	7.09273e-06	5.66898e-06	2.01939e-05	9.31832e-06	1.63055e-05	4.24612e-05	8.94401e-06
k__Bacteria	p__Proteobacteria	c__Gammaproteobacteria	o__Pseudomonadales	f__Pseudomonadaceae	g__Pseudomonas	s__	6.74308e-05	2.29442e-05	3.03876e-05	5.83155e-05	7.06394e-05	4.67968e-05	5.35532e-05	9.55311e-05	5.91523e-05	7.52096e-05	3.30217e-05	3.67858e-05	9.64499e-05	9.76778e-05	9.61671e-05	6.72286e-05	0.000123738	0.000192124	0.000116716	2.45366e-05	0.00028854	0.000319678	0.000106709	0.000367814	0.000296897	0.000148476	0.000289095	0.000273386	2.788e-05	3.20548e-05	6.38346e-05	7.53764e-05	9.82511e-05	0.000119532	9.98713e-05	0.00022587	5.47482e-05
k__Bacteria	p__Proteobacteria	c__Gammaproteobacteria	o__Pseudomonadales	f__Pseudomonadaceae	g__Pseudomonas	s__putida	6.19348e-05	3.14058e-05	6.37014e-05	8.39855e-05	8.90324e-05	7.04415e-05	4.79051e-05	0.000167179	8.08625e-05	8.14339e-05	4.17996e-05	5.57535e-05	0.000117548	0.000127161	0.000144965	7.56879e-05	0.000211891	0.000156998	0.000130261	3.28196e-05	0.000480834	0.000304476	0.000143331	0.000463639	0.00046729	0.000259397	0.000353804	0.000359003	3.65188e-05	5.77441e-05	7.82646e-05	8.48247e-05	0.000120775	0.00011182	0.000212379	0.000319049	7.91409e-05
k__Bacteria	p__Proteobacteria	c__Gammaproteobacteria	o__Pseudomonadales	f__Pseudomonadaceae	g__Pseudomonas	s__fulva	5.07316e-06	1.3018e-06	1.80075e-06	6.13848e-06	6.13097e-06	6.40377e-06	5.64819e-06	5.77809e-06	6.2928e-06	7.26162e-06	2.50798e-06	2.29911e-06	8.74077e-06	1.43568e-05	6.66505e-06	6.01051e-06	1.09181e-05	9.1633e-06	1.23921e-05	3.90709e-06	0.000125861	8.79549e-05	1.76796e-05	0.000121717	0.00012005	1.70311e-05	8.85314e-05	7.86354e-05	3.53408e-06	5.91081e-06	8.56019e-06	9.86823e-06	9.70861e-06	9.63964e-06	1.26368e-05	2.12306e-05	7.31782e-06
k__Bacteria	p__Proteobacteria	c__Gammaproteobacteria	o__Pseudomonadales	f__Pseudomonadaceae	g__Pseudomonas	s__aeruginosa	3.14959e-05	2.11542e-05	4.79449e-05	4.77127e-05	7.41048e-05	4.45801e-05	3.74454e-05	0.000106317	6.00962e-05	5.73149e-05	2.13178e-05	3.23792e-05	6.84191e-05	8.46028e-05	0.000118305	6.7006e-05	0.000133039	0.000100491	0.000105477	1.92229e-05	0.000131064	0.000157016	9.30285e-05	0.000129461	0.000156516	0.000172494	0.000134568	0.000156536	2.19898e-05	3.29642e-05	4.35347e-05	5.52201e-05	9.32026e-05	0.000105072	0.000112916	0.000234716	4.79724e-05
k__Bacteria	p__Proteobacteria	c__Gammaproteobacteria	o__Pseudomonadales	f__Pseudomonadaceae	g__Pseudomonas	s__mendocina	2.28292e-05	1.87133e-05	4.29928e-05	4.91078e-05	6.051e-05	2.75855e-05	2.44755e-05	0.000107472	4.75106e-05	4.92753e-05	2.77967e-05	3.54447e-05	5.51573e-05	6.38367e-05	9.4977e-05	4.91971e-05	0.000122525	8.21643e-05	6.45542e-05	1.67224e-05	6.64323e-05	4.45204e-05	7.21918e-05	0.000101149	0.000106173	0.000178171	7.46883e-05	7.79005e-05	1.3351e-05	2.06879e-05	3.61974e-05	3.17043e-05	6.9902e-05	4.94835e-05	0.000113731	0.000182229	4.49911e-05
k__Bacteria	p__Proteobacteria	c__Gammaproteobacteria	o__Pseudomonadales	f__Pseudomonadaceae	g__Pseudomonas	s__resinovorans	7.60974e-06	6.99715e-06	1.73322e-05	1.56252e-05	1.8926e-05	1.03445e-05	1.06688e-05	3.77502e-05	1.25856e-05	1.94508e-05	1.06589e-05	1.1304e-05	2.56195e-05	2.53808e-05	3.09449e-05	2.02576e-05	4.85247e-05	3.08498e-05	2.9107e-05	6.56392e-06	4.48218e-05	6.55861e-05	2.6309e-05	8.59039e-05	0.000119082	5.67703e-05	5.21531e-05	8.23099e-05	7.06816e-06	9.54824e-06	1.54083e-05	1.0918e-05	2.87375e-05	2.40991e-05	3.26111e-05	6.66406e-05	1.87011e-05
k__Bacteria	p__Proteobacteria	c__Gammaproteobacteria	o__Pseudomonadales	f__Pseudomonadaceae	g__Pseudomonas	s__stutzeri	3.72032e-05	2.73377e-05	5.22217e-05	6.83603e-05	8.02357e-05	5.0245e-05	4.43488e-05	0.000152542	8.71553e-05	8.03965e-05	3.53207e-05	4.27252e-05	9.22302e-05	0.000115111	0.000134729	6.78965e-05	0.000180754	0.000126759	0.000115564	2.93813e-05	0.000203099	0.000236935	0.000126494	0.000375557	0.000298511	0.000235815	0.000317103	0.000290657	2.53276e-05	3.72836e-05	7.38622e-05	7.41167e-05	0.000120387	0.00012403	0.000182622	0.000318459	7.83278e-05
k__Bacteria	p__Proteobacteria	c__Gammaproteobacteria	o__Pseudomonadales	f__Pseudomonadaceae	g__Pseudomonas	s__fluorescens	1.83902e-05	6.99715e-06	1.12547e-05	1.59042e-05	1.8926e-05	1.57631e-05	1.71538e-05	1.92603e-05	1.79345e-05	3.26773e-05	1.33759e-05	1.37947e-05	2.41125e-05	3.58921e-05	2.47559e-05	2.18159e-05	4.85247e-05	0.000187848	4.84157e-05	1.00022e-05	0.000315353	0.000240627	3.99896e-05	0.000328371	0.000355631	4.84731e-05	0.000263663	0.000250604	1.4529e-05	1.79598e-05	2.29902e-05	2.70851e-05	3.22326e-05	3.66306e-05	4.64708e-05	8.31533e-05	2.38507e-05
k__Bacteria	p__Proteobacteria	c__Gammaproteobacteria	o__Pseudomonadales	f__Pseudomonadaceae	g__Pseudomonas	s__protegens	1.20488e-05	2.60359e-06	6.07752e-06	1.03238e-05	7.19723e-06	4.43338e-06	5.64819e-06	8.85974e-06	6.92208e-06	6.74293e-06	4.38896e-06	4.02345e-06	1.86872e-05	1.66642e-05	9.5215e-06	1.17984e-05	1.81968e-05	3.90968e-05	2.01732e-05	3.43824e-06	7.26353e-05	7.90508e-05	2.10472e-05	8.00963e-05	9.55234e-05	2.62017e-05	6.43865e-05	9.00265e-05	6.08647e-06	5.45614e-06	1.14951e-05	1.02882e-05	1.16503e-05	2.21712e-05	1.9159e-05	3.83331e-05	1.11122e-05
k__Bacteria	p__Proteobacteria	c__Gammaproteobacteria	o__Pseudomonadales	f__Pseudomonadaceae	g__Pseudomonas	s__poae	2.3252e-06	2.11542e-06	3.82659e-06	5.02239e-06	6.93066e-06	3.20188e-06	3.76546e-06	1.00154e-05	5.03424e-06	4.92753e-06	3.55297e-06	2.49071e-06	6.93234e-06	1.33314e-05	8.80739e-06	7.12356e-06	1.77924e-05	3.48206e-05	1.12393e-05	1.71912e-06	6.74328e-05	6.01568e-05	1.1155e-05	6.84812e-05	7.2288e-05	2.09613e-05	6.11672e-05	5.65881e-05	3.33774e-06	5.45614e-06	6.84815e-06	6.50883e-06	7.76688e-06	6.42643e-06	1.50826e-05	2.00511e-05	4.87855e-06
k__Bacteria	p__Proteobacteria	c__Gammaproteobacteria	o__Pseudomonadales	f__Pseudomonadaceae	g__Pseudomonas	s__syringae group genomosp. 3	3.59349e-06	3.57994e-06	4.50187e-06	1.72993e-05	1.41279e-05	1.20686e-05	1.27607e-05	1.88751e-05	1.06978e-05	1.16705e-05	7.52393e-06	7.47212e-06	2.8935e-05	2.48681e-05	1.23779e-05	1.75863e-05	3.96285e-05	2.56573e-05	2.68015e-05	5.00108e-06	6.94337e-05	9.5556e-05	3.09394e-05	5.15424e-05	8.19694e-05	4.62896e-05	5.27969e-05	9.11288e-05	7.06816e-06	9.54824e-06	1.41855e-05	1.86866e-05	1.39804e-05	2.24925e-05	2.69041e-05	3.89228e-05	1.46356e-05
k__Bacteria	p__Proteobacteria	c__Gammaproteobacteria	o__Pseudomonadales	f__Pseudomonadaceae	g__Pseudomonas	s__syringae	2.81138e-05	7.3226e-06	4.50187e-06	6.4175e-06	1.83929e-05	2.06891e-05	1.17148e-05	3.04313e-05	3.933e-05	1.63386e-05	1.06589e-05	1.0346e-05	1.56731e-05	1.46132e-05	1.2854e-05	1.0908e-05	2.54755e-05	2.53518e-05	2.19023e-05	1.20339e-05	6.70326e-05	0.00015289	2.10472e-05	8.4936e-05	0.000162971	3.44989e-05	7.08251e-05	0.000126405	2.08118e-05	1.02303e-05	1.1006e-05	3.63235e-05	2.21356e-05	1.703e-05	4.03562e-05	4.83586e-05	1.02992e-05
k__Bacteria	p__Proteobacteria	c__Gammaproteobacteria	o__Pseudomonadales	f__Pseudomonadaceae	g__Pseudomonas	s__savastanoi	1.05691e-06	3.25449e-07	2.25093e-07	5.58043e-07	5.33128e-07	4.92598e-07	4.18385e-07	1.15562e-06	1.5732e-06	2.59344e-06	2.08998e-07	3.83186e-07	1.50703e-06	2.05098e-06	9.5215e-07	2.22611e-06	3.23498e-06	7.63609e-06	8.06928e-06	3.12568e-07	5.00243e-05	6.08083e-05	2.10472e-06	6.48514e-05	8.00331e-05	3.05686e-06	4.86118e-05	5.84253e-05	1.96338e-07	1.1367e-06	2.69035e-06	4.19924e-07	4.27179e-06	2.89189e-06	1.22291e-06	1.23845e-05	2.7103e-06
k__Bacteria	p__Proteobacteria	c__Gammaproteobacteria	o__Pseudomonadales	f__Pseudomonadaceae	g__Pseudomonas	s__sp. VLB120	1.77561e-05	4.39356e-06	3.82659e-06	1.70203e-05	2.61233e-05	2.48762e-05	4.60223e-06	5.35436e-05	3.64982e-05	1.27078e-05	6.68794e-06	4.78982e-06	1.74815e-05	1.74333e-05	1.35681e-05	1.11306e-05	2.02186e-05	1.77157e-05	2.04614e-05	7.6579e-06	3.42166e-05	5.88538e-05	2.6309e-05	0.000249968	6.80927e-05	3.18787e-05	0.000176419	6.57744e-05	1.25656e-05	4.31944e-06	2.0789e-05	3.10744e-05	2.05822e-05	3.02042e-05	4.44326e-05	7.43072e-05	2.16824e-05
k__Bacteria	p__Proteobacteria	c__Gammaproteobacteria	o__Pseudomonadales	f__Pseudomonadaceae	g__Pseudomonas	s__denitrificans	6.34145e-06	1.78997e-06	3.60149e-06	6.4175e-06	6.39753e-06	3.94078e-06	2.51031e-06	7.31892e-06	5.66352e-06	6.22425e-06	1.88098e-06	2.6823e-06	6.63093e-06	8.20391e-06	1.09497e-05	5.7879e-06	9.70494e-06	9.77419e-06	1.90204e-05	2.81311e-06	7.56367e-05	8.5566e-05	1.1155e-05	8.421e-05	0.000111982	8.2972e-06	5.95575e-05	8.34123e-05	4.71211e-06	8.41154e-06	7.09273e-06	8.60845e-06	8.15523e-06	5.14114e-06	7.33749e-06	2.41793e-05	8.13091e-06
k__Bacteria	p__Proteobacteria	c__Gammaproteobacteria	o__Pseudomonadales	f__Pseudomonadaceae	g__Pseudomonas	s__sp. TKP	6.9756e-06	2.92904e-06	2.47603e-06	8.64967e-06	7.73035e-06	3.69448e-06	6.27577e-06	7.70412e-06	1.03831e-05	7.78031e-06	5.01595e-06	4.40664e-06	1.62759e-05	1.43568e-05	8.56935e-06	6.01051e-06	2.42623e-05	6.59758e-05	1.44094e-05	5.15736e-06	5.88286e-05	9.59903e-05	1.74692e-05	9.77611e-05	0.000137153	2.18347e-05	7.21129e-05	0.000100315	4.12309e-06	5.2288e-06	6.84815e-06	1.42774e-05	1.16503e-05	1.38168e-05	1.99743e-05	2.83075e-05	8.67298e-06
k__Bacteria	p__Proteobacteria	c__Gammaproteobacteria	o__Pseudomonadales	f__Pseudomonadaceae	g__Pseudomonas	s__brassicacearum	5.49592e-06	5.85808e-06	3.82659e-06	1.00448e-05	8.79661e-06	1.20686e-05	9.83204e-06	1.54082e-05	1.19563e-05	1.32265e-05	5.85194e-06	4.40664e-06	2.32083e-05	2.2048e-05	6.90309e-06	7.34617e-06	1.94099e-05	2.04647e-05	1.78677e-05	4.53223e-06	7.14347e-05	4.34345e-05	1.85215e-05	5.78339e-05	5.61523e-05	1.83412e-05	4.92557e-05	5.25461e-05	7.85351e-06	2.50073e-06	5.86985e-06	1.40675e-05	5.04848e-06	1.63874e-05	1.87514e-05	8.84609e-06	1.24674e-05
k__Bacteria	p__Proteobacteria	c__Gammaproteobacteria	o__Pseudomonadales	f__Pseudomonadaceae	g__Pseudomonas	s__sp. UW4	1.05691e-06	4.88174e-07	1.80075e-06	4.74337e-06	7.73035e-06	3.20188e-06	4.18385e-06	3.85206e-06	2.83176e-06	9.59571e-06	1.04499e-06	3.06549e-06	7.53515e-06	9.74214e-06	1.2854e-05	8.90445e-06	8.08745e-06	3.17661e-05	2.13259e-05	2.50054e-06	7.30355e-05	9.57731e-05	1.34702e-05	5.17843e-05	6.93835e-05	1.65944e-05	4.73241e-05	7.16537e-05	4.90844e-06	5.91081e-06	5.13612e-06	7.34868e-06	8.93192e-06	9.31832e-06	9.37568e-06	2.47691e-05	7.85988e-06
k__Bacteria	p__Proteobacteria	c__Gammaproteobacteria	o__Pseudomonadales	f__Pseudomonadaceae	g__Pseudomonas	s__entomophila	2.4943e-05	1.62725e-06	6.7528e-07	2.23217e-06	3.19877e-06	3.20188e-06	3.34708e-06	3.08165e-06	3.1464e-06	2.59344e-06	6.26994e-07	5.74779e-07	1.80844e-06	2.56372e-06	1.14258e-05	5.56528e-06	7.68308e-06	1.06905e-05	9.79841e-06	1.56284e-06	2.2611e-05	1.82425e-05	7.36651e-06	4.2831e-05	4.25983e-05	5.24034e-06	3.47687e-05	2.31497e-05	3.92675e-07	3.41009e-06	3.1795e-06	5.45902e-06	1.08736e-05	6.42643e-06	6.52221e-06	2.35896e-05	4.33649e-06
k__Bacteria	p__Proteobacteria	c__Gammaproteobacteria	o__Pseudomonadales	f__Pseudomonadaceae	g__Azotobacter	s__vinelandii	3.44552e-05	3.90539e-06	4.72696e-06	9.48674e-06	1.81263e-05	1.30538e-05	7.94931e-06	1.3097e-05	1.51027e-05	1.582e-05	4.38896e-06	5.55619e-06	1.44675e-05	1.61514e-05	1.95191e-05	1.06853e-05	3.4776e-05	1.98538e-05	2.56488e-05	6.09507e-06	5.62273e-05	2.64951e-05	2.37833e-05	5.6382e-05	5.22797e-05	1.92146e-05	4.02416e-05	2.93964e-05	5.10478e-06	6.59283e-06	6.11442e-06	1.74269e-05	1.1262e-05	2.66697e-05	2.3643e-05	2.65383e-05	1.40936e-05
k__Bacteria	p__Proteobacteria	c__Gammaproteobacteria	o__Pseudomonadales	f__Moraxellaceae	g__Acinetobacter	s__	8.45527e-07	1.62725e-07	6.7528e-07	8.37065e-07	2.66564e-07	1.47779e-06	8.36769e-07	1.15562e-06	9.4392e-07	5.18687e-07	2.08998e-07	1.91593e-07	4.52109e-06	2.82009e-06	2.14234e-06	2.22611e-06	1.61749e-06	7.94153e-06	3.17007e-06	4.68851e-07	1.80087e-06	1.1293e-05	2.94661e-06	1.20991e-05	1.77493e-05	5.67703e-06	1.22334e-05	1.28609e-05	9.81689e-07	6.82017e-07	2.20119e-06	1.88966e-06	2.33007e-06	3.21321e-06	2.44583e-06	5.89739e-06	5.42061e-07
k__Bacteria	p__Proteobacteria	c__Gammaproteobacteria	o__Pseudomonadales	f__Moraxellaceae	g__Acinetobacter	s__baumannii	4.43902e-06	7.15988e-06	1.77824e-05	1.56252e-05	1.25285e-05	1.10834e-05	8.1585e-06	3.19721e-05	1.29002e-05	1.03737e-05	8.35992e-06	1.05376e-05	1.98928e-05	2.10225e-05	2.92786e-05	1.35793e-05	3.51804e-05	3.05443e-05	1.90204e-05	5.62622e-06	7.4036e-06	1.67223e-05	2.56776e-05	1.4761e-05	2.12991e-05	5.80804e-05	1.48089e-05	1.35958e-05	3.53408e-06	6.13815e-06	1.1006e-05	6.92875e-06	1.47571e-05	1.31742e-05	3.17958e-05	4.77689e-05	1.57198e-05
k__Bacteria	p__Proteobacteria	c__Gammaproteobacteria	o__Pseudomonadales	f__Moraxellaceae	g__Acinetobacter	s__pittii	0	3.25449e-07	0	1.67413e-06	7.99692e-07	2.46299e-07	4.18385e-07	3.08165e-06	3.1464e-07	2.33409e-06	8.35992e-07	9.57964e-07	1.50703e-06	1.7946e-06	1.19019e-06	1.78089e-06	2.42623e-06	3.05443e-06	2.01732e-06	3.12568e-07	8.00389e-07	3.04042e-06	2.52566e-06	4.83966e-07	3.87257e-06	3.49356e-06	3.54126e-06	5.14437e-06	1.96338e-07	1.36403e-06	4.89154e-07	8.39849e-07	0	9.63964e-07	2.03819e-06	5.30766e-06	1.89721e-06
k__Bacteria	p__Proteobacteria	c__Gammaproteobacteria	o__Pseudomonadales	f__Moraxellaceae	g__Acinetobacter	s__sp. ADP1	6.9756e-06	2.76632e-06	2.25093e-06	2.79022e-06	3.7319e-06	3.94078e-06	4.60223e-06	4.23727e-06	2.20248e-06	2.85278e-06	5.43395e-06	2.87389e-06	4.21968e-06	3.33284e-06	2.85645e-06	2.0035e-06	6.87433e-06	8.85786e-06	2.88188e-06	4.06338e-06	4.00194e-06	1.2596e-05	1.07341e-05	1.81487e-05	3.13033e-05	1.48476e-05	1.80282e-05	2.16798e-05	3.1414e-06	1.1367e-06	2.69035e-06	4.61917e-06	8.54357e-06	6.42643e-06	8.15276e-06	7.66661e-06	2.98134e-06
k__Bacteria	p__Proteobacteria	c__Gammaproteobacteria	o__Pseudomonadales	f__Moraxellaceae	g__Acinetobacter	s__oleivorans	2.74796e-06	1.13907e-06	0	0	5.86441e-06	2.46299e-06	1.88273e-06	3.85206e-06	5.03424e-06	4.40884e-06	2.08998e-06	0	0	2.82009e-06	3.33252e-06	2.0035e-06	6.06559e-06	4.8871e-06	2.30551e-06	9.37703e-07	0	1.08586e-06	4.84085e-06	1.69388e-05	2.74307e-05	6.55042e-06	3.57345e-05	3.19686e-05	1.37436e-06	2.27339e-07	9.78308e-07	6.29887e-07	7.37854e-06	4.81982e-06	1.63055e-06	1.53332e-05	5.42061e-07
k__Bacteria	p__Proteobacteria	c__Gammaproteobacteria	o__Pseudomonadales	f__Moraxellaceae	g__Psychrobacter	s__arcticus	1.03577e-05	1.62725e-06	2.70112e-06	6.4175e-06	1.06626e-06	4.92598e-07	4.18385e-06	1.92603e-06	2.20248e-06	3.37147e-06	1.25399e-06	1.72434e-06	6.93234e-06	2.05098e-06	5.23682e-06	2.22611e-06	3.23498e-06	3.97077e-06	5.18739e-06	7.81419e-07	7.4036e-06	2.30203e-05	3.36755e-06	4.11371e-06	1.38767e-05	1.0044e-05	2.57546e-06	1.76378e-05	9.81689e-07	6.82017e-06	4.64696e-06	1.04981e-06	6.9902e-06	3.85586e-06	2.03819e-06	7.07687e-06	7.31782e-06
k__Bacteria	p__Proteobacteria	c__Gammaproteobacteria	o__Pseudomonadales	f__Moraxellaceae	g__Psychrobacter	s__cryohalolentis	4.22763e-06	3.09177e-06	2.02584e-06	1.39511e-06	2.9322e-06	3.20188e-06	3.76546e-06	2.69644e-06	3.77568e-06	2.59344e-06	3.34397e-06	3.83186e-06	2.41125e-06	1.7946e-06	1.42822e-06	1.33567e-06	8.08745e-07	9.1633e-07	8.64565e-07	1.71912e-06	0	8.6869e-07	4.20944e-07	0	9.68142e-07	1.74678e-06	3.21932e-07	0	1.5707e-06	1.36403e-06	1.22288e-06	3.14943e-06	4.66013e-06	3.53454e-06	3.66874e-06	4.12818e-06	1.08412e-06
k__Bacteria	p__Proteobacteria	c__Gammaproteobacteria	o__Pseudomonadales	f__Moraxellaceae	g__Psychrobacter	s__sp. PRwf-1	2.95934e-06	0	4.50187e-07	1.67413e-06	0	7.38896e-07	1.25515e-06	1.15562e-06	9.4392e-07	1.29672e-06	4.17996e-07	1.91593e-07	3.61687e-06	1.02549e-06	4.76075e-07	2.0035e-06	8.08745e-07	1.52722e-06	2.5937e-06	1.56284e-07	8.40408e-06	2.08486e-05	1.68377e-06	3.62974e-06	1.90401e-05	3.05686e-06	3.86319e-06	2.05775e-05	3.92675e-07	9.09356e-07	1.22288e-06	4.19924e-07	2.33007e-06	9.63964e-07	2.44583e-06	6.48713e-06	1.35515e-06
k__Bacteria	p__Proteobacteria	c__Gammaproteobacteria	o__Pseudomonadales	f__Moraxellaceae	g__Moraxella	s__catarrhalis	8.45527e-07	3.25449e-07	2.25093e-07	1.11609e-06	2.66564e-07	1.47779e-06	4.18385e-07	2.31124e-06	9.4392e-07	2.59344e-07	4.17996e-07	9.57964e-07	2.71265e-06	2.56372e-06	6.42701e-06	3.11656e-06	5.66121e-06	1.83266e-06	3.45826e-06	0	3.00146e-06	6.51518e-07	2.31519e-06	1.93586e-06	0	3.49356e-06	6.43865e-07	0	3.92675e-07	2.04605e-06	1.71204e-06	0	5.04848e-06	2.24925e-06	4.07638e-07	1.23845e-05	1.89721e-06
k__Bacteria	p__Proteobacteria	c__Gammaproteobacteria	o__Alteromonadales	f__	g__	s__	6.34145e-07	3.25449e-07	1.35056e-06	4.46435e-06	2.9322e-06	2.21669e-06	2.51031e-06	8.47453e-06	3.77568e-06	3.63081e-06	6.26994e-07	0	1.80844e-06	4.35833e-06	4.76075e-07	8.90445e-07	3.23498e-06	1.83266e-06	6.05196e-06	4.68851e-07	7.80379e-06	2.45405e-05	8.62934e-06	5.6624e-05	1.74266e-05	6.98712e-06	4.02416e-05	1.58006e-05	3.92675e-07	1.1367e-06	5.62527e-06	3.98928e-06	5.04848e-06	5.14114e-06	7.33749e-06	1.29743e-05	4.06546e-06
k__Bacteria	p__Proteobacteria	c__Gammaproteobacteria	o__Alteromonadales	f__Shewanellaceae	g__Shewanella	s__	4.86178e-06	3.41722e-06	4.50187e-06	7.81261e-06	3.46533e-06	3.94078e-06	4.60223e-06	5.00768e-06	5.34888e-06	8.55834e-06	4.17996e-06	2.29911e-06	6.93234e-06	8.20391e-06	3.8086e-06	5.12006e-06	9.70494e-06	1.06905e-05	1.64267e-05	3.59453e-06	0.000151474	0.00015441	1.03131e-05	0.000130187	0.000155871	2.27081e-05	0.000115574	0.000149554	4.12309e-06	1.52317e-05	1.02722e-05	7.55864e-06	2.13589e-05	1.12463e-05	1.34521e-05	3.53844e-05	8.13091e-06
k__Bacteria	p__Proteobacteria	c__Gammaproteobacteria	o__Alteromonadales	f__Shewanellaceae	g__Shewanella	s__loihica	2.74796e-06	1.1228e-05	2.18341e-05	2.5949e-05	3.25208e-05	1.6502e-05	1.92457e-05	6.20182e-05	2.42273e-05	3.3196e-05	1.27489e-05	1.68602e-05	2.65237e-05	3.81994e-05	5.16541e-05	2.93847e-05	5.17597e-05	4.8871e-05	5.12975e-05	8.28304e-06	0.000101849	8.88236e-05	3.68326e-05	0.000112038	0.000124245	9.08325e-05	9.5292e-05	0.00010399	7.2645e-06	1.90965e-05	1.88324e-05	2.09962e-05	4.89314e-05	3.75946e-05	5.99228e-05	0.000129743	2.19535e-05
k__Bacteria	p__Proteobacteria	c__Gammaproteobacteria	o__Alteromonadales	f__Shewanellaceae	g__Shewanella	s__baltica	5.07316e-06	3.90539e-06	6.7528e-06	1.08818e-05	3.7319e-06	2.46299e-06	5.22981e-06	9.63015e-06	6.92208e-06	5.9649e-06	3.13497e-06	4.21504e-06	3.10448e-05	1.7946e-05	1.02356e-05	1.6028e-05	2.30492e-05	2.99335e-05	1.90204e-05	2.96939e-06	2.32113e-05	9.38186e-05	2.31519e-05	3.24257e-05	0.000104559	4.41062e-05	4.95776e-05	9.70081e-05	7.06816e-06	1.09123e-05	1.71204e-05	1.17579e-05	2.67958e-05	1.96006e-05	3.13881e-05	4.18715e-05	1.02992e-05
k__Bacteria	p__Proteobacteria	c__Gammaproteobacteria	o__Alteromonadales	f__Shewanellaceae	g__Shewanella	s__oneidensis	0	1.62725e-07	1.35056e-06	5.02239e-06	1.06626e-06	7.38896e-07	1.25515e-06	3.46685e-06	2.51712e-06	1.55606e-06	8.35992e-07	5.74779e-07	5.1239e-06	3.84558e-06	1.66626e-06	2.22611e-06	8.89619e-06	3.97077e-06	5.76377e-06	9.37703e-07	3.48169e-05	6.68892e-05	7.15604e-06	3.16998e-05	6.26065e-05	1.26641e-05	3.54126e-05	5.98952e-05	1.76704e-06	5.68348e-06	5.62527e-06	3.3594e-06	6.9902e-06	2.24925e-06	7.74513e-06	2.00511e-05	5.14958e-06
k__Bacteria	p__Proteobacteria	c__Gammaproteobacteria	o__Alteromonadales	f__Shewanellaceae	g__Shewanella	s__amazonensis	1.73333e-05	6.99715e-06	7.20299e-06	5.58043e-06	1.73267e-05	2.36447e-05	7.74012e-06	1.38674e-05	2.42273e-05	1.42639e-05	6.26994e-06	5.74779e-06	8.13796e-06	8.46028e-06	9.04542e-06	6.45573e-06	1.4153e-05	8.85786e-06	1.46976e-05	6.40763e-06	9.36455e-05	9.1864e-05	1.30493e-05	0.000114216	0.000130054	1.61577e-05	8.0805e-05	7.56957e-05	1.41363e-05	7.95687e-06	5.38069e-06	2.39357e-05	1.3592e-05	1.25315e-05	2.44583e-05	2.18204e-05	8.13091e-06
k__Bacteria	p__Proteobacteria	c__Gammaproteobacteria	o__Alteromonadales	f__Shewanellaceae	g__Shewanella	s__frigidimarina	1.1626e-05	2.92904e-06	1.35056e-06	2.23217e-06	7.99692e-06	1.33001e-05	2.09192e-06	1.27118e-05	1.60466e-05	5.9649e-06	7.31493e-06	2.87389e-06	6.93234e-06	4.6147e-06	2.85645e-06	1.55828e-06	5.25684e-06	1.22177e-06	4.03464e-06	4.37595e-06	7.60369e-06	2.3889e-05	7.15604e-06	1.50029e-05	3.06578e-05	6.11373e-06	1.31992e-05	2.49869e-05	8.44252e-06	2.95541e-06	4.40238e-06	1.17579e-05	5.04848e-06	3.85586e-06	1.30444e-05	5.30766e-06	4.33649e-06
k__Bacteria	p__Proteobacteria	c__Gammaproteobacteria	o__Alteromonadales	f__Shewanellaceae	g__Shewanella	s__piezotolerans	4.86178e-06	3.74266e-06	1.12547e-06	5.30141e-06	5.59784e-06	9.35935e-06	2.30112e-06	1.38674e-05	9.75384e-06	4.40884e-06	5.01595e-06	2.6823e-06	9.04218e-06	8.46028e-06	3.09449e-06	2.44872e-06	1.05137e-05	8.24697e-06	3.74645e-06	3.90709e-06	1.08052e-05	4.25658e-05	7.99793e-06	9.67931e-06	3.09806e-05	2.18347e-05	2.31791e-05	4.33597e-05	9.42421e-06	4.54678e-06	4.40238e-06	9.65826e-06	9.32026e-06	6.74775e-06	2.24201e-05	2.47691e-05	3.5234e-06
k__Bacteria	p__Proteobacteria	c__Gammaproteobacteria	o__Alteromonadales	f__Shewanellaceae	g__Shewanella	s__pealeana	7.18698e-06	2.60359e-06	1.80075e-06	2.5112e-06	3.19877e-06	4.18708e-06	7.94931e-06	3.85206e-06	3.77568e-06	7.26162e-06	5.43395e-06	3.44867e-06	3.01406e-06	2.82009e-06	2.14234e-06	4.67484e-06	1.21312e-06	3.35988e-06	6.34015e-06	1.71912e-06	2.58125e-05	4.21315e-05	7.15604e-06	2.49242e-05	4.77617e-05	6.55042e-06	2.02817e-05	3.2336e-05	2.74873e-06	3.41009e-06	3.66865e-06	3.3594e-06	6.9902e-06	7.71172e-06	7.74513e-06	9.43583e-06	2.7103e-06
k__Bacteria	p__Proteobacteria	c__Gammaproteobacteria	o__Alteromonadales	f__Shewanellaceae	g__Shewanella	s__putrefaciens	0	3.25449e-07	9.00374e-07	1.95315e-06	1.86595e-06	1.72409e-06	1.67354e-06	3.08165e-06	1.88784e-06	3.11212e-06	8.35992e-07	5.74779e-07	6.02812e-06	5.64019e-06	2.38037e-07	2.89395e-06	4.85247e-06	3.97077e-06	4.32283e-06	6.25135e-07	7.48364e-05	2.99698e-05	8.2084e-06	6.09797e-05	2.38808e-05	6.98712e-06	6.59961e-05	3.04988e-05	5.89013e-07	1.36403e-06	2.93492e-06	2.72951e-06	1.51454e-05	2.57057e-06	6.92985e-06	1.65127e-05	2.7103e-06
k__Bacteria	p__Proteobacteria	c__Gammaproteobacteria	o__Alteromonadales	f__Shewanellaceae	g__Shewanella	s__sediminis	4.22763e-07	7.15988e-06	8.32846e-06	6.13848e-06	7.99692e-07	3.69448e-06	8.36769e-07	3.85206e-06	1.88784e-06	2.33409e-06	3.76196e-06	7.08894e-06	4.52109e-06	2.82009e-06	6.90309e-06	1.33567e-06	3.23498e-06	6.41431e-06	3.45826e-06	7.6579e-06	3.14153e-05	3.21415e-05	5.89321e-06	2.8554e-05	4.61481e-05	8.7339e-06	2.63985e-05	2.90289e-05	8.24618e-06	3.41009e-06	2.69035e-06	2.72951e-06	5.43682e-06	2.89189e-06	6.11457e-06	7.07687e-06	2.98134e-06
k__Bacteria	p__Proteobacteria	c__Gammaproteobacteria	o__Alteromonadales	f__Shewanellaceae	g__Shewanella	s__violacea	7.82112e-06	3.74266e-06	2.92621e-06	1.11609e-06	7.73035e-06	1.00983e-05	3.55627e-06	1.1171e-05	1.16417e-05	4.40884e-06	5.22495e-06	1.91593e-06	6.63093e-06	8.20391e-06	3.09449e-06	2.22611e-06	8.08745e-06	4.27621e-06	2.30551e-06	3.12568e-06	2.40117e-06	5.86366e-06	6.94557e-06	1.69388e-06	4.84071e-06	8.2972e-06	3.21932e-06	6.24673e-06	6.67548e-06	1.36403e-06	2.44577e-06	1.44874e-05	7.76688e-07	3.53454e-06	1.0191e-05	6.48713e-06	1.35515e-06
k__Bacteria	p__Proteobacteria	c__Gammaproteobacteria	o__Alteromonadales	f__Shewanellaceae	g__Shewanella	s__sp. MR-4	2.11382e-07	1.62725e-07	0	2.79022e-07	2.66564e-07	0	0	0	3.1464e-07	5.18687e-07	0	0	3.01406e-07	5.12744e-07	0	4.45223e-07	4.04372e-07	0	8.64565e-07	3.12568e-07	6.20301e-06	8.6869e-06	1.68377e-06	1.71808e-05	2.58171e-05	1.31008e-06	1.03018e-05	1.17586e-05	1.96338e-07	2.27339e-07	2.20119e-06	6.29887e-07	7.76688e-07	1.60661e-06	4.07638e-07	1.17948e-06	1.62618e-06
k__Bacteria	p__Proteobacteria	c__Gammaproteobacteria	o__Alteromonadales	f__Shewanellaceae	g__Shewanella	s__sp. ANA-3	1.05691e-05	3.90539e-06	6.7528e-07	2.79022e-06	1.11957e-05	1.42853e-05	1.25515e-06	1.92603e-05	2.39126e-05	3.63081e-06	4.59796e-06	1.34115e-06	2.41125e-06	3.58921e-06	4.76075e-07	6.67834e-07	4.04372e-06	6.10887e-07	2.88188e-06	4.21966e-06	1.16056e-05	1.21617e-05	5.05132e-06	5.32362e-06	7.42242e-06	7.42381e-06	7.08251e-06	1.2126e-05	8.44252e-06	4.54678e-07	1.95662e-06	1.84767e-05	3.10675e-06	2.24925e-06	2.03819e-05	2.35896e-06	1.62618e-06
k__Bacteria	p__Proteobacteria	c__Gammaproteobacteria	o__Alteromonadales	f__Shewanellaceae	g__Shewanella	s__denitrificans	6.34145e-07	9.76347e-07	2.25093e-07	1.95315e-06	2.66564e-07	2.46299e-07	4.18385e-07	1.92603e-06	1.25856e-06	1.29672e-06	2.08998e-07	1.53274e-06	3.01406e-06	3.84558e-06	2.14234e-06	2.44872e-06	2.42623e-06	3.97077e-06	3.17007e-06	6.25135e-07	4.20204e-06	1.08586e-05	4.20944e-06	8.22742e-06	8.39057e-06	9.17059e-06	1.06238e-05	9.18637e-06	1.5707e-06	2.95541e-06	1.95662e-06	2.51955e-06	2.71841e-06	5.14114e-06	5.70693e-06	5.89739e-06	1.89721e-06
k__Bacteria	p__Proteobacteria	c__Gammaproteobacteria	o__Alteromonadales	f__Shewanellaceae	g__Shewanella	s__sp. MR-7	0	0	9.00374e-07	1.67413e-06	5.33128e-07	4.92598e-07	4.18385e-07	0	3.1464e-07	2.07475e-06	2.08998e-07	1.91593e-07	0	2.56372e-07	7.14112e-07	0	4.04372e-07	3.05443e-07	3.74645e-06	0	7.76377e-05	4.148e-05	4.20944e-07	4.79126e-05	4.03393e-05	8.7339e-07	5.11873e-05	3.19686e-05	3.92675e-07	1.59137e-06	9.78308e-07	8.39849e-07	5.82516e-06	3.21321e-07	8.15276e-07	4.12818e-06	5.42061e-07
k__Bacteria	p__Proteobacteria	c__Gammaproteobacteria	o__Alteromonadales	f__Shewanellaceae	g__Shewanella	s__woodyi	4.22763e-07	4.88174e-07	2.25093e-07	1.39511e-06	2.66564e-07	0	6.27577e-07	7.70412e-07	6.2928e-07	5.18687e-07	6.26994e-07	1.91593e-07	2.41125e-06	1.7946e-06	4.76075e-07	1.78089e-06	2.02186e-06	1.83266e-06	2.30551e-06	3.12568e-07	3.04148e-05	1.60708e-05	3.36755e-06	2.10525e-05	2.35581e-05	5.24034e-06	1.96379e-05	2.60893e-05	5.89013e-07	1.1367e-06	9.78308e-07	6.29887e-07	2.33007e-06	1.28529e-06	2.85347e-06	3.53844e-06	1.62618e-06
k__Bacteria	p__Proteobacteria	c__Gammaproteobacteria	o__Alteromonadales	f__Shewanellaceae	g__Shewanella	s__halifaxensis	6.34145e-07	4.88174e-07	6.7528e-07	1.39511e-06	5.33128e-07	0	0	3.85206e-07	0	2.07475e-06	2.08998e-07	0	6.02812e-07	7.69116e-07	9.5215e-07	2.22611e-07	4.4481e-06	3.05443e-06	5.18739e-06	1.56284e-07	4.14201e-05	4.86467e-05	3.15708e-06	2.90379e-05	4.45345e-05	5.67703e-06	3.28371e-05	4.042e-05	1.17803e-06	2.95541e-06	7.33731e-07	2.93947e-06	2.33007e-06	6.42643e-07	5.2993e-06	1.17948e-05	5.42061e-07
k__Bacteria	p__Proteobacteria	c__Gammaproteobacteria	o__Alteromonadales	f__Alteromonadaceae	g__Marinobacter	s__hydrocarbonoclasticus	5.07316e-06	4.39356e-06	5.40224e-06	9.20772e-06	1.41279e-05	1.13297e-05	1.02504e-05	2.46532e-05	1.29002e-05	1.29672e-05	3.76196e-06	4.59823e-06	1.32619e-05	2.35862e-05	1.61865e-05	1.24662e-05	3.19454e-05	1.40504e-05	2.4496e-05	5.93878e-06	6.7833e-05	6.90609e-05	3.3886e-05	0.000144706	6.64791e-05	3.62457e-05	0.000111067	7.53283e-05	5.49746e-06	7.72953e-06	1.93216e-05	1.70069e-05	2.09706e-05	2.53844e-05	3.42416e-05	5.72047e-05	1.57198e-05
k__Bacteria	p__Proteobacteria	c__Gammaproteobacteria	o__Alteromonadales	f__Alteromonadaceae	g__Marinobacter	s__sp. BSs20148	1.69105e-06	9.76347e-07	2.25093e-06	4.46435e-06	3.7319e-06	2.95559e-06	2.7195e-06	4.62247e-06	2.51712e-06	3.89015e-06	1.88098e-06	1.91593e-06	7.83655e-06	5.89656e-06	4.52271e-06	2.89395e-06	8.08745e-06	8.24697e-06	8.35746e-06	2.34426e-06	1.10053e-05	2.62779e-05	1.36807e-05	1.3551e-05	2.0331e-05	1.5721e-05	1.54528e-05	2.68242e-05	1.37436e-06	3.86476e-06	3.66865e-06	4.82913e-06	6.21351e-06	7.06907e-06	6.92985e-06	1.06153e-05	5.69164e-06
k__Bacteria	p__Proteobacteria	c__Gammaproteobacteria	o__Alteromonadales	f__Alteromonadaceae	g__Marinobacter	s__adhaerens	4.6504e-06	2.60359e-06	1.12547e-06	1.39511e-06	3.46533e-06	2.46299e-06	4.81142e-06	1.15562e-06	4.09032e-06	5.44621e-06	2.50798e-06	1.14956e-06	9.04218e-07	7.43479e-06	9.28346e-06	7.34617e-06	3.23498e-06	5.49798e-06	1.9885e-05	3.90709e-06	1.06052e-05	2.75809e-05	8.83982e-06	1.01633e-05	2.22673e-05	4.80364e-06	8.69218e-06	2.16798e-05	1.37436e-06	9.09356e-07	2.44577e-07	5.03909e-06	1.04853e-05	3.85586e-06	4.48402e-06	2.18204e-05	8.13091e-07
k__Bacteria	p__Proteobacteria	c__Gammaproteobacteria	o__Alteromonadales	f__Alteromonadaceae	g__Paraglaciecola	s__psychrophila	3.38211e-06	6.50898e-07	4.27677e-06	8.37065e-06	1.06626e-06	1.23149e-06	6.27577e-06	7.70412e-07	1.5732e-06	1.29672e-06	1.25399e-06	1.14956e-06	1.02478e-05	3.58921e-06	7.14112e-07	2.67134e-06	3.23498e-06	3.05443e-07	5.76377e-07	1.56284e-06	6.20301e-06	1.17273e-05	2.52566e-06	2.05685e-05	2.54944e-05	3.93025e-06	1.28773e-05	1.69029e-05	7.85351e-07	1.18216e-05	1.14951e-05	1.25977e-06	1.20387e-05	9.63964e-06	3.26111e-06	3.53844e-06	1.11122e-05
k__Bacteria	p__Proteobacteria	c__Gammaproteobacteria	o__Alteromonadales	f__Alteromonadaceae	g__Alteromonas	s__	1.79674e-05	0	0	0	0	2.46299e-07	0	0	0	2.59344e-07	2.08998e-07	0	0	0	4.76075e-07	6.67834e-07	0	9.1633e-07	2.88188e-07	3.12568e-07	2.00097e-07	0	2.10472e-07	2.41983e-07	3.22714e-07	8.7339e-07	0	0	1.96338e-07	2.27339e-07	4.89154e-07	1.04981e-06	0	3.21321e-07	4.07638e-07	0	0
k__Bacteria	p__Proteobacteria	c__Gammaproteobacteria	o__Alteromonadales	f__Alteromonadaceae	g__Alteromonas	s__mediterranea	4.22763e-07	0	1.57565e-06	3.62728e-06	0	2.46299e-07	6.27577e-07	0	3.1464e-07	2.59344e-07	4.17996e-07	2.29911e-06	8.74077e-06	3.07647e-06	2.85645e-06	3.33917e-06	2.02186e-06	2.74899e-06	3.74645e-06	3.12568e-07	4.40214e-06	1.28132e-05	1.89425e-06	2.25044e-05	3.77576e-05	3.49356e-06	1.4487e-05	1.54331e-05	1.96338e-07	2.04605e-06	2.20119e-06	6.29887e-07	1.16503e-06	9.63964e-07	4.07638e-07	1.17948e-06	3.25237e-06
k__Bacteria	p__Proteobacteria	c__Gammaproteobacteria	o__Alteromonadales	f__Alteromonadaceae	g__Alteromonas	s__macleodii	1.05691e-06	4.88174e-07	6.7528e-07	1.95315e-06	1.33282e-06	1.72409e-06	1.04596e-06	7.70412e-07	1.5732e-06	3.89015e-06	6.26994e-07	3.83186e-07	3.01406e-07	1.7946e-06	2.38037e-06	4.45223e-07	1.61749e-06	1.83266e-06	7.20471e-06	1.09399e-06	2.74133e-05	6.97124e-05	3.57802e-06	3.00059e-05	6.06703e-05	4.80364e-06	2.18914e-05	5.7323e-05	1.37436e-06	3.86476e-06	9.78308e-07	3.77932e-06	3.10675e-06	0	2.85347e-06	5.89739e-06	1.08412e-06
k__Bacteria	p__Proteobacteria	c__Gammaproteobacteria	o__Alteromonadales	f__Alteromonadaceae	g__Alteromonas	s__naphthalenivorans	1.26829e-06	0	4.50187e-07	1.11609e-06	1.33282e-06	9.85195e-07	8.36769e-07	1.15562e-06	1.25856e-06	1.8154e-06	1.04499e-06	5.74779e-07	1.80844e-06	2.30735e-06	9.5215e-07	4.45223e-07	1.61749e-06	1.52722e-06	4.03464e-06	1.56284e-07	1.08052e-05	4.19143e-05	1.4733e-06	5.32362e-06	2.259e-05	4.36695e-06	9.9799e-06	2.75591e-05	5.89013e-07	2.27339e-06	2.44577e-07	4.19924e-07	1.94172e-06	1.28529e-06	1.22291e-06	1.06153e-05	8.13091e-07
k__Bacteria	p__Proteobacteria	c__Gammaproteobacteria	o__Alteromonadales	f__Alteromonadaceae	g__Glaciecola	s__sp. 4H-3-7+YE-5	2.3252e-06	1.62725e-06	1.35056e-06	4.18533e-06	3.19877e-06	2.46299e-06	2.92869e-06	3.85206e-06	5.34888e-06	4.1495e-06	2.92597e-06	2.6823e-06	7.83655e-06	4.10195e-06	2.14234e-06	1.55828e-06	1.09181e-05	3.35988e-06	5.76377e-06	1.87541e-06	4.98242e-05	5.42932e-05	5.2618e-06	3.65394e-05	4.16301e-05	1.0044e-05	2.18914e-05	3.89502e-05	2.74873e-06	2.72807e-06	2.20119e-06	6.08891e-06	5.04848e-06	3.53454e-06	8.5604e-06	1.12051e-05	2.43927e-06
k__Bacteria	p__Proteobacteria	c__Gammaproteobacteria	o__Alteromonadales	f__Alteromonadaceae	g__Glaciecola	s__nitratireducens	2.53658e-06	1.62725e-06	2.25093e-07	8.37065e-07	3.99846e-06	6.40377e-06	6.27577e-07	6.5485e-06	1.03831e-05	3.63081e-06	1.88098e-06	5.74779e-07	1.20562e-06	2.30735e-06	7.14112e-07	2.22611e-07	2.42623e-06	3.05443e-07	1.15275e-06	3.28196e-06	6.20301e-06	1.71566e-05	3.36755e-06	8.71138e-06	1.87174e-05	1.31008e-06	9.65797e-06	1.46982e-05	3.33774e-06	6.82017e-07	9.78308e-07	3.77932e-06	3.10675e-06	3.21321e-07	1.14139e-05	5.89739e-06	1.08412e-06
k__Bacteria	p__Proteobacteria	c__Gammaproteobacteria	o__Alteromonadales	f__Psychromonadaceae	g__Psychromonas	s__	2.11382e-07	0	0	5.58043e-07	2.66564e-07	0	0	3.85206e-07	0	7.78031e-07	2.08998e-07	1.91593e-07	1.80844e-06	2.56372e-07	2.38037e-07	4.45223e-07	0	0	0	0	4.00194e-07	1.30304e-06	4.20944e-07	9.67931e-07	3.22714e-07	8.7339e-07	3.21932e-07	1.10236e-06	1.96338e-07	0	4.89154e-07	2.09962e-07	7.76688e-07	6.42643e-07	4.07638e-07	0	2.7103e-07
k__Bacteria	p__Proteobacteria	c__Gammaproteobacteria	o__Alteromonadales	f__Psychromonadaceae	g__Psychromonas	s__ingrahamii	9.08941e-06	1.13907e-06	7.20299e-06	9.76576e-06	4.26502e-06	7.14267e-06	6.90335e-06	4.62247e-06	1.00685e-05	4.66818e-06	2.29898e-06	2.87389e-06	1.59745e-05	4.87107e-06	4.04664e-06	6.45573e-06	6.06559e-06	4.58165e-06	5.18739e-06	1.87541e-06	4.00194e-07	2.60607e-06	4.20944e-06	7.98543e-06	1.22631e-05	9.17059e-06	2.70423e-05	2.24148e-05	2.15971e-06	1.45497e-05	1.29626e-05	1.25977e-06	1.98056e-05	1.44595e-05	6.92985e-06	1.53332e-05	1.49067e-05
k__Bacteria	p__Proteobacteria	c__Gammaproteobacteria	o__Alteromonadales	f__Psychromonadaceae	g__Psychromonas	s__sp. CNPT3	3.17073e-06	0	0	1.67413e-06	0	2.46299e-07	4.18385e-07	0	3.1464e-07	1.29672e-06	2.08998e-07	3.83186e-07	1.80844e-06	5.12744e-07	0	6.67834e-07	8.08745e-07	0	2.88188e-07	3.12568e-07	6.00292e-07	1.95455e-06	1.4733e-06	2.41983e-07	9.68142e-07	4.36695e-07	3.21932e-07	7.3491e-07	0	1.81871e-06	2.93492e-06	2.09962e-07	2.33007e-06	1.92793e-06	0	2.9487e-06	1.35515e-06
k__Bacteria	p__Proteobacteria	c__Gammaproteobacteria	o__Alteromonadales	f__Ferrimonadaceae	g__Ferrimonas	s__balearica	2.38861e-05	6.02081e-06	6.30262e-06	1.00448e-05	1.86595e-05	1.45316e-05	1.31791e-05	2.15715e-05	2.10809e-05	2.36003e-05	1.21219e-05	5.74779e-06	3.01406e-05	3.20465e-05	1.04736e-05	1.13532e-05	4.32678e-05	9.77419e-06	2.82425e-05	8.43932e-06	0.000140668	0.00011597	3.24127e-05	0.000158983	0.000168134	3.05686e-05	0.000125876	0.000123097	1.06022e-05	9.3209e-06	9.78308e-06	1.91066e-05	1.43687e-05	2.28138e-05	3.05729e-05	3.06665e-05	1.16543e-05
k__Bacteria	p__Proteobacteria	c__Gammaproteobacteria	o__Alteromonadales	f__Idiomarinaceae	g__Idiomarina	s__loihiensis	6.34145e-06	3.74266e-06	1.35056e-06	5.30141e-06	1.11957e-05	1.18223e-05	1.25515e-06	1.73343e-05	2.23394e-05	5.44621e-06	2.71697e-06	1.53274e-06	7.83655e-06	8.71665e-06	2.61841e-06	1.78089e-06	9.70494e-06	5.19254e-06	6.62833e-06	5.46993e-06	1.98096e-05	6.10255e-05	9.6817e-06	1.69388e-05	5.03434e-05	1.09174e-05	1.73844e-05	5.7323e-05	1.25656e-05	3.18275e-06	3.42408e-06	1.44874e-05	4.66013e-06	4.17718e-06	1.87514e-05	1.29743e-05	2.98134e-06
k__Bacteria	p__Proteobacteria	c__Gammaproteobacteria	o__Alteromonadales	f__Pseudoalteromonadaceae	g__Pseudoalteromonas	s__	6.34145e-07	0	0	0	1.06626e-06	7.38896e-07	2.09192e-07	3.85206e-07	3.1464e-07	0	2.08998e-07	1.91593e-07	9.04218e-07	1.53823e-06	0	0	1.61749e-06	0	2.88188e-07	1.56284e-07	2.00097e-07	2.17173e-07	6.31415e-07	2.41983e-07	0	0	0	7.3491e-07	3.92675e-07	0	2.44577e-07	0	0	6.42643e-07	1.63055e-06	0	2.7103e-07
k__Bacteria	p__Proteobacteria	c__Gammaproteobacteria	o__Alteromonadales	f__Pseudoalteromonadaceae	g__Pseudoalteromonas	s__sp. SM9913	1.05691e-06	3.25449e-07	2.25093e-06	3.62728e-06	7.99692e-07	9.85195e-07	2.30112e-06	2.69644e-06	2.51712e-06	2.33409e-06	1.25399e-06	3.25708e-06	8.43937e-06	5.89656e-06	2.61841e-06	3.11656e-06	4.04372e-06	8.24697e-06	3.74645e-06	1.71912e-06	5.36261e-05	2.69294e-05	9.89218e-06	2.66181e-05	2.61398e-05	1.74678e-05	3.41248e-05	2.97639e-05	2.55239e-06	2.27339e-06	2.20119e-06	2.93947e-06	6.21351e-06	5.78379e-06	1.0191e-05	1.5923e-05	2.98134e-06
k__Bacteria	p__Proteobacteria	c__Gammaproteobacteria	o__Alteromonadales	f__Pseudoalteromonadaceae	g__Pseudoalteromonas	s__haloplanktis	0	3.25449e-07	6.7528e-07	1.95315e-06	2.66564e-07	0	8.36769e-07	2.31124e-06	6.2928e-07	2.33409e-06	6.26994e-07	3.83186e-07	1.50703e-06	2.30735e-06	4.76075e-07	6.67834e-07	2.42623e-06	2.74899e-06	6.05196e-06	6.25135e-07	1.56076e-05	6.51518e-05	1.89425e-06	8.71138e-06	3.77576e-05	3.49356e-06	1.12676e-05	4.5197e-05	1.96338e-07	2.27339e-06	4.89154e-07	1.6797e-06	1.94172e-06	1.60661e-06	2.03819e-06	6.48713e-06	2.7103e-07
k__Bacteria	p__Proteobacteria	c__Gammaproteobacteria	o__Alteromonadales	f__Pseudoalteromonadaceae	g__Pseudoalteromonas	s__atlantica	6.34145e-07	3.25449e-07	6.7528e-07	2.79022e-07	2.66564e-07	0	4.18385e-07	0	3.1464e-07	1.29672e-06	2.08998e-07	1.91593e-07	6.02812e-07	3.33284e-06	0	8.90445e-07	8.08745e-07	1.83266e-06	1.15275e-06	0	2.86139e-05	1.43334e-05	1.05236e-06	2.73441e-05	1.74266e-05	1.74678e-06	2.18914e-05	1.43307e-05	1.96338e-07	6.82017e-07	2.44577e-07	0	1.55338e-06	1.60661e-06	2.85347e-06	6.48713e-06	5.42061e-07
k__Bacteria	p__Proteobacteria	c__Gammaproteobacteria	o__Alteromonadales	f__Colwelliaceae	g__Colwellia	s__psychrerythraea	2.11382e-06	1.62725e-07	1.12547e-06	1.39511e-06	1.33282e-06	1.72409e-06	4.18385e-07	1.54082e-06	1.25856e-06	1.29672e-06	6.26994e-07	7.66371e-07	3.01406e-06	1.53823e-06	2.61841e-06	1.78089e-06	2.02186e-06	1.22177e-06	1.44094e-06	1.56284e-07	1.20058e-06	7.81821e-06	2.10472e-06	1.93586e-06	6.45428e-06	5.67703e-06	2.89739e-06	8.08401e-06	5.89013e-07	1.36403e-06	1.22288e-06	1.46974e-06	2.71841e-06	2.89189e-06	2.03819e-06	3.53844e-06	1.08412e-06
k__Bacteria	p__Proteobacteria	c__Gammaproteobacteria	o__Aeromonadales	f__Aeromonadaceae	g__Aeromonas	s__	1.66992e-05	1.3018e-06	1.80075e-06	8.09163e-06	3.99846e-06	1.72409e-06	4.18385e-06	6.5485e-06	4.40496e-06	1.32265e-05	3.97096e-06	2.49071e-06	8.13796e-06	1.05113e-05	8.09327e-06	6.45573e-06	1.29399e-05	1.16069e-05	2.53606e-05	3.90709e-06	0.000137267	0.000227163	1.59959e-05	0.000116636	0.000192015	2.31448e-05	0.000102696	0.000198426	4.71211e-06	8.63888e-06	6.11442e-06	6.71879e-06	1.59221e-05	1.12463e-05	1.63055e-05	3.95125e-05	8.13091e-06
k__Bacteria	p__Proteobacteria	c__Gammaproteobacteria	o__Aeromonadales	f__Aeromonadaceae	g__Aeromonas	s__veronii	1.58536e-05	2.14796e-05	4.45685e-05	4.46435e-05	4.69153e-05	2.33984e-05	2.78226e-05	9.63015e-05	3.27226e-05	4.40884e-05	2.50798e-05	3.1038e-05	5.48559e-05	6.10166e-05	8.09327e-05	4.83067e-05	0.000104732	6.62812e-05	6.68597e-05	2.12546e-05	0.000214104	0.000235632	7.53489e-05	0.00022456	0.000310451	0.000176425	0.000203461	0.000218636	1.17803e-05	2.65987e-05	4.74479e-05	4.13626e-05	7.99989e-05	5.20541e-05	0.000108432	0.000201691	4.39069e-05
k__Bacteria	p__Proteobacteria	c__Gammaproteobacteria	o__Aeromonadales	f__Aeromonadaceae	g__Aeromonas	s__hydrophila	3.91056e-05	5.53263e-06	9.67902e-06	1.84154e-05	2.26579e-05	2.04428e-05	1.92457e-05	2.812e-05	2.26541e-05	3.11212e-05	1.19129e-05	8.81327e-06	3.97856e-05	4.84543e-05	3.8324e-05	2.18159e-05	5.17597e-05	4.82601e-05	5.18739e-05	8.43932e-06	0.000311952	0.000229117	5.34598e-05	0.000322079	0.000361117	8.82123e-05	0.000253361	0.000275591	1.3351e-05	1.90965e-05	2.66589e-05	3.84231e-05	3.53393e-05	4.65916e-05	5.38082e-05	0.000102025	2.22245e-05
k__Bacteria	p__Proteobacteria	c__Gammaproteobacteria	o__Aeromonadales	f__Aeromonadaceae	g__Aeromonas	s__salmonicida	4.84064e-05	5.53263e-06	7.20299e-06	1.03238e-05	1.35948e-05	1.28075e-05	1.98733e-05	7.70412e-06	1.19563e-05	3.11212e-05	7.52393e-06	1.49442e-05	1.56731e-05	1.43568e-05	2.21375e-05	1.53602e-05	2.54755e-05	1.89375e-05	3.25653e-05	6.25135e-06	8.0239e-05	0.000109889	1.38911e-05	7.16269e-05	0.000107787	1.87779e-05	5.82698e-05	7.93703e-05	6.87182e-06	1.31857e-05	1.41855e-05	2.07863e-05	1.98056e-05	2.50631e-05	2.40507e-05	3.71536e-05	1.02992e-05
k__Bacteria	p__Proteobacteria	c__Gammaproteobacteria	o__Aeromonadales	f__Aeromonadaceae	g__Tolumonas	s__auensis	1.31057e-05	9.60075e-06	1.73322e-05	3.99001e-05	1.06626e-05	1.30538e-05	1.88273e-05	2.77348e-05	1.32149e-05	2.33409e-05	1.25399e-05	1.32199e-05	6.2391e-05	3.3072e-05	2.16614e-05	2.42646e-05	4.77159e-05	3.45151e-05	6.02314e-05	9.37703e-06	0.000236515	0.000324456	4.25153e-05	0.000179793	0.000285925	6.59409e-05	0.00017996	0.000260158	1.3351e-05	5.09239e-05	4.20672e-05	2.70851e-05	5.39798e-05	5.88018e-05	3.95409e-05	9.37686e-05	3.79443e-05
k__Bacteria	p__Proteobacteria	c__Gammaproteobacteria	o__Aeromonadales	f__Aeromonadaceae	g__Oceanimonas	s__sp. GK1	3.61463e-05	6.34626e-06	6.52771e-06	1.53462e-05	2.18582e-05	2.31521e-05	9.62285e-06	3.04313e-05	3.05201e-05	1.53013e-05	1.10769e-05	7.28053e-06	3.07434e-05	3.35847e-05	1.02356e-05	1.0908e-05	3.31585e-05	1.58831e-05	2.16141e-05	9.84588e-06	6.54318e-05	0.000117925	3.3465e-05	0.000106472	0.000165552	3.84291e-05	8.78876e-05	0.000131916	1.49217e-05	1.00029e-05	1.29626e-05	4.87112e-05	1.70871e-05	2.76336e-05	5.21777e-05	4.95381e-05	1.00281e-05
k__Bacteria	p__Proteobacteria	c__Gammaproteobacteria	o__Pasteurellales	f__Pasteurellaceae	g__	s__	7.39836e-06	4.23084e-06	9.00374e-06	1.06028e-05	1.49276e-05	1.20686e-05	5.64819e-06	3.00461e-05	9.4392e-06	1.53013e-05	1.04499e-05	7.47212e-06	1.47689e-05	2.25607e-05	1.45203e-05	6.45573e-06	3.51804e-05	1.28286e-05	1.12393e-05	3.90709e-06	3.60175e-06	3.04042e-06	1.78901e-05	4.11371e-06	5.80885e-06	3.1442e-05	4.50705e-06	4.40946e-06	4.90844e-06	7.04751e-06	8.80477e-06	7.7686e-06	1.2427e-05	1.12463e-05	2.8127e-05	2.12306e-05	6.50473e-06
k__Bacteria	p__Proteobacteria	c__Gammaproteobacteria	o__Pasteurellales	f__Pasteurellaceae	g__Haemophilus	s__parainfluenzae	6.57397e-05	6.02081e-06	9.00374e-06	1.47882e-05	1.38613e-05	2.41373e-05	1.27607e-05	2.34976e-05	3.52397e-05	1.7376e-05	5.43395e-06	2.10752e-06	2.10984e-05	7.43479e-06	5.7129e-06	6.23312e-06	1.33443e-05	7.63609e-06	5.76377e-06	5.15736e-06	3.48169e-05	5.68992e-05	1.07341e-05	3.65394e-05	4.90525e-05	1.65944e-05	6.63181e-05	7.38584e-05	9.22787e-06	2.29612e-05	1.83433e-05	1.78468e-05	3.02909e-05	2.15285e-05	2.52736e-05	4.24612e-05	1.43646e-05
k__Bacteria	p__Proteobacteria	c__Gammaproteobacteria	o__Pasteurellales	f__Pasteurellaceae	g__Haemophilus	s__influenzae	1.14146e-05	1.3018e-06	6.9779e-06	1.39511e-05	1.86595e-06	2.21669e-06	6.06658e-06	1.15562e-06	1.25856e-06	4.40884e-06	2.50798e-06	2.29911e-06	1.44675e-05	3.07647e-06	4.52271e-06	4.22962e-06	4.04372e-06	4.58165e-06	5.47558e-06	2.03169e-06	2.08101e-05	5.92881e-05	5.47227e-06	4.47668e-05	7.6806e-05	7.42381e-06	3.54126e-05	6.39372e-05	2.35605e-06	1.72778e-05	1.46746e-05	3.56936e-06	2.05822e-05	1.28529e-05	1.63055e-06	8.25635e-06	1.7346e-05
k__Bacteria	p__Proteobacteria	c__Gammaproteobacteria	o__Pasteurellales	f__Pasteurellaceae	g__Haemophilus	s__[Haemophilus] ducreyi	1.05691e-06	1.62725e-07	1.80075e-06	1.95315e-06	5.33128e-07	1.23149e-06	6.27577e-07	3.85206e-07	9.4392e-07	5.18687e-07	6.26994e-07	1.34115e-06	5.42531e-06	1.02549e-06	5.23682e-06	2.44872e-06	3.23498e-06	3.05443e-06	5.18739e-06	0	1.20058e-06	3.04042e-06	4.20944e-07	4.83966e-07	3.87257e-06	3.49356e-06	1.93159e-06	2.57218e-06	0	2.72807e-06	3.66865e-06	2.09962e-07	3.10675e-06	6.42643e-07	4.07638e-07	2.35896e-06	3.25237e-06
k__Bacteria	p__Proteobacteria	c__Gammaproteobacteria	o__Pasteurellales	f__Pasteurellaceae	g__Haemophilus	s__[Haemophilus] parasuis	2.74796e-06	1.62725e-07	6.7528e-07	1.95315e-06	0	9.85195e-07	2.09192e-07	2.69644e-06	1.25856e-06	2.07475e-06	2.08998e-07	0	1.50703e-06	1.28186e-06	4.76075e-07	1.11306e-06	4.04372e-07	9.1633e-07	2.5937e-06	3.12568e-07	3.42166e-05	3.08385e-05	1.4733e-06	2.92799e-05	3.96938e-05	2.18347e-06	2.15695e-05	3.04988e-05	7.85351e-07	9.09356e-07	7.33731e-07	6.29887e-07	3.4951e-06	9.63964e-07	2.44583e-06	8.84609e-06	1.89721e-06
k__Bacteria	p__Proteobacteria	c__Gammaproteobacteria	o__Pasteurellales	f__Pasteurellaceae	g__Histophilus	s__somni	1.98699e-05	9.11257e-06	2.02584e-05	2.26008e-05	1.91926e-05	2.06891e-05	1.21332e-05	2.19567e-05	1.41588e-05	1.6598e-05	1.19129e-05	2.18416e-05	3.82786e-05	3.84558e-05	4.18946e-05	1.84767e-05	5.13553e-05	3.57369e-05	2.99716e-05	8.43932e-06	4.00194e-06	4.56063e-06	3.11498e-05	3.87173e-06	6.777e-06	4.7163e-05	1.70624e-05	1.24935e-05	8.04985e-06	1.36403e-05	2.00553e-05	1.99464e-05	2.17473e-05	1.54234e-05	2.69041e-05	3.59741e-05	2.14114e-05
k__Bacteria	p__Proteobacteria	c__Gammaproteobacteria	o__Pasteurellales	f__Pasteurellaceae	g__Bibersteinia	s__trehalosi	1.20488e-05	1.95269e-06	1.08045e-05	1.92525e-05	2.66564e-06	7.14267e-06	8.36769e-06	1.54082e-06	7.23672e-06	2.59344e-06	1.04499e-06	3.83186e-06	1.80844e-05	2.30735e-06	2.61841e-06	3.56178e-06	3.23498e-06	6.41431e-06	3.17007e-06	2.03169e-06	2.20107e-06	1.52021e-05	7.15604e-06	3.38776e-06	1.41994e-05	1.0044e-05	7.72638e-06	2.16798e-05	2.74873e-06	2.31886e-05	1.80987e-05	1.25977e-06	2.17473e-05	1.96006e-05	1.14139e-05	1.41537e-05	1.92432e-05
k__Bacteria	p__Proteobacteria	c__Gammaproteobacteria	o__Pasteurellales	f__Pasteurellaceae	g__Actinobacillus	s__pleuropneumoniae	8.0325e-06	2.76632e-06	6.52771e-06	1.17189e-05	7.46379e-06	7.63526e-06	6.48496e-06	8.85974e-06	1.2271e-05	1.06331e-05	4.59796e-06	4.78982e-06	1.65773e-05	1.17931e-05	1.30921e-05	9.34968e-06	2.34536e-05	1.22177e-05	1.64267e-05	2.65682e-06	5.08247e-05	4.84295e-05	1.49435e-05	6.02537e-05	6.38974e-05	3.36255e-05	6.98593e-05	7.3491e-05	4.51577e-06	5.68348e-06	8.56019e-06	6.92875e-06	1.39804e-05	1.28529e-05	1.0191e-05	4.3051e-05	5.42061e-06
k__Bacteria	p__Proteobacteria	c__Gammaproteobacteria	o__Pasteurellales	f__Pasteurellaceae	g__Actinobacillus	s__succinogenes	2.53658e-06	6.50898e-07	1.35056e-06	1.67413e-06	7.99692e-07	7.38896e-07	2.09192e-06	1.54082e-06	2.83176e-06	1.8154e-06	1.04499e-06	7.66371e-07	6.02812e-06	6.66568e-06	2.14234e-06	3.33917e-06	4.85247e-06	6.41431e-06	3.17007e-06	6.25135e-07	5.98291e-05	2.3889e-05	6.94557e-06	4.11371e-05	3.96938e-05	1.17908e-05	4.02416e-05	3.89502e-05	1.96338e-06	1.36403e-06	3.66865e-06	2.30958e-06	1.94172e-06	6.10511e-06	4.48402e-06	1.65127e-05	2.7103e-06
k__Bacteria	p__Proteobacteria	c__Gammaproteobacteria	o__Pasteurellales	f__Pasteurellaceae	g__Actinobacillus	s__suis	2.74796e-06	0	0	5.58043e-07	7.99692e-07	4.92598e-07	6.27577e-07	0	3.1464e-07	2.33409e-06	2.08998e-07	5.74779e-07	3.01406e-07	1.28186e-06	4.76075e-07	0	2.42623e-06	1.22177e-06	3.45826e-06	6.25135e-07	2.32113e-05	3.97426e-05	1.89425e-06	1.08892e-05	2.61398e-05	2.62017e-06	1.38431e-05	3.49082e-05	5.89013e-07	1.36403e-06	4.89154e-07	6.29887e-07	5.04848e-06	3.21321e-07	1.63055e-06	7.66661e-06	0
k__Bacteria	p__Proteobacteria	c__Gammaproteobacteria	o__Pasteurellales	f__Pasteurellaceae	g__Aggregatibacter	s__actinomycetemcomitans	7.82112e-06	3.57994e-06	3.60149e-06	1.06028e-05	1.33282e-05	1.20686e-05	1.46435e-05	1.57934e-05	1.38442e-05	1.55606e-05	1.29579e-05	3.25708e-06	2.0797e-05	2.97392e-05	1.66626e-06	4.22962e-06	2.34536e-05	4.8871e-06	4.61101e-06	5.93878e-06	9.20447e-06	2.62779e-05	1.89425e-05	2.03266e-05	4.16301e-05	2.44549e-05	1.86721e-05	4.00526e-05	6.87182e-06	5.91081e-06	1.00277e-05	1.63771e-05	8.54357e-06	1.73514e-05	2.69041e-05	1.3564e-05	6.2337e-06
k__Bacteria	p__Proteobacteria	c__Gammaproteobacteria	o__Pasteurellales	f__Pasteurellaceae	g__Aggregatibacter	s__aphrophilus	1.47967e-06	3.25449e-07	1.12547e-06	1.67413e-06	7.99692e-07	2.46299e-07	8.36769e-07	7.70412e-07	1.25856e-06	5.18687e-07	6.26994e-07	1.91593e-07	3.61687e-06	2.56372e-06	1.19019e-06	2.22611e-06	4.85247e-06	3.05443e-06	1.44094e-06	1.09399e-06	1.80087e-05	9.77277e-06	8.2084e-06	1.59709e-05	1.83947e-05	8.7339e-06	1.48089e-05	1.58006e-05	7.85351e-07	1.36403e-06	1.46746e-06	1.04981e-06	3.10675e-06	2.57057e-06	4.48402e-06	3.53844e-06	2.7103e-06
k__Bacteria	p__Proteobacteria	c__Gammaproteobacteria	o__Pasteurellales	f__Pasteurellaceae	g__Pasteurella	s__multocida	4.43902e-06	1.46452e-06	2.02584e-06	4.74337e-06	1.33282e-06	9.85195e-07	1.25515e-06	1.15562e-06	9.4392e-07	3.11212e-06	4.17996e-07	2.49071e-06	4.52109e-06	4.6147e-06	5.7129e-06	2.22611e-06	6.87433e-06	5.49798e-06	6.05196e-06	1.25027e-06	2.70131e-05	4.01769e-05	4.41991e-06	1.88747e-05	3.00124e-05	6.11373e-06	1.99598e-05	3.56431e-05	7.85351e-07	2.72807e-06	4.15781e-06	2.93947e-06	5.43682e-06	1.60661e-06	2.85347e-06	6.48713e-06	4.87855e-06
k__Bacteria	p__Proteobacteria	c__Gammaproteobacteria	o__Pasteurellales	f__Pasteurellaceae	g__Gallibacterium	s__anatis	2.95934e-06	4.88174e-07	1.12547e-06	3.62728e-06	2.66564e-07	7.38896e-07	1.67354e-06	1.15562e-06	3.1464e-07	3.89015e-06	8.35992e-07	2.87389e-06	7.23374e-06	4.35833e-06	7.85524e-06	9.34968e-06	5.66121e-06	9.46875e-06	1.49858e-05	7.81419e-07	3.40165e-05	8.25256e-06	3.15708e-06	1.93586e-05	8.71328e-06	5.24034e-06	1.31992e-05	9.55383e-06	3.92675e-07	2.27339e-06	2.44577e-06	1.25977e-06	5.04848e-06	6.42643e-07	3.26111e-06	5.30766e-06	2.43927e-06
k__Bacteria	p__Proteobacteria	c__Gammaproteobacteria	o__Pasteurellales	f__Pasteurellaceae	g__Basfia	s__[Mannheimia] succiniciproducens	2.11382e-07	1.62725e-07	2.25093e-07	3.34826e-06	7.99692e-07	2.46299e-07	1.04596e-06	1.92603e-06	1.25856e-06	3.37147e-06	4.17996e-07	0	1.80844e-06	1.28186e-06	1.66626e-06	1.11306e-06	3.63935e-06	2.1381e-06	6.05196e-06	1.56284e-07	7.88383e-05	6.1677e-05	1.68377e-06	5.51721e-05	6.74472e-05	2.18347e-06	4.92557e-05	4.74017e-05	1.17803e-06	2.95541e-06	1.95662e-06	1.04981e-06	3.10675e-06	1.60661e-06	2.85347e-06	8.84609e-06	2.43927e-06
k__Bacteria	p__Proteobacteria	c__Gammaproteobacteria	o__Pasteurellales	f__Pasteurellaceae	g__Mannheimia	s__haemolytica	2.3252e-06	8.13623e-07	4.50187e-06	1.95315e-06	1.06626e-06	6.40377e-06	1.67354e-06	3.85206e-07	1.5732e-06	3.63081e-06	2.08998e-07	1.91593e-07	1.50703e-06	1.7946e-06	1.66626e-06	8.90445e-07	2.42623e-06	2.1381e-06	3.45826e-06	4.68851e-07	1.66081e-05	4.2783e-05	3.36755e-06	3.82333e-05	6.3252e-05	3.93025e-06	2.8652e-05	4.96064e-05	1.96338e-07	1.1367e-06	1.71204e-06	8.39849e-07	5.04848e-06	9.63964e-07	2.85347e-06	6.48713e-06	2.7103e-06
k__Bacteria	p__Proteobacteria	c__Gammaproteobacteria	o__Vibrionales	f__Vibrionaceae	g__Vibrio	s__	2.11382e-06	3.25449e-07	0	5.58043e-07	1.06626e-06	9.85195e-07	0	2.31124e-06	2.20248e-06	7.78031e-07	1.25399e-06	3.83186e-07	3.01406e-07	2.56372e-07	9.5215e-07	2.22611e-07	2.83061e-06	1.83266e-06	1.44094e-06	7.81419e-07	8.80428e-06	1.06415e-05	1.4733e-06	3.87173e-06	1.09723e-05	4.36695e-07	2.89739e-06	1.39633e-05	1.37436e-06	0	1.71204e-06	1.46974e-06	0	1.28529e-06	4.89166e-06	2.9487e-06	8.13091e-07
k__Bacteria	p__Proteobacteria	c__Gammaproteobacteria	o__Vibrionales	f__Vibrionaceae	g__Vibrio	s__furnissii	0	1.25298e-05	1.80075e-05	2.5112e-05	2.55901e-05	1.08371e-05	1.25515e-05	5.35436e-05	1.66759e-05	1.97101e-05	1.29579e-05	1.24535e-05	3.97856e-05	3.56357e-05	4.18946e-05	2.62681e-05	6.59127e-05	4.8871e-05	4.26519e-05	1.07836e-05	0.000224309	0.000189809	4.06211e-05	0.000159225	0.000205246	8.95224e-05	0.000135212	0.000173806	1.02096e-05	1.93238e-05	2.69035e-05	1.59571e-05	4.38829e-05	3.24535e-05	5.46235e-05	0.000124435	2.57479e-05
k__Bacteria	p__Proteobacteria	c__Gammaproteobacteria	o__Vibrionales	f__Vibrionaceae	g__Vibrio	s__parahaemolyticus	2.74796e-06	2.44087e-06	5.62734e-06	7.53359e-06	6.13097e-06	5.91117e-06	6.06658e-06	7.31892e-06	3.46104e-06	7.78031e-06	4.80695e-06	4.78982e-06	1.29605e-05	1.12804e-05	6.66505e-06	7.12356e-06	1.81968e-05	1.06905e-05	1.35449e-05	3.75081e-06	0.000129263	8.99095e-05	1.43121e-05	8.421e-05	6.93835e-05	2.1398e-05	7.30787e-05	8.67194e-05	5.30112e-06	8.41154e-06	8.80477e-06	9.02838e-06	1.51454e-05	1.15676e-05	1.30444e-05	3.18459e-05	9.21504e-06
k__Bacteria	p__Proteobacteria	c__Gammaproteobacteria	o__Vibrionales	f__Vibrionaceae	g__Vibrio	s__alginolyticus	8.45527e-07	3.25449e-07	1.12547e-06	1.11609e-06	2.66564e-07	7.38896e-07	8.36769e-07	3.85206e-07	9.4392e-07	2.07475e-06	6.26994e-07	9.57964e-07	4.82249e-06	3.33284e-06	1.9043e-06	1.33567e-06	4.85247e-06	3.05443e-06	5.76377e-06	1.09399e-06	2.52122e-05	5.42932e-05	6.10368e-06	4.45248e-05	8.64874e-05	8.2972e-06	4.15293e-05	6.24673e-05	1.17803e-06	2.04605e-06	3.1795e-06	1.46974e-06	3.4951e-06	2.57057e-06	6.92985e-06	1.12051e-05	2.7103e-06
k__Bacteria	p__Proteobacteria	c__Gammaproteobacteria	o__Vibrionales	f__Vibrionaceae	g__Vibrio	s__antiquarius	2.11382e-07	1.46452e-06	2.02584e-06	3.62728e-06	3.46533e-06	1.97039e-06	3.55627e-06	3.08165e-06	2.20248e-06	2.59344e-06	5.64295e-06	1.53274e-06	9.64499e-06	9.99851e-06	3.57056e-06	4.45223e-06	1.49618e-05	6.10887e-06	3.74645e-06	1.71912e-06	9.00437e-06	2.86668e-05	7.78746e-06	1.52449e-05	3.29168e-05	2.40182e-05	2.67204e-05	3.96851e-05	5.10478e-06	2.27339e-06	2.20119e-06	6.71879e-06	5.04848e-06	6.10511e-06	1.42673e-05	1.94614e-05	6.77576e-06
k__Bacteria	p__Proteobacteria	c__Gammaproteobacteria	o__Vibrionales	f__Vibrionaceae	g__Vibrio	s__campbellii	3.59349e-06	3.25449e-07	1.12547e-06	1.11609e-06	1.33282e-06	3.20188e-06	1.25515e-06	1.92603e-06	2.26541e-05	5.44621e-06	4.17996e-07	1.91593e-07	1.20562e-06	2.56372e-07	1.49964e-05	1.11306e-06	1.61749e-06	3.35988e-06	3.74645e-06	9.37703e-07	8.98436e-05	2.99698e-05	8.41887e-07	6.33995e-05	3.58213e-05	6.55042e-06	5.63382e-05	2.93964e-05	8.63886e-06	1.1367e-06	7.33731e-07	1.04981e-06	7.76688e-06	9.63964e-07	8.15276e-07	1.5923e-05	7.04679e-06
k__Bacteria	p__Proteobacteria	c__Gammaproteobacteria	o__Vibrionales	f__Vibrionaceae	g__Vibrio	s__cholerae	1.69105e-06	3.09177e-06	5.17715e-06	1.2556e-05	2.9322e-06	3.69448e-06	5.22981e-06	8.08933e-06	5.34888e-06	9.85506e-06	5.64295e-06	4.02345e-06	2.0797e-05	2.10225e-05	1.09497e-05	1.4915e-05	2.18361e-05	2.44355e-05	2.01732e-05	3.59453e-06	0.000186491	0.00019589	3.28336e-05	0.000169872	0.000249135	4.75997e-05	0.000157747	0.000187402	9.03153e-06	1.06849e-05	1.22288e-05	1.07081e-05	2.05822e-05	2.28138e-05	3.01652e-05	7.07687e-05	1.32805e-05
k__Bacteria	p__Proteobacteria	c__Gammaproteobacteria	o__Vibrionales	f__Vibrionaceae	g__Vibrio	s__vulnificus	5.91869e-06	4.06811e-06	8.32846e-06	1.19979e-05	8.26348e-06	1.35464e-05	1.00412e-05	1.07858e-05	1.32149e-05	1.99695e-05	5.85194e-06	4.98141e-06	1.59745e-05	1.9997e-05	2.33277e-05	1.24662e-05	2.42623e-05	2.19919e-05	2.50724e-05	6.56392e-06	6.02293e-05	0.000118576	2.65194e-05	0.000115668	0.000202019	4.80364e-05	9.94771e-05	0.000140368	5.49746e-06	9.77558e-06	1.00277e-05	1.02882e-05	2.83491e-05	2.57057e-05	1.9159e-05	8.6102e-05	7.58885e-06
k__Bacteria	p__Proteobacteria	c__Gammaproteobacteria	o__Vibrionales	f__Vibrionaceae	g__Vibrio	s__nigripulchritudo	7.60974e-06	1.78997e-06	3.3764e-06	9.20772e-06	3.7319e-06	2.46299e-06	2.92869e-06	3.46685e-06	3.77568e-06	5.9649e-06	2.08998e-06	3.44867e-06	1.62759e-05	1.07676e-05	6.90309e-06	6.23312e-06	1.17268e-05	1.52722e-05	1.18157e-05	3.43824e-06	0.00012286	0.000109889	1.66273e-05	0.000122927	0.000122631	2.0088e-05	0.00010334	0.000109502	3.53408e-06	7.27485e-06	9.04935e-06	5.24906e-06	1.28154e-05	1.09249e-05	1.9159e-05	2.83075e-05	1.35515e-05
k__Bacteria	p__Proteobacteria	c__Gammaproteobacteria	o__Vibrionales	f__Vibrionaceae	g__Vibrio	s__sp. EJY3	2.11382e-07	6.50898e-07	3.60149e-06	6.69652e-06	1.59938e-06	1.23149e-06	3.55627e-06	3.08165e-06	3.46104e-06	5.70556e-06	2.71697e-06	2.10752e-06	9.04218e-06	9.74214e-06	6.18897e-06	8.01401e-06	1.33443e-05	1.25232e-05	1.18157e-05	1.25027e-06	2.60126e-05	6.29801e-05	1.03131e-05	3.79913e-05	7.55151e-05	1.61577e-05	3.41248e-05	6.87141e-05	2.94507e-06	4.31944e-06	6.11442e-06	4.61917e-06	6.9902e-06	7.39039e-06	7.74513e-06	2.59485e-05	8.13091e-06
k__Bacteria	p__Proteobacteria	c__Gammaproteobacteria	o__Vibrionales	f__Vibrionaceae	g__Vibrio	s__anguillarum	8.66665e-06	4.88174e-07	1.12547e-06	5.85946e-06	5.33128e-07	4.92598e-07	1.25515e-06	3.46685e-06	2.83176e-06	4.1495e-06	1.46299e-06	7.66371e-07	7.53515e-06	3.84558e-06	2.61841e-06	3.56178e-06	6.87433e-06	9.1633e-06	1.12393e-05	1.40655e-06	0.000108052	0.000128349	6.31415e-06	0.00011833	0.000145221	1.0044e-05	9.72236e-05	0.000116851	2.15971e-06	5.00146e-06	2.93492e-06	2.93947e-06	9.32026e-06	5.46247e-06	4.89166e-06	2.35896e-05	4.87855e-06
k__Bacteria	p__Proteobacteria	c__Gammaproteobacteria	o__Vibrionales	f__Vibrionaceae	g__Vibrio	s__tasmaniensis	8.45527e-07	4.88174e-07	9.00374e-07	1.67413e-06	1.06626e-06	2.46299e-07	1.46435e-06	1.92603e-06	9.4392e-07	1.03737e-06	6.26994e-07	3.83186e-07	3.01406e-06	1.02549e-06	4.76075e-07	1.55828e-06	3.63935e-06	1.83266e-06	2.01732e-06	1.56284e-07	2.94143e-05	3.38789e-05	2.52566e-06	3.58135e-05	5.32478e-05	3.49356e-06	2.80081e-05	3.12337e-05	1.96338e-07	1.1367e-06	1.22288e-06	4.19924e-07	1.94172e-06	2.24925e-06	2.44583e-06	6.48713e-06	8.13091e-07
k__Bacteria	p__Proteobacteria	c__Gammaproteobacteria	o__Vibrionales	f__Vibrionaceae	g__Photobacterium	s__profundum	1.31057e-05	6.50898e-07	2.92621e-06	1.2556e-05	5.33128e-07	1.23149e-06	2.09192e-06	2.31124e-06	2.51712e-06	4.1495e-06	2.08998e-06	7.66371e-07	1.17548e-05	3.58921e-06	2.38037e-06	4.007e-06	7.2787e-06	3.66532e-06	7.20471e-06	2.18797e-06	2.18106e-05	4.95154e-05	7.57699e-06	1.76647e-05	4.38891e-05	7.42381e-06	1.70624e-05	4.59319e-05	2.55239e-06	1.2731e-05	1.05168e-05	3.56936e-06	1.1262e-05	1.09249e-05	5.70693e-06	1.12051e-05	1.19253e-05
k__Bacteria	p__Proteobacteria	c__Gammaproteobacteria	o__Vibrionales	f__Vibrionaceae	g__Aliivibrio	s__salmonicida	1.26829e-06	0	9.00374e-07	1.95315e-06	5.33128e-07	4.92598e-07	4.18385e-07	1.15562e-06	1.5732e-06	3.11212e-06	8.35992e-07	7.66371e-07	4.52109e-06	2.56372e-06	2.14234e-06	1.33567e-06	4.04372e-06	4.27621e-06	3.45826e-06	1.56284e-07	9.40457e-06	4.75608e-05	3.78849e-06	3.29097e-05	6.35747e-05	6.98712e-06	2.76862e-05	5.62206e-05	7.85351e-07	1.81871e-06	3.66865e-06	8.39849e-07	3.10675e-06	3.21321e-06	3.66874e-06	1.17948e-05	1.35515e-06
k__Bacteria	p__Proteobacteria	c__Gammaproteobacteria	o__Vibrionales	f__Vibrionaceae	g__Aliivibrio	s__fischeri	4.22763e-06	4.88174e-07	1.57565e-06	1.95315e-06	1.59938e-06	1.23149e-06	1.04596e-06	2.31124e-06	9.4392e-07	1.8154e-06	1.46299e-06	1.91593e-07	6.93234e-06	4.35833e-06	2.14234e-06	2.67134e-06	5.66121e-06	3.97077e-06	1.0663e-05	1.25027e-06	1.10053e-05	4.06113e-05	7.36651e-06	1.20991e-05	3.48531e-05	7.86051e-06	1.25554e-05	3.96851e-05	1.76704e-06	3.18275e-06	2.20119e-06	2.30958e-06	7.76688e-06	4.4985e-06	4.48402e-06	1.53332e-05	2.7103e-06
k__Bacteria	p__Proteobacteria	c__Gammaproteobacteria	o__Chromatiales	f__Ectothiorhodospiraceae	g__	s__	4.01625e-06	0	0	0	2.66564e-07	2.46299e-07	0	0	0	5.18687e-07	0	0	0	0	7.14112e-07	0	0	0	2.88188e-07	0	0	0	0	0	0	0	0	0	0	2.27339e-07	2.44577e-07	4.19924e-07	0	0	8.15276e-07	1.17948e-06	0
k__Bacteria	p__Proteobacteria	c__Gammaproteobacteria	o__Chromatiales	f__Ectothiorhodospiraceae	g__Thioalkalivibrio	s__sulfidiphilus	1.75447e-05	8.94985e-06	1.66569e-05	2.23217e-05	2.74561e-05	1.33001e-05	1.46435e-05	4.08318e-05	1.98223e-05	2.28222e-05	9.19591e-06	1.85845e-05	2.98392e-05	3.81994e-05	4.21326e-05	2.31516e-05	7.88526e-05	4.00131e-05	4.23637e-05	1.00022e-05	3.46168e-05	3.38789e-05	4.48305e-05	4.16211e-05	5.06661e-05	7.81684e-05	2.8652e-05	2.75591e-05	6.67548e-06	1.29583e-05	1.66312e-05	3.3594e-05	3.68927e-05	2.57057e-05	6.1961e-05	6.42816e-05	2.16824e-05
k__Bacteria	p__Proteobacteria	c__Gammaproteobacteria	o__Chromatiales	f__Ectothiorhodospiraceae	g__Thioalkalivibrio	s__sp. K90mix	9.30079e-06	4.88174e-07	2.25093e-06	1.95315e-06	8.53005e-06	9.11306e-06	6.48496e-06	9.63015e-06	1.1327e-05	1.47826e-05	8.35992e-07	1.91593e-06	3.01406e-06	8.20391e-06	1.64246e-05	7.34617e-06	1.53662e-05	1.43558e-05	1.84441e-05	1.87541e-06	8.00389e-06	1.28132e-05	1.07341e-05	2.39563e-05	2.67853e-05	1.44109e-05	3.12274e-05	4.99739e-05	2.15971e-06	1.81871e-06	1.95662e-06	1.04981e-05	1.86405e-05	1.703e-05	8.96804e-06	3.53844e-05	1.62618e-06
k__Bacteria	p__Proteobacteria	c__Gammaproteobacteria	o__Chromatiales	f__Ectothiorhodospiraceae	g__Halorhodospira	s__halophila	1.86016e-05	3.90539e-06	8.10336e-06	9.48674e-06	1.4661e-05	1.28075e-05	9.83204e-06	1.3097e-05	7.866e-06	1.37452e-05	4.17996e-06	7.47212e-06	1.80844e-05	1.46132e-05	2.547e-05	9.57229e-06	2.42623e-05	1.92429e-05	2.47842e-05	3.28196e-06	1.92093e-05	1.97627e-05	2.33624e-05	1.62129e-05	1.03269e-05	2.35815e-05	1.22334e-05	1.58006e-05	4.12309e-06	1.09123e-05	1.17397e-05	1.63771e-05	1.47571e-05	1.83153e-05	1.83437e-05	2.53588e-05	1.13833e-05
k__Bacteria	p__Proteobacteria	c__Gammaproteobacteria	o__Chromatiales	f__Ectothiorhodospiraceae	g__Alkalilimnicola	s__ehrlichii	1.79674e-05	1.46452e-06	5.85243e-06	6.4175e-06	1.35948e-05	6.65007e-06	6.90335e-06	1.07858e-05	5.97816e-06	1.01144e-05	3.34397e-06	5.3646e-06	1.17548e-05	1.43568e-05	1.35681e-05	8.23662e-06	1.90055e-05	1.13014e-05	1.3833e-05	2.18797e-06	3.3016e-05	9.33842e-06	2.04158e-05	2.61341e-05	7.42242e-06	1.83412e-05	1.67405e-05	7.3491e-06	3.92675e-06	5.00146e-06	1.00277e-05	1.51173e-05	9.32026e-06	1.06036e-05	1.87514e-05	2.12306e-05	1.13833e-05
k__Bacteria	p__Proteobacteria	c__Gammaproteobacteria	o__Chromatiales	f__Ectothiorhodospiraceae	g__Spiribacter	s__salinus	4.43902e-06	2.92904e-06	3.15131e-06	7.25457e-06	9.06317e-06	5.41857e-06	6.90335e-06	7.31892e-06	6.2928e-06	1.01144e-05	3.55297e-06	4.98141e-06	1.50703e-05	1.46132e-05	1.73767e-05	9.12707e-06	2.18361e-05	1.58831e-05	1.84441e-05	3.12568e-06	3.00146e-06	6.51518e-06	1.32597e-05	4.59767e-06	3.54986e-06	1.22275e-05	3.21932e-06	1.10236e-06	2.55239e-06	4.77412e-06	6.84815e-06	1.1338e-05	7.37854e-06	6.42643e-06	1.38597e-05	1.71024e-05	4.60752e-06
k__Bacteria	p__Proteobacteria	c__Gammaproteobacteria	o__Chromatiales	f__Ectothiorhodospiraceae	g__Spiribacter	s__sp. UAH-SP71	1.52195e-05	3.25449e-07	2.25093e-07	8.37065e-07	1.33282e-06	9.85195e-07	1.46435e-06	3.85206e-07	1.25856e-06	2.59344e-07	4.17996e-07	3.83186e-07	1.20562e-06	1.53823e-06	2.85645e-06	1.11306e-06	8.08745e-07	2.44355e-06	2.30551e-06	6.25135e-07	3.20156e-06	4.34345e-07	2.10472e-06	2.17785e-06	3.22714e-07	1.31008e-06	1.28773e-06	3.67455e-07	5.89013e-07	2.27339e-07	4.89154e-07	3.56936e-06	3.88344e-07	3.21321e-07	5.2993e-06	0	8.13091e-07
k__Bacteria	p__Proteobacteria	c__Gammaproteobacteria	o__Chromatiales	f__Chromatiaceae	g__	s__	1.05691e-06	6.50898e-07	4.50187e-07	1.95315e-06	1.86595e-06	1.23149e-06	1.46435e-06	3.85206e-07	9.4392e-07	1.8154e-06	8.35992e-07	9.57964e-07	2.41125e-06	1.7946e-06	1.19019e-06	1.11306e-06	2.02186e-06	9.1633e-07	2.30551e-06	6.25135e-07	1.20058e-06	1.73738e-06	2.10472e-06	7.25949e-07	9.68142e-07	1.74678e-06	1.28773e-06	1.83727e-06	3.92675e-07	4.54678e-07	7.33731e-07	8.39849e-07	1.16503e-06	9.63964e-07	2.44583e-06	1.76922e-06	1.08412e-06
k__Bacteria	p__Proteobacteria	c__Gammaproteobacteria	o__Chromatiales	f__Chromatiaceae	g__Thiocystis	s__violascens	2.47317e-05	5.04446e-06	1.17049e-05	1.2556e-05	6.6641e-06	8.12786e-06	1.12964e-05	9.24495e-06	5.03424e-06	9.59571e-06	4.17996e-06	6.32256e-06	2.04956e-05	9.99851e-06	7.37916e-06	8.68184e-06	1.17268e-05	9.1633e-06	1.18157e-05	3.28196e-06	1.88091e-05	2.75809e-05	1.17864e-05	2.49242e-05	3.8403e-05	5.67703e-06	2.06037e-05	2.27822e-05	6.08647e-06	2.478e-05	2.25011e-05	1.02882e-05	2.05822e-05	2.24925e-05	9.37568e-06	1.82819e-05	1.8159e-05
k__Bacteria	p__Proteobacteria	c__Gammaproteobacteria	o__Chromatiales	f__Chromatiaceae	g__Allochromatium	s__vinosum	1.58536e-05	5.04446e-06	5.17715e-06	5.58043e-06	2.58567e-05	2.6354e-05	1.38067e-05	3.31277e-05	4.40496e-05	2.51563e-05	7.73293e-06	6.51416e-06	1.47689e-05	2.28171e-05	3.99903e-05	1.98124e-05	2.54755e-05	3.45151e-05	4.32283e-05	5.46993e-06	6.84332e-05	3.0187e-05	2.75718e-05	7.50147e-05	7.42242e-05	3.1442e-05	7.79076e-05	7.97377e-05	1.41363e-05	9.09356e-06	9.5385e-06	3.73733e-05	3.14559e-05	4.53063e-05	3.58722e-05	9.31788e-05	1.24674e-05
k__Bacteria	p__Proteobacteria	c__Gammaproteobacteria	o__Chromatiales	f__Chromatiaceae	g__Thioflavicoccus	s__mobilis	1.14146e-05	1.78997e-06	4.50187e-06	5.30141e-06	1.22619e-05	1.33001e-05	1.23424e-05	7.31892e-06	1.35295e-05	2.23035e-05	1.88098e-06	5.93938e-06	1.20562e-05	1.53823e-05	2.85645e-05	1.80315e-05	2.34536e-05	3.48206e-05	3.74645e-05	2.03169e-06	2.42118e-05	4.34345e-06	1.49435e-05	4.62187e-05	3.77576e-05	1.87779e-05	4.57144e-05	5.7323e-05	2.94507e-06	7.04751e-06	6.359e-06	1.36475e-05	2.52424e-05	3.27748e-05	1.87514e-05	6.48713e-05	7.04679e-06
k__Bacteria	p__Proteobacteria	c__Gammaproteobacteria	o__Chromatiales	f__Chromatiaceae	g__Nitrosococcus	s__watsonii	6.34145e-07	4.88174e-07	0	2.79022e-07	5.33128e-07	1.72409e-06	1.88273e-06	2.31124e-06	1.88784e-06	3.11212e-06	1.04499e-06	1.53274e-06	0	2.05098e-06	3.57056e-06	4.007e-06	7.2787e-06	1.52722e-06	4.8992e-06	1.40655e-06	1.40068e-06	5.64649e-06	3.99896e-06	3.62974e-06	5.80885e-06	3.49356e-06	3.86319e-06	8.08401e-06	5.89013e-07	0	7.33731e-07	3.56936e-06	3.10675e-06	5.46247e-06	2.44583e-06	5.30766e-06	0
k__Bacteria	p__Proteobacteria	c__Gammaproteobacteria	o__Chromatiales	f__Chromatiaceae	g__Nitrosococcus	s__oceani	4.22763e-07	4.88174e-07	0	2.79022e-07	1.06626e-06	4.92598e-07	4.18385e-07	3.85206e-07	0	0	0	1.91593e-07	0	7.69116e-07	7.14112e-07	4.45223e-07	1.21312e-06	9.1633e-07	8.64565e-07	1.56284e-07	0	4.34345e-07	1.26283e-06	0	0	8.7339e-07	3.21932e-07	3.67455e-07	1.96338e-07	0	2.44577e-07	6.29887e-07	0	3.21321e-07	8.15276e-07	0	5.42061e-07
k__Bacteria	p__Proteobacteria	c__Gammaproteobacteria	o__Chromatiales	f__Halothiobacillaceae	g__Halothiobacillus	s__neapolitanus	6.13007e-06	5.20718e-06	6.7528e-06	1.53462e-05	1.51941e-05	8.86676e-06	7.94931e-06	8.85974e-06	8.18064e-06	2.04881e-05	5.43395e-06	1.18788e-05	2.13998e-05	1.76897e-05	2.04712e-05	1.26888e-05	3.43717e-05	1.34395e-05	2.65133e-05	5.46993e-06	3.28159e-05	7.10154e-05	2.29414e-05	2.32304e-05	3.51758e-05	3.93025e-05	2.73643e-05	5.47508e-05	5.49746e-06	1.2049e-05	1.00277e-05	1.25977e-05	2.75724e-05	1.02823e-05	2.77194e-05	5.48458e-05	1.19253e-05
k__Bacteria	p__Proteobacteria	c__Gammaproteobacteria	o__Xanthomonadales	f__Xanthomonadaceae	g__	s__	1.90244e-06	9.76347e-07	0	5.58043e-07	5.33128e-06	2.46299e-06	1.67354e-06	4.62247e-06	3.77568e-06	5.18687e-06	1.88098e-06	7.66371e-07	4.52109e-06	7.43479e-06	3.57056e-06	1.78089e-06	5.25684e-06	3.66532e-06	4.8992e-06	2.03169e-06	1.34065e-05	4.56063e-06	7.99793e-06	1.96006e-05	2.06537e-05	3.05686e-06	1.03018e-05	9.18637e-06	9.81689e-07	9.09356e-07	4.89154e-07	5.87894e-06	2.71841e-06	4.4985e-06	8.96804e-06	3.53844e-06	1.62618e-06
k__Bacteria	p__Proteobacteria	c__Gammaproteobacteria	o__Xanthomonadales	f__Xanthomonadaceae	g__Xanthomonas	s__	1.83902e-05	1.72488e-05	2.20592e-05	2.65071e-05	3.86518e-05	2.58614e-05	2.00825e-05	6.3559e-05	4.02739e-05	4.43477e-05	2.13178e-05	2.35659e-05	4.06898e-05	4.94798e-05	6.71266e-05	3.36143e-05	7.84482e-05	4.42893e-05	3.977e-05	1.3753e-05	7.06343e-05	3.93082e-05	4.71457e-05	5.85599e-05	4.32437e-05	9.21426e-05	6.08452e-05	6.83466e-05	1.47253e-05	1.54591e-05	2.78818e-05	3.12844e-05	4.58246e-05	6.3943e-05	6.88908e-05	0.000133871	3.08975e-05
k__Bacteria	p__Proteobacteria	c__Gammaproteobacteria	o__Xanthomonadales	f__Xanthomonadaceae	g__Xanthomonas	s__campestris	5.49592e-06	1.62725e-06	6.7528e-07	1.39511e-06	5.06472e-06	4.18708e-06	4.39304e-06	2.31124e-06	6.92208e-06	3.11212e-06	4.17996e-07	1.53274e-06	4.52109e-06	4.10195e-06	1.21399e-05	5.56528e-06	8.49182e-06	4.58165e-06	6.62833e-06	2.18797e-06	6.80331e-06	6.29801e-06	8.41887e-06	6.53354e-06	8.06785e-06	8.7339e-06	6.76058e-06	1.06562e-05	6.67548e-06	9.09356e-07	3.42408e-06	6.92875e-06	6.9902e-06	5.78379e-06	8.5604e-06	9.43583e-06	5.96267e-06
k__Bacteria	p__Proteobacteria	c__Gammaproteobacteria	o__Xanthomonadales	f__Xanthomonadaceae	g__Xanthomonas	s__albilineans	5.70731e-06	1.3018e-06	2.25093e-06	3.9063e-06	3.7319e-06	7.63526e-06	2.30112e-06	2.31124e-06	3.77568e-06	5.18687e-06	1.04499e-06	2.49071e-06	4.52109e-06	4.35833e-06	7.14112e-06	4.45223e-06	8.49182e-06	3.66532e-06	9.79841e-06	2.18797e-06	5.40262e-06	3.90911e-06	6.52463e-06	1.4519e-06	1.61357e-06	6.11373e-06	6.43865e-07	5.14437e-06	5.89013e-07	1.81871e-06	2.44577e-06	5.66898e-06	6.9902e-06	4.4985e-06	6.11457e-06	7.07687e-06	3.79443e-06
k__Bacteria	p__Proteobacteria	c__Gammaproteobacteria	o__Xanthomonadales	f__Xanthomonadaceae	g__Xanthomonas	s__alfalfae	1.90244e-06	1.3018e-06	4.50187e-07	1.39511e-06	2.39908e-06	1.47779e-06	1.88273e-06	2.69644e-06	1.5732e-06	1.8154e-06	1.25399e-06	7.66371e-07	3.91828e-06	5.38381e-06	2.38037e-07	2.22611e-07	5.66121e-06	3.05443e-07	1.15275e-06	1.40655e-06	2.60126e-06	1.10758e-05	2.31519e-06	1.06472e-05	2.09764e-05	2.18347e-06	5.47285e-06	1.10236e-05	1.96338e-07	2.04605e-06	1.46746e-06	3.56936e-06	7.76688e-07	3.53454e-06	5.2993e-06	1.17948e-06	1.35515e-06
k__Bacteria	p__Proteobacteria	c__Gammaproteobacteria	o__Xanthomonadales	f__Xanthomonadaceae	g__Xanthomonas	s__oryzae	2.53658e-06	1.62725e-07	0	2.79022e-07	1.86595e-06	1.47779e-06	4.18385e-07	3.46685e-06	2.83176e-06	5.18687e-07	6.26994e-07	3.83186e-07	1.80844e-06	1.02549e-06	2.61841e-06	1.55828e-06	1.21312e-06	0	8.64565e-07	7.81419e-07	6.00292e-06	1.52021e-05	1.05236e-06	2.51662e-05	3.74348e-05	2.62017e-06	1.25554e-05	2.021e-05	1.37436e-06	4.54678e-07	4.89154e-07	2.72951e-06	7.76688e-07	1.92793e-06	3.26111e-06	1.76922e-06	2.43927e-06
k__Bacteria	p__Proteobacteria	c__Gammaproteobacteria	o__Xanthomonadales	f__Xanthomonadaceae	g__Xanthomonas	s__fuscans	5.49592e-06	1.62725e-07	4.50187e-07	5.58043e-07	7.99692e-07	4.92598e-07	4.18385e-07	1.15562e-06	4.40496e-06	7.78031e-07	2.08998e-07	0	9.04218e-07	1.28186e-06	3.09449e-06	3.33917e-06	1.61749e-06	1.22177e-06	3.74645e-06	6.25135e-07	1.8609e-05	2.17173e-07	1.4733e-06	9.19535e-06	9.68142e-07	1.74678e-06	1.12676e-05	2.20473e-06	1.5707e-06	4.54678e-07	2.44577e-07	2.09962e-07	7.76688e-07	6.42643e-07	1.22291e-06	4.71792e-06	1.62618e-06
k__Bacteria	p__Proteobacteria	c__Gammaproteobacteria	o__Xanthomonadales	f__Xanthomonadaceae	g__Stenotrophomonas	s__maltophilia	2.51544e-05	1.05771e-05	6.30262e-06	1.17189e-05	2.98552e-05	3.12799e-05	1.0878e-05	3.38981e-05	5.31742e-05	2.46376e-05	1.25399e-05	7.66371e-06	2.35097e-05	3.07647e-05	3.04688e-05	1.66959e-05	3.23498e-05	1.28286e-05	2.76661e-05	1.21901e-05	7.02341e-05	8.18741e-05	3.26231e-05	0.000103085	0.000127149	3.36255e-05	6.72839e-05	7.97377e-05	2.61129e-05	1.06849e-05	1.17397e-05	4.34622e-05	1.51454e-05	2.50631e-05	4.81013e-05	4.65894e-05	2.60189e-05
k__Bacteria	p__Proteobacteria	c__Gammaproteobacteria	o__Xanthomonadales	f__Xanthomonadaceae	g__Pseudoxanthomonas	s__spadix	2.07154e-05	6.50898e-06	5.40224e-06	6.97554e-06	1.51941e-05	1.03445e-05	1.1924e-05	1.69491e-05	1.51027e-05	1.76354e-05	9.40491e-06	1.18788e-05	1.83858e-05	1.94843e-05	6.90309e-06	6.67834e-06	1.77924e-05	6.71976e-06	7.20471e-06	6.40763e-06	6.40311e-06	9.12125e-06	1.41016e-05	1.25831e-05	1.54903e-05	1.39742e-05	1.25554e-05	1.87402e-05	9.81689e-06	1.81871e-06	7.82646e-06	1.76368e-05	7.37854e-06	1.57448e-05	1.87514e-05	8.25635e-06	7.58885e-06
k__Bacteria	p__Proteobacteria	c__Gammaproteobacteria	o__Xanthomonadales	f__Xanthomonadaceae	g__Pseudoxanthomonas	s__suwonensis	4.22763e-06	2.44087e-06	2.70112e-06	4.46435e-06	1.33282e-05	1.13297e-05	1.17148e-05	1.04006e-05	1.82491e-05	2.38596e-05	3.55297e-06	4.21504e-06	9.04218e-06	1.7946e-05	2.78504e-05	1.55828e-05	2.22405e-05	3.02389e-05	3.19889e-05	2.96939e-06	7.80379e-06	3.47476e-06	1.64168e-05	3.70234e-05	3.19487e-05	1.79045e-05	3.3481e-05	6.32023e-05	4.90844e-06	2.27339e-06	3.66865e-06	2.01564e-05	2.2524e-05	3.5024e-05	2.3643e-05	7.19482e-05	8.40194e-06
k__Bacteria	p__Proteobacteria	c__Gammaproteobacteria	o__Xanthomonadales	f__Xanthomonadaceae	g__Xylella	s__fastidiosa	9.30079e-06	3.41722e-06	3.3764e-06	5.58043e-06	6.6641e-06	5.91117e-06	5.85739e-06	9.24495e-06	1.03831e-05	1.06331e-05	5.85194e-06	3.06549e-06	1.56731e-05	1.97407e-05	1.19019e-06	1.78089e-06	1.65793e-05	1.83266e-06	3.17007e-06	3.28196e-06	4.00194e-07	4.34345e-07	1.01026e-05	4.83966e-07	0	1.0044e-05	3.21932e-07	1.10236e-06	5.30112e-06	1.59137e-06	2.93492e-06	9.65826e-06	5.82516e-06	6.74775e-06	1.4675e-05	5.89739e-07	2.16824e-06
k__Bacteria	p__Proteobacteria	c__Gammaproteobacteria	o__Xanthomonadales	f__Rhodanobacteraceae	g__Frateuria	s__aurantia	3.59349e-05	6.83443e-06	5.40224e-06	8.37065e-06	1.81263e-05	1.67483e-05	1.04596e-05	2.2342e-05	2.7059e-05	1.50419e-05	9.40491e-06	7.28053e-06	1.68787e-05	1.56387e-05	1.07117e-05	8.45923e-06	1.57705e-05	8.55242e-06	1.81559e-05	5.93878e-06	4.30209e-05	6.14599e-05	1.91529e-05	2.8312e-05	3.8403e-05	1.74678e-05	2.63985e-05	4.81366e-05	1.43327e-05	7.72953e-06	8.80477e-06	2.2256e-05	1.08736e-05	1.83153e-05	2.24201e-05	1.71024e-05	1.16543e-05
k__Bacteria	p__Proteobacteria	c__Gammaproteobacteria	o__Xanthomonadales	f__Rhodanobacteraceae	g__Rhodanobacter	s__denitrificans	1.35284e-05	4.55629e-06	2.02584e-06	5.30141e-06	5.06472e-06	5.17227e-06	7.11254e-06	6.93371e-06	8.80992e-06	8.81768e-06	4.59796e-06	5.55619e-06	1.08506e-05	1.02549e-05	5.47486e-06	2.89395e-06	1.05137e-05	2.74899e-06	4.61101e-06	3.43824e-06	7.80379e-06	2.08486e-05	6.94557e-06	6.29155e-06	1.51676e-05	9.60728e-06	6.76058e-06	1.65355e-05	7.46083e-06	2.95541e-06	2.44577e-06	6.50883e-06	6.9902e-06	9.96097e-06	1.38597e-05	7.07687e-06	6.2337e-06
k__Bacteria	p__Proteobacteria	c__Gammaproteobacteria	o__Oceanospirillales	f__Oceanospirillaceae	g__	s__	4.22763e-07	0	2.25093e-07	0	0	0	0	0	0	0	0	0	6.02812e-07	0	0	0	0	0	0	0	0	0	0	0	0	0	0	0	0	0	4.89154e-07	0	0	0	0	0	0
k__Bacteria	p__Proteobacteria	c__Gammaproteobacteria	o__Oceanospirillales	f__Oceanospirillaceae	g__Marinomonas	s__posidonica	0	8.78712e-06	2.25093e-05	2.14847e-05	2.98552e-05	1.4039e-05	1.23424e-05	5.89365e-05	1.76198e-05	1.7376e-05	1.08679e-05	1.45611e-05	2.20026e-05	2.33299e-05	3.45154e-05	1.62506e-05	4.85247e-05	3.32933e-05	1.75795e-05	6.87649e-06	1.40068e-06	2.3889e-06	2.37833e-05	9.43733e-06	7.09971e-06	9.60728e-05	2.3823e-05	3.30709e-06	5.69379e-06	9.09356e-06	1.46746e-05	7.34868e-06	4.31062e-05	1.96006e-05	5.21777e-05	9.90762e-05	1.46356e-05
k__Bacteria	p__Proteobacteria	c__Gammaproteobacteria	o__Oceanospirillales	f__Oceanospirillaceae	g__Marinomonas	s__sp. MWYL1	6.34145e-06	1.3018e-06	5.62734e-06	1.06028e-05	2.66564e-07	7.38896e-07	3.13789e-06	1.15562e-06	6.2928e-07	1.03737e-06	1.04499e-06	3.64026e-06	1.32619e-05	6.15293e-06	5.23682e-06	1.55828e-06	6.87433e-06	4.27621e-06	4.03464e-06	2.03169e-06	4.00194e-06	1.84597e-05	6.31415e-06	1.52449e-05	3.3885e-05	1.09174e-05	2.3823e-05	2.31497e-05	1.76704e-06	6.59283e-06	8.07104e-06	2.51955e-06	9.70861e-06	4.81982e-06	5.70693e-06	7.66661e-06	8.94401e-06
k__Bacteria	p__Proteobacteria	c__Gammaproteobacteria	o__Oceanospirillales	f__Oceanospirillaceae	g__Marinomonas	s__mediterranea	1.05691e-06	0	9.00374e-07	2.23217e-06	5.33128e-07	4.92598e-07	6.27577e-07	3.85206e-07	0	5.18687e-07	2.08998e-07	3.83186e-07	9.04218e-07	1.02549e-06	1.19019e-06	6.67834e-07	1.21312e-06	1.52722e-06	8.64565e-07	3.12568e-07	3.40165e-06	4.34345e-07	1.89425e-06	1.69388e-06	3.22714e-07	2.62017e-06	2.25353e-06	0	1.96338e-07	3.18275e-06	3.91323e-06	6.29887e-07	1.55338e-06	3.53454e-06	1.22291e-06	2.35896e-06	2.7103e-06
k__Bacteria	p__Proteobacteria	c__Gammaproteobacteria	o__Oceanospirillales	f__Oceanospirillaceae	g__Thalassolituus	s__oleivorans	2.11382e-06	1.62725e-07	2.25093e-07	5.58043e-07	5.33128e-07	0	2.09192e-07	3.85206e-07	3.1464e-07	0	1.25399e-06	1.91593e-07	1.20562e-06	2.82009e-06	2.38037e-07	4.45223e-07	1.61749e-06	6.10887e-07	8.64565e-07	3.12568e-07	8.00389e-07	2.3889e-06	1.05236e-06	6.77552e-06	8.71328e-06	3.05686e-06	3.54126e-06	4.042e-06	1.96338e-07	4.54678e-07	7.33731e-07	1.46974e-06	1.55338e-06	3.21321e-07	8.15276e-07	2.35896e-06	2.7103e-07
k__Bacteria	p__Proteobacteria	c__Gammaproteobacteria	o__Oceanospirillales	f__Hahellaceae	g__Hahella	s__chejuensis	1.01463e-05	5.53263e-06	1.35056e-06	4.18533e-06	1.06626e-05	1.92113e-05	4.18385e-06	1.54082e-05	1.69906e-05	1.14111e-05	6.26994e-06	3.64026e-06	6.32952e-06	6.66568e-06	1.40442e-05	9.7949e-06	1.09181e-05	5.49798e-06	2.13259e-05	6.25135e-06	6.88334e-05	6.40659e-05	1.62063e-05	6.41255e-05	6.58337e-05	1.44109e-05	5.21531e-05	5.51182e-05	1.19766e-05	4.77412e-06	7.09273e-06	1.88966e-05	1.32037e-05	7.71172e-06	2.07895e-05	2.83075e-05	4.06546e-06
k__Bacteria	p__Proteobacteria	c__Gammaproteobacteria	o__Oceanospirillales	f__Halomonadaceae	g__Halomonas	s__elongata	2.68455e-05	7.3226e-06	1.80075e-06	4.18533e-06	1.49276e-05	1.99502e-05	4.39304e-06	2.04159e-05	2.61151e-05	9.07702e-06	8.35992e-06	4.02345e-06	9.94639e-06	1.43568e-05	1.35681e-05	9.34968e-06	1.7388e-05	1.13014e-05	1.78677e-05	7.97047e-06	2.24109e-05	5.01669e-05	1.66273e-05	2.41983e-05	5.51841e-05	1.61577e-05	2.02817e-05	4.29922e-05	1.07986e-05	5.2288e-06	4.64696e-06	3.27541e-05	8.93192e-06	8.997e-06	2.20125e-05	2.65383e-05	5.69164e-06
k__Bacteria	p__Proteobacteria	c__Gammaproteobacteria	o__Oceanospirillales	f__Halomonadaceae	g__Chromohalobacter	s__salexigens	1.52195e-05	9.76347e-07	9.00374e-07	4.18533e-06	5.33128e-06	1.72409e-06	2.92869e-06	4.23727e-06	6.60744e-06	2.07475e-06	1.04499e-06	9.57964e-07	3.31546e-06	7.69116e-06	9.04542e-06	4.89745e-06	4.4481e-06	5.80343e-06	9.79841e-06	1.09399e-06	2.86139e-05	1.1293e-05	8.2084e-06	2.32304e-05	1.96856e-05	5.24034e-06	1.67405e-05	8.45146e-06	3.33774e-06	2.04605e-06	1.71204e-06	5.87894e-06	3.10675e-06	2.57057e-06	4.48402e-06	9.43583e-06	7.04679e-06
k__Bacteria	p__Proteobacteria	c__Gammaproteobacteria	o__Oceanospirillales	f__Alcanivoracaceae	g__Alcanivorax	s__dieselolei	5.07316e-06	6.50898e-07	9.00374e-07	1.11609e-06	5.33128e-07	2.21669e-06	2.7195e-06	1.92603e-06	2.51712e-06	4.66818e-06	2.08998e-07	1.14956e-06	6.32952e-06	2.82009e-06	9.5215e-06	4.22962e-06	4.04372e-06	6.10887e-06	1.32567e-05	1.87541e-06	1.2406e-05	2.69294e-05	4.20944e-06	2.25044e-05	3.32396e-05	5.67703e-06	1.31992e-05	3.16011e-05	1.96338e-06	2.27339e-06	2.69035e-06	4.19924e-06	4.27179e-06	5.14114e-06	3.66874e-06	7.07687e-06	3.5234e-06
k__Bacteria	p__Proteobacteria	c__Gammaproteobacteria	o__Oceanospirillales	f__Alcanivoracaceae	g__Alcanivorax	s__borkumensis	1.26829e-06	1.3018e-06	1.57565e-06	3.9063e-06	2.66564e-06	1.47779e-06	4.18385e-06	3.85206e-06	2.51712e-06	4.92753e-06	2.29898e-06	3.44867e-06	7.83655e-06	3.07647e-06	4.04664e-06	7.12356e-06	3.63935e-06	5.49798e-06	9.79841e-06	1.09399e-06	1.60078e-05	6.94952e-06	4.41991e-06	1.23411e-05	1.3554e-05	7.86051e-06	6.76058e-06	8.45146e-06	3.33774e-06	9.09356e-07	2.20119e-06	4.40921e-06	7.76688e-07	3.85586e-06	5.2993e-06	4.12818e-06	1.62618e-06
k__Bacteria	p__Proteobacteria	c__Gammaproteobacteria	o__Oceanospirillales	f__Alcanivoracaceae	g__Kangiella	s__koreensis	6.34145e-07	1.62725e-07	2.25093e-07	1.11609e-06	0	4.92598e-07	2.09192e-07	3.85206e-07	3.1464e-07	1.29672e-06	4.17996e-07	1.91593e-07	1.20562e-06	1.53823e-06	4.76075e-07	1.11306e-06	4.04372e-07	9.1633e-07	1.44094e-06	6.25135e-07	3.88189e-05	1.65051e-05	2.10472e-06	3.00059e-05	3.06578e-05	4.36695e-07	2.25353e-05	1.39633e-05	0	4.54678e-07	2.44577e-07	1.04981e-06	2.71841e-06	9.63964e-07	1.22291e-06	2.9487e-06	2.7103e-07
k__Bacteria	p__Proteobacteria	c__Gammaproteobacteria	o__Methylococcales	f__Methylococcaceae	g__Methylomonas	s__methanica	1.52195e-05	1.75742e-05	2.31846e-05	2.28798e-05	4.53159e-05	3.22651e-05	1.10872e-05	7.78116e-05	5.66352e-05	1.97101e-05	1.81828e-05	1.99257e-05	3.07434e-05	4.10195e-05	3.52295e-05	1.91446e-05	6.02515e-05	3.35988e-05	2.24787e-05	1.56284e-05	2.84138e-05	1.84597e-05	4.1042e-05	1.88747e-05	1.19404e-05	8.69023e-05	1.67405e-05	2.16798e-05	2.41495e-05	1.04576e-05	1.93216e-05	3.86331e-05	3.30093e-05	3.34174e-05	8.07124e-05	7.96148e-05	1.70749e-05
k__Bacteria	p__Proteobacteria	c__Gammaproteobacteria	o__Methylococcales	f__Methylococcaceae	g__Methylomicrobium	s__alcaliphilum	9.51218e-06	3.90539e-06	1.80075e-06	6.4175e-06	9.86287e-06	1.33001e-05	3.97466e-06	1.92603e-05	2.29687e-05	7.52096e-06	5.64295e-06	3.44867e-06	1.38647e-05	9.2294e-06	3.8086e-06	6.23312e-06	7.2787e-06	3.35988e-06	9.51022e-06	4.06338e-06	6.60321e-06	1.47677e-05	7.99793e-06	3.14578e-06	1.19404e-05	8.7339e-06	5.47285e-06	1.06562e-05	1.394e-05	1.1367e-06	5.86985e-06	1.25977e-05	2.71841e-06	5.78379e-06	3.05729e-05	4.71792e-06	3.25237e-06
k__Bacteria	p__Proteobacteria	c__Gammaproteobacteria	o__Methylococcales	f__Methylococcaceae	g__Methylococcus	s__capsulatus	1.39512e-05	2.11542e-06	2.25093e-07	5.58043e-06	7.46379e-06	6.40377e-06	5.02062e-06	9.63015e-06	1.06978e-05	8.81768e-06	1.46299e-06	4.59823e-06	6.93234e-06	1.1024e-05	1.35681e-05	1.06853e-05	1.61749e-05	9.46875e-06	1.35449e-05	3.28196e-06	3.74182e-05	3.90911e-06	1.49435e-05	2.46823e-05	7.74514e-06	1.39742e-05	2.12475e-05	9.18637e-06	3.73042e-06	4.77412e-06	3.42408e-06	1.1338e-05	8.93192e-06	1.47808e-05	1.10062e-05	2.65383e-05	5.42061e-06
k__Bacteria	p__Proteobacteria	c__Gammaproteobacteria	o__Thiotrichales	f__Francisellaceae	g__Francisella	s__sp. TX077308	9.08941e-06	2.92904e-06	6.07752e-06	8.09163e-06	3.46533e-06	4.92598e-06	9.62285e-06	4.62247e-06	1.03831e-05	6.48359e-06	2.92597e-06	4.40664e-06	7.23374e-06	1.53823e-06	5.23682e-06	3.33917e-06	3.23498e-06	7.94153e-06	3.74645e-06	1.87541e-06	0	0	2.10472e-06	9.67931e-06	9.68142e-07	6.11373e-06	2.51107e-05	7.3491e-07	3.33774e-06	9.54824e-06	8.07104e-06	2.51955e-06	1.59221e-05	1.06036e-05	3.26111e-06	2.53588e-05	7.58885e-06
k__Bacteria	p__Proteobacteria	c__Gammaproteobacteria	o__Thiotrichales	f__Piscirickettsiaceae	g__Cycloclasticus	s__	2.11382e-06	6.50898e-07	2.47603e-06	2.23217e-06	3.46533e-06	5.66487e-06	5.22981e-06	3.46685e-06	5.34888e-06	8.55834e-06	4.17996e-07	2.10752e-06	4.52109e-06	3.58921e-06	9.5215e-06	5.12006e-06	5.66121e-06	1.00796e-05	9.79841e-06	6.25135e-07	3.40165e-06	0	5.2618e-06	1.23411e-05	1.90401e-05	1.17908e-05	1.86721e-05	2.49869e-05	0	1.59137e-06	3.66865e-06	1.46974e-06	1.1262e-05	1.28529e-05	6.11457e-06	2.47691e-05	2.43927e-06
k__Bacteria	p__Proteobacteria	c__Gammaproteobacteria	o__Thiotrichales	f__Piscirickettsiaceae	g__Thiomicrospira	s__crunogena	1.07805e-05	4.88174e-07	4.50187e-07	2.5112e-06	1.33282e-06	1.23149e-06	1.67354e-06	3.85206e-06	1.25856e-06	1.8154e-06	2.50798e-06	7.66371e-07	6.93234e-06	3.33284e-06	4.76075e-06	7.34617e-06	4.4481e-06	7.94153e-06	3.45826e-06	2.50054e-06	1.40068e-06	1.15101e-05	4.41991e-06	1.93586e-06	1.09723e-05	1.17908e-05	6.76058e-06	1.43307e-05	1.5707e-06	1.1367e-06	2.20119e-06	1.6797e-06	5.43682e-06	5.14114e-06	4.89166e-06	9.43583e-06	3.5234e-06
k__Bacteria	p__Proteobacteria	c__Gammaproteobacteria	o__Thiotrichales	f__Piscirickettsiaceae	g__Methylophaga	s__frappieri	6.76421e-06	1.62725e-06	1.12547e-06	2.23217e-06	2.9322e-06	1.72409e-06	2.09192e-06	4.23727e-06	3.77568e-06	4.92753e-06	1.67198e-06	2.10752e-06	5.1239e-06	8.46028e-06	9.5215e-07	6.67834e-07	4.85247e-06	6.10887e-07	2.88188e-06	1.71912e-06	1.40068e-06	1.52021e-06	4.20944e-06	3.87173e-06	1.29086e-06	8.7339e-07	1.60966e-06	2.20473e-06	1.17803e-06	9.09356e-07	1.22288e-06	2.93947e-06	1.94172e-06	6.10511e-06	7.33749e-06	1.17948e-06	8.13091e-07
k__Bacteria	p__Proteobacteria	c__Gammaproteobacteria	o__Cardiobacteriales	f__Cardiobacteriaceae	g__Dichelobacter	s__nodosus	8.24389e-06	5.04446e-06	4.72696e-06	8.09163e-06	1.67935e-05	1.57631e-05	1.12964e-05	1.54082e-05	1.38442e-05	1.8154e-05	1.06589e-05	5.74779e-06	2.74279e-05	2.74318e-05	1.11878e-05	8.23662e-06	3.55848e-05	8.24697e-06	1.32567e-05	7.6579e-06	6.00292e-07	0	2.29414e-05	4.83966e-07	3.22714e-07	1.35375e-05	1.28773e-06	0	7.46083e-06	5.45614e-06	9.29392e-06	1.23878e-05	1.0097e-05	1.83153e-05	2.20125e-05	7.66661e-06	7.85988e-06
k__Bacteria	p__Proteobacteria	c__Gammaproteobacteria	o__Cellvibrionales	f__Cellvibrionaceae	g__Saccharophagus	s__degradans	2.11382e-07	1.62725e-07	0	5.58043e-07	0	0	0	3.85206e-07	3.1464e-07	5.18687e-07	0	1.91593e-07	9.04218e-07	7.69116e-07	2.38037e-07	4.45223e-07	2.02186e-06	9.1633e-07	5.76377e-07	1.56284e-07	7.80379e-06	1.23788e-05	4.20944e-07	9.9213e-06	1.96856e-05	2.18347e-06	8.37024e-06	1.58006e-05	0	9.09356e-07	1.71204e-06	2.09962e-07	1.16503e-06	6.42643e-07	8.15276e-07	1.17948e-06	8.13091e-07
k__Bacteria	p__Proteobacteria	c__Gammaproteobacteria	o__Cellvibrionales	f__Cellvibrionaceae	g__Simiduia	s__agarivorans	2.74796e-06	3.25449e-07	2.92621e-06	3.06924e-06	1.59938e-06	4.18708e-06	1.04596e-06	3.46685e-06	4.7196e-06	3.11212e-06	1.04499e-06	1.91593e-07	2.10984e-06	2.05098e-06	3.57056e-06	4.89745e-06	2.42623e-06	4.8871e-06	7.4929e-06	1.56284e-06	1.30063e-05	2.84496e-05	4.84085e-06	1.98426e-05	3.19487e-05	6.98712e-06	1.70624e-05	3.30709e-05	1.17803e-06	3.41009e-06	1.71204e-06	2.30958e-06	6.21351e-06	7.71172e-06	4.07638e-06	8.84609e-06	1.62618e-06
k__Bacteria	p__Proteobacteria	c__Gammaproteobacteria	o__Cellvibrionales	f__Cellvibrionaceae	g__Teredinibacter	s__turnerae	3.80487e-06	1.62725e-07	4.50187e-07	3.06924e-06	1.33282e-06	7.38896e-07	4.18385e-07	2.31124e-06	1.5732e-06	3.37147e-06	2.08998e-07	1.91593e-07	3.01406e-07	1.7946e-06	9.5215e-07	8.90445e-07	2.02186e-06	9.1633e-07	6.62833e-06	4.68851e-07	3.12152e-05	0.000100768	1.26283e-06	4.67027e-05	9.48779e-05	2.62017e-06	4.05635e-05	7.56957e-05	3.92675e-07	1.59137e-06	9.78308e-07	1.25977e-06	3.10675e-06	1.28529e-06	1.22291e-06	9.43583e-06	1.35515e-06
k__Bacteria	p__Proteobacteria	c__Gammaproteobacteria	o__Cellvibrionales	f__Cellvibrionaceae	g__Cellvibrio	s__japonicus	3.80487e-06	3.25449e-07	4.50187e-07	1.39511e-06	1.06626e-06	1.72409e-06	1.88273e-06	2.69644e-06	2.83176e-06	1.55606e-06	4.17996e-07	9.57964e-07	9.04218e-07	1.53823e-06	5.47486e-06	2.67134e-06	2.42623e-06	3.66532e-06	7.20471e-06	7.81419e-07	9.20447e-06	2.19344e-05	2.52566e-06	6.77552e-06	1.25859e-05	3.05686e-06	5.79478e-06	1.24935e-05	5.89013e-07	1.81871e-06	7.33731e-07	2.93947e-06	6.9902e-06	2.89189e-06	2.85347e-06	8.25635e-06	2.7103e-07
k__Bacteria	p__Proteobacteria	c__Gammaproteobacteria	o__Cardiobacteriales	f__Cardiobacteriaceae	g__Dichelobacter	s__gamma proteobacterium HdN1	1.05691e-06	4.88174e-07	1.57565e-06	1.67413e-06	7.99692e-07	1.23149e-06	2.09192e-07	1.15562e-06	1.88784e-06	5.18687e-07	6.26994e-07	1.53274e-06	1.80844e-06	1.28186e-06	3.33252e-06	1.33567e-06	4.4481e-06	3.05443e-06	3.74645e-06	6.25135e-07	3.20156e-06	1.19445e-05	2.52566e-06	7.98543e-06	1.48448e-05	3.93025e-06	6.43865e-06	9.18637e-06	5.89013e-07	2.72807e-06	2.69035e-06	1.88966e-06	1.94172e-06	2.89189e-06	3.66874e-06	4.12818e-06	1.89721e-06
k__Bacteria	p__Proteobacteria	c__Gammaproteobacteria	o__Cardiobacteriales	f__Cardiobacteriaceae	g__Dichelobacter	s__Calyptogena okutanii thioautotrophic gill symbiont	1.47967e-06	0	0	0	0	0	0	0	0	0	0	0	0	0	2.38037e-07	0	0	0	2.88188e-07	0	6.00292e-07	1.08586e-06	0	4.83966e-07	0	4.36695e-07	0	1.10236e-06	0	4.54678e-07	2.44577e-07	0	0	0	0	1.17948e-06	0
k__Bacteria	p__Proteobacteria	c__Gammaproteobacteria	o__Legionellales	f__Coxiellaceae	g__Coxiella	s__burnetii	5.07316e-06	4.23084e-06	1.57565e-06	4.46435e-06	6.39753e-06	8.62046e-06	5.64819e-06	5.77809e-06	6.60744e-06	9.33637e-06	5.64295e-06	2.29911e-06	9.64499e-06	1.07676e-05	2.38037e-07	2.22611e-07	1.09181e-05	3.05443e-07	5.76377e-07	2.96939e-06	0	0	7.57699e-06	2.41983e-07	1.29086e-06	8.7339e-06	0	0	3.33774e-06	1.81871e-06	2.69035e-06	8.18853e-06	1.94172e-06	7.71172e-06	1.0191e-05	1.17948e-06	2.7103e-06
k__Bacteria	p__Proteobacteria	c__Deltaproteobacteria	o__	f__	g__	s__	1.64878e-05	1.04144e-05	2.13839e-05	2.39959e-05	6.55747e-05	3.89152e-05	3.61903e-05	4.00614e-05	2.89469e-05	6.06864e-05	1.44209e-05	3.1038e-05	4.88278e-05	5.3069e-05	8.54555e-05	5.27589e-05	9.30057e-05	7.88044e-05	0.000102883	1.14087e-05	4.64226e-05	6.05912e-05	6.60881e-05	7.21109e-05	6.35747e-05	8.34087e-05	6.92155e-05	9.66407e-05	9.42421e-06	3.09181e-05	3.42408e-05	4.76614e-05	6.05817e-05	8.77208e-05	5.42159e-05	0.000155691	3.65891e-05
k__Bacteria	p__Proteobacteria	c__Deltaproteobacteria	o__Desulfovibrionales	f__	g__	s__	2.95934e-06	6.99715e-06	1.12547e-05	1.39511e-05	2.71895e-05	1.87187e-05	1.5271e-05	1.23266e-05	1.16417e-05	2.43783e-05	6.68794e-06	1.37947e-05	3.0442e-05	2.87137e-05	3.35633e-05	1.80315e-05	3.63935e-05	2.56573e-05	4.40928e-05	5.7825e-06	2.94143e-05	3.93082e-05	3.7464e-05	2.32304e-05	2.00083e-05	3.27521e-05	2.8652e-05	3.60106e-05	3.92675e-06	1.65957e-05	2.17673e-05	2.14161e-05	2.21356e-05	2.95616e-05	2.20125e-05	4.89484e-05	2.35797e-05
k__Bacteria	p__Proteobacteria	c__Deltaproteobacteria	o__Desulfovibrionales	f__Desulfovibrionaceae	g__	s__	2.3252e-06	6.67171e-06	1.57565e-05	1.78574e-05	3.22542e-05	2.58614e-05	1.56894e-05	1.34822e-05	1.38442e-05	3.63081e-05	7.73293e-06	2.14584e-05	3.34561e-05	3.23029e-05	2.95166e-05	2.67134e-05	5.70165e-05	2.71845e-05	3.86172e-05	7.34534e-06	3.58174e-05	5.79851e-05	4.63038e-05	3.43616e-05	2.00083e-05	4.89098e-05	3.831e-05	3.82153e-05	9.62055e-06	2.02332e-05	2.25011e-05	2.60353e-05	2.95142e-05	3.85586e-05	3.46492e-05	6.782e-05	2.54769e-05
k__Bacteria	p__Proteobacteria	c__Deltaproteobacteria	o__Desulfovibrionales	f__Desulfovibrionaceae	g__Desulfovibrio	s__	3.91056e-05	2.44087e-05	4.23176e-05	5.94316e-05	0.000127151	8.86676e-05	7.02886e-05	5.62401e-05	4.97131e-05	0.000127856	3.17677e-05	7.31885e-05	0.000116945	0.000136646	0.000152106	0.00011509	0.000211487	0.000136533	0.000222193	2.6412e-05	0.000135666	0.000171132	0.000173218	0.00013551	9.84278e-05	0.000175988	0.000133924	0.000156536	2.8469e-05	7.93413e-05	7.802e-05	0.000108131	0.00011029	0.000152949	0.000139412	0.000245921	8.10381e-05
k__Bacteria	p__Proteobacteria	c__Deltaproteobacteria	o__Desulfovibrionales	f__Desulfovibrionaceae	g__Desulfovibrio	s__vulgaris	0.000152618	0.000204545	0.00039774	0.000547162	0.00108598	0.000632495	0.000562727	0.000498457	0.000444272	0.00102207	0.000247245	0.000526497	0.001007	0.00110855	0.00125374	0.000865958	0.00177398	0.00101652	0.00168965	0.000229112	0.00125441	0.00146635	0.00148404	0.00106666	0.000748697	0.00142668	0.00095292	0.00117659	0.000208314	0.000594037	0.000753786	0.000956588	0.000875328	0.00119403	0.00102195	0.00191724	0.000760512
k__Bacteria	p__Proteobacteria	c__Deltaproteobacteria	o__Desulfovibrionales	f__Desulfovibrionaceae	g__Desulfovibrio	s__desulfuricans	7.5886e-05	0.000156053	0.000221267	0.000243586	0.000656547	0.000505405	0.00047403	0.00046687	0.000349565	0.000800853	0.000256023	0.000398322	0.000453616	0.000976009	0.000999043	0.000882877	0.00164175	0.000871736	0.00162625	0.000254586	0.000466427	0.000593098	0.0011035	0.00062359	0.000400811	0.00132362	0.000597829	0.000642311	0.000179453	0.000321457	0.000328956	0.000789878	0.000597273	0.00102759	0.000852371	0.00156753	0.000314124
k__Bacteria	p__Proteobacteria	c__Deltaproteobacteria	o__Desulfovibrionales	f__Desulfovibrionaceae	g__Desulfovibrio	s__alaskensis	4.18536e-05	4.06811e-05	6.32512e-05	7.81261e-05	0.000166869	0.000106647	9.22538e-05	7.473e-05	7.64575e-05	0.000176872	4.34716e-05	8.35345e-05	0.000170294	0.000185101	0.000197095	0.000148037	0.000296405	0.000167383	0.000293664	3.07879e-05	0.000196095	0.000226077	0.000255934	0.000170114	0.000111336	0.000234505	0.00016	0.000176011	3.94639e-05	0.000103439	0.000118375	0.000152013	0.000127765	0.000181547	0.000185475	0.000285434	0.000123319
k__Bacteria	p__Proteobacteria	c__Deltaproteobacteria	o__Desulfovibrionales	f__Desulfovibrionaceae	g__Desulfovibrio	s__magneticus	5.19999e-05	3.12431e-05	5.5373e-05	7.14296e-05	0.000154341	8.96528e-05	8.09574e-05	6.81815e-05	7.64575e-05	0.000164424	3.23947e-05	6.76323e-05	0.000136235	0.000149209	0.000213996	0.000142026	0.00025799	0.000170743	0.000268303	3.20382e-05	0.000180488	0.000194587	0.000220154	0.000188505	0.000141349	0.000210487	0.000176741	0.000214594	2.9647e-05	7.47945e-05	0.000101499	0.000157472	0.000141357	0.000204682	0.000165093	0.000343818	0.000102178
k__Bacteria	p__Proteobacteria	c__Deltaproteobacteria	o__Desulfovibrionales	f__Desulfovibrionaceae	g__Desulfovibrio	s__gigas	6.44714e-05	3.35213e-05	5.64984e-05	6.89184e-05	0.00016527	0.000107633	8.89068e-05	8.47453e-05	8.36942e-05	0.000178428	4.13816e-05	6.87818e-05	0.000144675	0.000167155	0.000212567	0.000143807	0.000273356	0.00017899	0.000289053	3.61016e-05	0.000184089	0.000200885	0.000235518	0.000187537	0.000162971	0.000232322	0.000186399	0.000254279	2.92543e-05	8.61615e-05	9.63633e-05	0.000155162	0.000146794	0.000222997	0.000177323	0.000336152	9.89261e-05
k__Bacteria	p__Proteobacteria	c__Deltaproteobacteria	o__Desulfovibrionales	f__Desulfovibrionaceae	g__Desulfovibrio	s__aespoeensis	4.07967e-05	1.78997e-05	2.94872e-05	4.24113e-05	9.06317e-05	5.61561e-05	5.12521e-05	4.23727e-05	4.40496e-05	9.05109e-05	2.04818e-05	4.9431e-05	8.59007e-05	0.000100242	0.000113782	8.1921e-05	0.000148809	0.000102934	0.000159656	2.28174e-05	0.000101249	0.000124223	0.000136807	8.73558e-05	7.13198e-05	0.000131882	7.1469e-05	9.84779e-05	2.00264e-05	4.97872e-05	5.35623e-05	8.73443e-05	7.41737e-05	0.000104751	9.04957e-05	0.000164537	6.12529e-05
k__Bacteria	p__Proteobacteria	c__Deltaproteobacteria	o__Desulfovibrionales	f__Desulfovibrionaceae	g__Desulfovibrio	s__africanus	6.06665e-05	1.95269e-05	3.64651e-05	4.68757e-05	8.15686e-05	4.48264e-05	4.16293e-05	4.58395e-05	3.17786e-05	7.05414e-05	1.96458e-05	3.56363e-05	7.47487e-05	7.94754e-05	9.09303e-05	6.96774e-05	0.000148	7.66663e-05	0.00011297	2.01606e-05	9.00437e-05	0.000109455	0.000117654	6.9933e-05	5.90567e-05	0.000113541	7.40445e-05	8.67194e-05	1.84557e-05	4.59225e-05	4.69588e-05	6.86577e-05	6.25234e-05	9.44685e-05	8.19353e-05	0.000142127	5.42061e-05
k__Bacteria	p__Proteobacteria	c__Deltaproteobacteria	o__Desulfovibrionales	f__Desulfovibrionaceae	g__Desulfovibrio	s__salexigens	3.86828e-05	1.48079e-05	2.25093e-05	3.34826e-05	5.14468e-05	4.23634e-05	3.07513e-05	4.12171e-05	4.05886e-05	4.64225e-05	2.08998e-05	2.64398e-05	5.21432e-05	3.99941e-05	5.7129e-05	3.78439e-05	6.71258e-05	5.13145e-05	7.92518e-05	1.56284e-05	3.46168e-05	4.43032e-05	5.49331e-05	3.65394e-05	3.00124e-05	5.06566e-05	4.60363e-05	5.18111e-05	2.41495e-05	3.34188e-05	3.86432e-05	4.49319e-05	6.67952e-05	7.55105e-05	4.97319e-05	0.000100256	3.22526e-05
k__Bacteria	p__Proteobacteria	c__Deltaproteobacteria	o__Desulfovibrionales	f__Desulfovibrionaceae	g__Desulfovibrio	s__piezophilus	4.01625e-06	2.27814e-06	5.40224e-06	1.14399e-05	1.14622e-05	1.30538e-05	5.439e-06	6.93371e-06	7.23672e-06	1.45232e-05	3.97096e-06	5.93938e-06	2.29068e-05	1.53823e-05	2.28516e-05	1.51376e-05	2.62842e-05	1.83266e-05	2.99716e-05	3.59453e-06	1.8609e-05	2.91011e-05	2.48357e-05	2.95219e-05	3.93711e-05	2.75118e-05	2.15695e-05	3.16011e-05	3.33774e-06	9.54824e-06	1.54083e-05	1.6587e-05	1.32037e-05	1.51021e-05	9.78332e-06	2.65383e-05	1.30095e-05
k__Bacteria	p__Proteobacteria	c__Deltaproteobacteria	o__Desulfovibrionales	f__Desulfovibrionaceae	g__Desulfovibrio	s__hydrothermalis	7.82112e-06	3.25449e-06	1.12547e-05	8.09163e-06	1.67935e-05	1.1576e-05	9.20446e-06	1.07858e-05	9.12456e-06	1.34859e-05	5.43395e-06	6.51416e-06	1.14534e-05	1.64078e-05	1.59485e-05	9.57229e-06	2.58798e-05	1.55776e-05	2.13259e-05	3.12568e-06	1.04051e-05	1.21617e-05	1.8732e-05	4.83966e-06	6.13157e-06	2.62017e-05	8.04831e-06	1.32284e-05	2.74873e-06	7.04751e-06	9.04935e-06	1.36475e-05	1.04853e-05	1.22102e-05	1.54903e-05	2.77178e-05	7.04679e-06
k__Bacteria	p__Proteobacteria	c__Deltaproteobacteria	o__Desulfovibrionales	f__Desulfovibrionaceae	g__Lawsonia	s__intracellularis	4.26991e-05	4.45865e-05	7.90078e-05	0.000104912	0.000192193	0.000124873	0.000101667	8.93678e-05	9.28188e-05	0.000192952	4.09636e-05	8.54504e-05	0.000185063	0.000171513	0.000190906	0.000141358	0.000249498	0.000195178	0.000250724	3.65704e-05	0.000194094	0.000287102	0.000226257	0.00016842	0.00012489	0.000287782	0.000208612	0.000246562	3.63225e-05	0.000119126	0.000136474	0.000146764	0.000187959	0.000168694	0.000203819	0.000378613	0.00014202
k__Bacteria	p__Proteobacteria	c__Deltaproteobacteria	o__Desulfovibrionales	f__Desulfomicrobiaceae	g__Desulfomicrobium	s__baculatum	3.91056e-05	2.91277e-05	5.22217e-05	6.83603e-05	0.000137014	8.52194e-05	7.34265e-05	9.59163e-05	6.26133e-05	0.000140824	3.13497e-05	6.60995e-05	0.000109712	0.000134083	0.000177338	0.000115313	0.000218361	0.00015822	0.00022911	3.17256e-05	0.000131464	0.000199364	0.000168167	0.000169388	0.000153612	0.000238872	0.000161288	0.000211654	2.45422e-05	7.29758e-05	8.07104e-05	0.00011065	0.000130872	0.000160982	0.000145527	0.000309023	8.51036e-05
k__Bacteria	p__Proteobacteria	c__Deltaproteobacteria	o__Desulfovibrionales	f__Desulfohalobiaceae	g__Desulfohalobium	s__retbaense	7.60974e-06	3.41722e-06	7.65318e-06	9.20772e-06	2.42573e-05	1.25612e-05	1.02504e-05	1.57934e-05	1.29002e-05	2.30816e-05	4.59796e-06	9.57964e-06	1.32619e-05	1.66642e-05	3.66578e-05	2.31516e-05	3.11367e-05	3.11552e-05	4.32283e-05	4.21966e-06	1.92093e-05	1.91112e-05	3.07289e-05	2.90379e-05	3.22714e-05	3.10053e-05	2.8652e-05	4.22573e-05	4.51577e-06	8.63888e-06	8.56019e-06	1.97365e-05	2.75724e-05	2.95616e-05	2.8127e-05	4.54099e-05	1.05702e-05
k__Bacteria	p__Proteobacteria	c__Deltaproteobacteria	o__Desulfuromonadales	f__	g__	s__	5.07316e-06	9.76347e-07	8.32846e-06	8.09163e-06	4.53159e-06	3.94078e-06	3.13789e-06	3.85206e-06	3.1464e-06	5.18687e-06	2.08998e-06	6.51416e-06	1.2659e-05	6.92205e-06	1.52344e-05	7.7914e-06	1.45574e-05	1.03851e-05	8.35746e-06	2.18797e-06	6.00292e-07	4.34345e-07	1.72587e-05	7.25949e-07	1.61357e-06	1.17908e-05	9.65797e-07	2.20473e-06	3.92675e-07	3.86476e-06	1.19843e-05	3.3594e-06	2.71841e-06	5.78379e-06	6.52221e-06	1.17948e-06	8.40194e-06
k__Bacteria	p__Proteobacteria	c__Deltaproteobacteria	o__Desulfuromonadales	f__Geobacteraceae	g__Geobacter	s__	1.37398e-05	2.44087e-06	4.95206e-06	3.34826e-06	1.62604e-05	1.28075e-05	9.83204e-06	1.27118e-05	1.35295e-05	2.25629e-05	2.92597e-06	7.08894e-06	1.1152e-05	1.5126e-05	3.45154e-05	2.07029e-05	3.43717e-05	3.45151e-05	3.48708e-05	2.34426e-06	1.50073e-05	1.30304e-05	1.76796e-05	3.16998e-05	3.32396e-05	3.18787e-05	3.86319e-05	5.62206e-05	3.33774e-06	8.41154e-06	7.58188e-06	2.09962e-05	2.56307e-05	3.5988e-05	2.40507e-05	8.6102e-05	7.31782e-06
k__Bacteria	p__Proteobacteria	c__Deltaproteobacteria	o__Desulfuromonadales	f__Geobacteraceae	g__Geobacter	s__sulfurreducens	1.86016e-05	1.18789e-05	3.26385e-05	3.8505e-05	3.59861e-05	2.78318e-05	2.7195e-05	6.3559e-05	2.51712e-05	3.94202e-05	1.25399e-05	2.5865e-05	4.9732e-05	3.99941e-05	7.37916e-05	3.98474e-05	8.37051e-05	7.0252e-05	6.05196e-05	9.68959e-06	1.18057e-05	7.38387e-06	4.18839e-05	2.97639e-05	2.64626e-05	9.38894e-05	3.63784e-05	3.45408e-05	9.22787e-06	2.86447e-05	3.88877e-05	3.40139e-05	6.33001e-05	6.13724e-05	7.05214e-05	0.000119127	3.87574e-05
k__Bacteria	p__Proteobacteria	c__Deltaproteobacteria	o__Desulfuromonadales	f__Geobacteraceae	g__Geobacter	s__lovleyi	3.40325e-05	1.98524e-05	3.51146e-05	3.26455e-05	4.98475e-05	2.06891e-05	2.15468e-05	8.7827e-05	3.39811e-05	4.43477e-05	2.34078e-05	2.45239e-05	4.27996e-05	5.74274e-05	7.40297e-05	4.11831e-05	0.000107967	6.84193e-05	5.73495e-05	1.67224e-05	1.30063e-05	3.17072e-05	7.72432e-05	8.4694e-06	2.0331e-05	0.000172931	1.48089e-05	2.86615e-05	1.07986e-05	1.86418e-05	2.3724e-05	2.87648e-05	6.56302e-05	5.07688e-05	8.96804e-05	0.000152153	2.52058e-05
k__Bacteria	p__Proteobacteria	c__Deltaproteobacteria	o__Desulfuromonadales	f__Geobacteraceae	g__Geobacter	s__sp. M21	3.06503e-05	2.58732e-05	2.45352e-05	1.39511e-05	3.67858e-05	3.69448e-05	4.53947e-05	4.08318e-05	3.83861e-05	6.04271e-05	2.42438e-05	3.14212e-05	2.74279e-05	3.35847e-05	5.85572e-05	3.71761e-05	4.40766e-05	5.49798e-05	6.45542e-05	1.45344e-05	1.32064e-05	1.15101e-05	3.30441e-05	5.46881e-05	4.90525e-05	4.01759e-05	5.11873e-05	9.07614e-05	2.37569e-05	1.50044e-05	2.00553e-05	5.24906e-05	5.51449e-05	8.45075e-05	4.93242e-05	0.000128563	1.97852e-05
k__Bacteria	p__Proteobacteria	c__Deltaproteobacteria	o__Desulfuromonadales	f__Geobacteraceae	g__Geobacter	s__uraniireducens	1.52195e-05	2.92904e-06	4.95206e-06	8.37065e-06	1.94592e-05	1.13297e-05	1.1924e-05	1.5023e-05	8.80992e-06	1.91914e-05	3.13497e-06	9.38805e-06	1.80844e-05	2.53808e-05	3.71338e-05	1.8922e-05	4.28635e-05	2.87117e-05	4.72629e-05	2.03169e-06	5.22254e-05	2.64951e-05	2.90451e-05	4.88805e-05	3.93711e-05	3.53723e-05	5.31188e-05	4.85041e-05	2.35605e-06	1.18216e-05	1.41855e-05	2.35158e-05	2.44657e-05	3.37388e-05	2.85347e-05	6.48713e-05	1.11122e-05
k__Bacteria	p__Proteobacteria	c__Deltaproteobacteria	o__Desulfuromonadales	f__Geobacteraceae	g__Geobacter	s__sp. M18	3.86828e-05	6.18353e-06	4.50187e-06	6.97554e-06	1.86595e-05	1.60094e-05	1.33883e-05	1.38674e-05	1.16417e-05	2.28222e-05	5.43395e-06	7.66371e-06	1.23576e-05	2.74318e-05	3.57056e-05	2.58229e-05	3.4776e-05	2.84062e-05	4.20755e-05	5.7825e-06	1.08052e-05	1.7591e-05	3.36755e-05	1.18572e-05	1.19404e-05	3.66824e-05	1.19115e-05	1.32284e-05	6.47914e-06	8.86622e-06	7.82646e-06	3.12844e-05	2.71841e-05	2.57057e-05	3.22034e-05	5.54355e-05	9.7571e-06
k__Bacteria	p__Proteobacteria	c__Deltaproteobacteria	o__Desulfuromonadales	f__Geobacteraceae	g__Geobacter	s__metallireducens	2.21951e-05	2.11542e-06	4.50187e-06	5.30141e-06	1.11957e-05	5.66487e-06	4.18385e-06	8.85974e-06	7.55136e-06	1.01144e-05	4.38896e-06	2.10752e-06	1.08506e-05	1.69206e-05	1.9043e-05	8.90445e-06	1.69836e-05	1.13014e-05	1.26803e-05	3.90709e-06	5.00243e-06	4.99497e-06	1.99948e-05	4.35569e-06	2.259e-06	1.52843e-05	4.50705e-06	5.14437e-06	3.1414e-06	4.0921e-06	3.66865e-06	2.81349e-05	6.9902e-06	1.15676e-05	2.48659e-05	1.76922e-05	5.69164e-06
k__Bacteria	p__Proteobacteria	c__Deltaproteobacteria	o__Desulfuromonadales	f__Geobacteraceae	g__Geobacter	s__bemidjiensis	4.86178e-06	4.88174e-06	9.45392e-06	2.23217e-06	1.59938e-05	1.42853e-05	1.15056e-05	1.04006e-05	2.20248e-05	2.02288e-05	7.73293e-06	1.05376e-05	3.61687e-06	1.17931e-05	3.45154e-05	1.80315e-05	1.94099e-05	3.17661e-05	3.14125e-05	7.97047e-06	5.40262e-06	0	1.30493e-05	3.70234e-05	2.54944e-05	2.05247e-05	4.53925e-05	5.51182e-05	8.63886e-06	5.68348e-06	3.1795e-06	1.84767e-05	2.56307e-05	2.82763e-05	2.03819e-05	7.66661e-05	6.2337e-06
k__Bacteria	p__Proteobacteria	c__Deltaproteobacteria	o__Desulfuromonadales	f__Geobacteraceae	g__Geobacter	s__daltonii	1.22601e-05	3.90539e-06	1.80075e-06	2.79022e-06	1.09291e-05	8.86676e-06	9.62285e-06	5.00768e-06	1.00685e-05	8.55834e-06	3.55297e-06	3.64026e-06	7.83655e-06	1.23059e-05	1.11878e-05	8.68184e-06	1.45574e-05	9.77419e-06	1.32567e-05	4.21966e-06	3.80185e-06	5.86366e-06	1.34702e-05	3.87173e-06	1.29086e-06	8.7339e-06	4.18512e-06	6.98164e-06	2.94507e-06	1.38677e-05	3.1795e-06	1.07081e-05	2.05822e-05	1.73514e-05	9.37568e-06	3.53844e-05	5.14958e-06
k__Bacteria	p__Proteobacteria	c__Deltaproteobacteria	o__Desulfuromonadales	f__Desulfuromonadaceae	g__Pelobacter	s__carbinolicus	6.76421e-06	7.3226e-06	2.04835e-05	1.89735e-05	3.30539e-05	1.92113e-05	1.50619e-05	5.12324e-05	2.48566e-05	2.61937e-05	1.31669e-05	1.82013e-05	3.76757e-05	4.05068e-05	5.21302e-05	2.47099e-05	5.98471e-05	4.76492e-05	4.52456e-05	8.90818e-06	1.30063e-05	1.06415e-05	3.83059e-05	2.08105e-05	2.35581e-05	8.7339e-05	2.51107e-05	3.52757e-05	5.30112e-06	1.4095e-05	2.00553e-05	1.86866e-05	3.84461e-05	3.6952e-05	3.87256e-05	9.90762e-05	2.24955e-05
k__Bacteria	p__Proteobacteria	c__Deltaproteobacteria	o__Desulfuromonadales	f__Desulfuromonadaceae	g__Pelobacter	s__propionicus	3.76259e-05	3.41722e-06	2.25093e-06	6.4175e-06	1.4661e-05	1.13297e-05	1.42251e-05	1.23266e-05	1.19563e-05	1.7376e-05	3.34397e-06	2.49071e-06	6.02812e-06	1.66642e-05	2.85645e-05	2.15933e-05	2.87104e-05	2.77954e-05	3.57354e-05	4.8448e-06	1.22059e-05	3.69193e-05	2.06262e-05	2.92799e-05	3.45304e-05	3.18787e-05	3.54126e-05	6.57744e-05	2.55239e-06	7.50219e-06	8.80477e-06	2.26759e-05	2.2524e-05	2.98829e-05	2.56812e-05	5.48458e-05	5.42061e-06
k__Bacteria	p__Proteobacteria	c__Deltaproteobacteria	o__Myxococcales	f__Myxococcaceae	g__	s__	3.80487e-06	1.78997e-06	3.60149e-06	3.62728e-06	6.13097e-06	5.66487e-06	4.81142e-06	3.85206e-06	5.97816e-06	9.33637e-06	1.25399e-06	4.78982e-06	1.05492e-05	1.15367e-05	8.80739e-06	6.23312e-06	1.33443e-05	9.77419e-06	1.5274e-05	2.96939e-06	9.80476e-06	1.36819e-05	1.19969e-05	6.77552e-06	6.777e-06	1.04807e-05	5.47285e-06	6.61419e-06	1.76704e-06	3.86476e-06	3.1795e-06	1.15479e-05	7.37854e-06	1.15676e-05	1.22291e-05	1.94614e-05	6.2337e-06
k__Bacteria	p__Proteobacteria	c__Deltaproteobacteria	o__Myxococcales	f__Myxococcaceae	g__Myxococcus	s__	1.14146e-05	1.17162e-05	2.22842e-05	2.17637e-05	3.7319e-05	1.72409e-05	1.6317e-05	6.43294e-05	2.32834e-05	2.90465e-05	1.33759e-05	1.80097e-05	2.95378e-05	3.61485e-05	6.06996e-05	3.29465e-05	8.89619e-05	6.35322e-05	4.98566e-05	9.53331e-06	8.00389e-06	7.1667e-06	4.18839e-05	2.49242e-05	2.16218e-05	0.000102623	3.3159e-05	4.1155e-05	5.89013e-06	1.54591e-05	2.64143e-05	2.37257e-05	4.69897e-05	4.85195e-05	6.23686e-05	0.000125025	2.27666e-05
k__Bacteria	p__Proteobacteria	c__Deltaproteobacteria	o__Myxococcales	f__Myxococcaceae	g__Myxococcus	s__xanthus	7.18698e-06	1.25298e-05	2.49854e-05	2.67861e-05	3.49199e-05	1.55168e-05	1.42251e-05	6.93371e-05	1.82491e-05	2.04881e-05	1.42119e-05	1.68602e-05	2.86336e-05	4.17887e-05	4.71314e-05	2.6936e-05	8.28963e-05	4.8871e-05	3.3718e-05	1.03147e-05	5.20253e-06	4.12628e-06	3.95687e-05	4.35569e-06	2.259e-06	9.43261e-05	2.25353e-06	3.67455e-06	5.69379e-06	1.52317e-05	2.59252e-05	2.33058e-05	4.23295e-05	3.40601e-05	5.95152e-05	0.000103204	2.16824e-05
k__Bacteria	p__Proteobacteria	c__Deltaproteobacteria	o__Myxococcales	f__Myxococcaceae	g__Myxococcus	s__stipitatus	2.02926e-05	6.34626e-06	7.42808e-06	5.85946e-06	2.0792e-05	1.82261e-05	1.69446e-05	1.88751e-05	1.35295e-05	2.46376e-05	6.06094e-06	9.38805e-06	1.1152e-05	1.76897e-05	3.95142e-05	1.82541e-05	3.59891e-05	3.66532e-05	4.26519e-05	6.09507e-06	1.60078e-05	1.28132e-05	2.6309e-05	3.53295e-05	3.09806e-05	2.96952e-05	3.99196e-05	5.62206e-05	5.69379e-06	9.3209e-06	9.29392e-06	2.07863e-05	3.18442e-05	4.36997e-05	3.05729e-05	9.14096e-05	9.48607e-06
k__Bacteria	p__Proteobacteria	c__Deltaproteobacteria	o__Myxococcales	f__Myxococcaceae	g__Myxococcus	s__fulvus	1.90244e-05	9.76347e-07	1.57565e-06	3.06924e-06	9.5963e-06	6.40377e-06	5.22981e-06	6.5485e-06	5.03424e-06	9.59571e-06	1.46299e-06	1.91593e-06	2.41125e-06	8.20391e-06	1.95191e-05	1.06853e-05	1.57705e-05	1.71048e-05	2.39196e-05	1.56284e-06	5.20253e-06	3.69193e-06	6.94557e-06	2.66181e-05	2.32354e-05	8.7339e-06	2.31791e-05	2.86615e-05	1.96338e-06	3.18275e-06	2.93492e-06	9.23834e-06	1.16503e-05	2.31351e-05	8.15276e-06	4.24612e-05	2.7103e-06
k__Bacteria	p__Proteobacteria	c__Deltaproteobacteria	o__Myxococcales	f__Myxococcaceae	g__Corallococcus	s__coralloides	2.0504e-05	1.13907e-06	4.05168e-06	6.97554e-06	1.17288e-05	5.41857e-06	5.439e-06	7.70412e-06	5.34888e-06	1.21891e-05	3.76196e-06	3.44867e-06	9.04218e-06	1.58951e-05	1.61865e-05	7.56879e-06	2.42623e-05	1.43558e-05	1.75795e-05	1.71912e-06	2.92142e-05	1.43334e-05	1.55749e-05	1.54869e-05	7.09971e-06	1.79045e-05	1.86721e-05	1.69029e-05	2.94507e-06	5.00146e-06	6.60358e-06	2.12062e-05	1.04853e-05	1.34955e-05	1.71208e-05	2.59485e-05	7.31782e-06
k__Bacteria	p__Proteobacteria	c__Deltaproteobacteria	o__Myxococcales	f__Anaeromyxobacteraceae	g__Anaeromyxobacter	s__	2.38861e-05	1.83879e-05	3.39891e-05	3.73889e-05	5.78444e-05	3.59596e-05	2.97053e-05	0.000103235	3.68129e-05	4.40884e-05	2.86327e-05	3.33372e-05	4.61151e-05	5.53764e-05	7.47438e-05	5.0978e-05	0.000116459	7.05574e-05	6.91652e-05	1.54721e-05	1.18057e-05	1.67223e-05	7.53489e-05	3.21837e-05	2.9367e-05	0.0001083	2.99397e-05	4.66668e-05	1.04059e-05	1.81871e-05	3.49745e-05	3.67434e-05	7.06787e-05	6.94054e-05	7.86742e-05	0.000129153	3.46919e-05
k__Bacteria	p__Proteobacteria	c__Deltaproteobacteria	o__Myxococcales	f__Anaeromyxobacteraceae	g__Anaeromyxobacter	s__dehalogenans	8.66665e-06	3.57994e-06	6.30262e-06	8.37065e-06	1.59938e-05	8.37416e-06	1.02504e-05	5.39289e-06	9.4392e-06	1.60793e-05	3.13497e-06	7.08894e-06	1.98928e-05	1.71769e-05	2.547e-05	1.8922e-05	2.7093e-05	1.89375e-05	2.9107e-05	4.68851e-06	2.38116e-05	2.2586e-05	2.79928e-05	1.59709e-05	1.29086e-05	2.1398e-05	1.70624e-05	1.54331e-05	3.53408e-06	1.02303e-05	1.36963e-05	2.2046e-05	1.43687e-05	1.99219e-05	1.87514e-05	3.59741e-05	1.32805e-05
k__Bacteria	p__Proteobacteria	c__Deltaproteobacteria	o__Myxococcales	f__Anaeromyxobacteraceae	g__Anaeromyxobacter	s__sp. Fw109-5	2.68455e-05	3.09177e-06	8.10336e-06	5.58043e-06	2.66564e-05	2.58614e-05	2.19652e-05	2.73496e-05	2.3598e-05	4.17543e-05	6.26994e-06	9.19646e-06	1.65773e-05	2.87137e-05	6.52223e-05	3.04978e-05	4.1246e-05	4.91764e-05	6.85888e-05	3.28196e-06	1.88091e-05	1.41162e-05	2.94661e-05	6.9933e-05	6.45428e-05	3.88658e-05	7.05032e-05	0.00010105	3.1414e-06	1.11396e-05	9.78308e-06	2.96047e-05	4.19412e-05	7.13334e-05	3.99485e-05	0.000126794	1.21964e-05
k__Bacteria	p__Proteobacteria	c__Deltaproteobacteria	o__Myxococcales	f__Anaeromyxobacteraceae	g__Anaeromyxobacter	s__sp. K	2.95934e-06	1.95269e-06	1.57565e-06	1.39511e-06	1.25285e-05	1.28075e-05	5.439e-06	1.3097e-05	1.60466e-05	9.33637e-06	1.25399e-06	1.91593e-06	4.82249e-06	5.64019e-06	1.69007e-05	8.01401e-06	9.30057e-06	1.06905e-05	1.72913e-05	2.34426e-06	5.00243e-06	3.25759e-06	7.78746e-06	1.69388e-05	1.87174e-05	6.55042e-06	1.83501e-05	3.12337e-05	5.30112e-06	2.04605e-06	2.93492e-06	1.21778e-05	6.21351e-06	1.83153e-05	1.05986e-05	2.88972e-05	4.33649e-06
k__Bacteria	p__Proteobacteria	c__Deltaproteobacteria	o__Myxococcales	f__Cystobacteraceae	g__Stigmatella	s__aurantiaca	3.02276e-05	9.76347e-07	2.25093e-07	5.58043e-07	2.66564e-06	2.95559e-06	2.92869e-06	6.5485e-06	3.77568e-06	7.52096e-06	1.88098e-06	9.57964e-07	4.82249e-06	7.69116e-06	1.19019e-05	6.23312e-06	1.49618e-05	1.00796e-05	1.18157e-05	1.87541e-06	4.40214e-06	3.47476e-06	9.47123e-06	2.41983e-06	1.93628e-06	6.98712e-06	1.93159e-06	3.67455e-06	1.37436e-06	4.54678e-07	1.22288e-06	1.97365e-05	6.9902e-06	7.06907e-06	1.83437e-05	1.5923e-05	2.7103e-06
k__Bacteria	p__Proteobacteria	c__Deltaproteobacteria	o__Myxococcales	f__Polyangiaceae	g__Sorangium	s__cellulosum	2.72682e-05	6.02081e-06	1.01292e-05	1.2835e-05	2.23914e-05	2.01965e-05	1.21332e-05	2.19567e-05	2.07662e-05	2.61937e-05	7.52393e-06	8.0469e-06	2.29068e-05	2.92264e-05	3.71338e-05	1.75863e-05	3.92241e-05	2.38246e-05	3.45826e-05	6.25135e-06	2.8814e-05	9.77277e-06	2.88346e-05	3.36356e-05	2.96897e-05	2.31448e-05	3.76661e-05	4.00526e-05	9.42421e-06	1.04576e-05	9.29392e-06	3.44338e-05	2.67958e-05	3.08469e-05	3.17958e-05	6.54611e-05	1.27384e-05
k__Bacteria	p__Proteobacteria	c__Deltaproteobacteria	o__Myxococcales	f__Kofleriaceae	g__Haliangium	s__ochraceum	2.3252e-05	2.27814e-06	1.12547e-06	5.30141e-06	7.99692e-06	5.91117e-06	3.97466e-06	7.31892e-06	6.2928e-06	1.21891e-05	1.88098e-06	4.02345e-06	1.44675e-05	8.97302e-06	2.28516e-05	1.75863e-05	1.17268e-05	2.07702e-05	3.25653e-05	2.18797e-06	7.80379e-06	1.30304e-05	1.53644e-05	2.05685e-05	2.4849e-05	8.7339e-06	8.04831e-06	1.39633e-05	3.1414e-06	1.81871e-06	5.13612e-06	1.59571e-05	9.32026e-06	9.96097e-06	1.42673e-05	2.06409e-05	2.98134e-06
k__Bacteria	p__Proteobacteria	c__Deltaproteobacteria	o__Desulfobacterales	f__Desulfobacteraceae	g__Desulfatibacillum	s__alkenivorans	6.9756e-06	1.35061e-05	2.34097e-05	3.40407e-05	2.9322e-05	1.84724e-05	1.69446e-05	5.39289e-05	1.95077e-05	2.28222e-05	1.63018e-05	2.08836e-05	4.34025e-05	4.4096e-05	4.71314e-05	3.11656e-05	7.56176e-05	3.81804e-05	3.94818e-05	1.07836e-05	9.80476e-06	1.49849e-05	4.44096e-05	1.08892e-05	7.09971e-06	8.82123e-05	9.65797e-06	1.35958e-05	9.42421e-06	1.45497e-05	1.95662e-05	2.70851e-05	3.7281e-05	3.14895e-05	5.82923e-05	7.54867e-05	2.57479e-05
k__Bacteria	p__Proteobacteria	c__Deltaproteobacteria	o__Desulfobacterales	f__Desulfobacteraceae	g__Desulfobacula	s__toluolica	1.03577e-05	7.64805e-06	1.66569e-05	1.64623e-05	1.94592e-05	1.60094e-05	1.15056e-05	4.66099e-05	1.51027e-05	1.40046e-05	9.82291e-06	1.32199e-05	2.62223e-05	2.92264e-05	3.45154e-05	2.18159e-05	5.2164e-05	3.05443e-05	2.36315e-05	1.00022e-05	8.00389e-07	0	3.07289e-05	7.25949e-07	0	6.50675e-05	1.60966e-06	2.20473e-06	4.51577e-06	9.09356e-06	1.68758e-05	1.04981e-05	3.22326e-05	2.12072e-05	4.11715e-05	7.0179e-05	1.89721e-05
k__Bacteria	p__Proteobacteria	c__Deltaproteobacteria	o__Desulfobacterales	f__Desulfobacteraceae	g__Desulfococcus	s__oleovorans	1.69105e-05	3.41722e-06	2.70112e-06	4.46435e-06	1.09291e-05	8.12786e-06	7.74012e-06	1.00154e-05	1.29002e-05	1.6598e-05	4.38896e-06	6.13097e-06	1.05492e-05	1.92279e-05	2.28516e-05	1.38019e-05	2.87104e-05	1.28286e-05	2.93952e-05	5.31365e-06	1.16056e-05	1.52021e-05	2.33624e-05	7.0175e-06	5.16343e-06	1.83412e-05	8.69218e-06	1.35958e-05	2.74873e-06	5.00146e-06	6.359e-06	2.2466e-05	1.3592e-05	1.73514e-05	2.16048e-05	2.83075e-05	7.31782e-06
k__Bacteria	p__Proteobacteria	c__Deltaproteobacteria	o__Desulfobacterales	f__Desulfobacteraceae	g__Desulfobacterium	s__autotrophicum	7.39836e-06	3.09177e-06	4.27677e-06	4.18533e-06	1.38613e-05	1.05908e-05	8.78608e-06	1.1171e-05	9.4392e-06	1.06331e-05	2.71697e-06	4.02345e-06	1.20562e-05	9.2294e-06	2.45179e-05	1.4915e-05	1.94099e-05	2.29083e-05	2.53606e-05	3.12568e-06	3.20156e-06	1.95455e-06	1.5154e-05	1.91166e-05	1.41994e-05	1.48476e-05	1.60966e-05	2.71917e-05	1.5707e-06	3.41009e-06	4.89154e-06	9.4483e-06	2.64074e-05	2.02433e-05	1.42673e-05	5.89739e-05	3.5234e-06
k__Bacteria	p__Proteobacteria	c__Deltaproteobacteria	o__Desulfobacterales	f__Desulfobulbaceae	g__Desulfobulbus	s__propionicus	1.92357e-05	1.18789e-05	2.11588e-05	2.37168e-05	3.57196e-05	1.92113e-05	1.58986e-05	5.31584e-05	1.44734e-05	3.00839e-05	1.17039e-05	2.12668e-05	3.0442e-05	4.51215e-05	5.26063e-05	2.4042e-05	6.46996e-05	4.24566e-05	4.00582e-05	8.28304e-06	1.70083e-05	2.01971e-05	4.84085e-05	1.3551e-05	1.29086e-05	9.47628e-05	1.51308e-05	1.91077e-05	6.28281e-06	1.4777e-05	2.56806e-05	2.85549e-05	2.64074e-05	3.56667e-05	5.54388e-05	7.78456e-05	2.43927e-05
k__Bacteria	p__Proteobacteria	c__Deltaproteobacteria	o__Desulfobacterales	f__Desulfobulbaceae	g__Desulfurivibrio	s__alkaliphilus	1.75447e-05	2.44087e-06	2.25093e-06	1.11609e-06	1.09291e-05	6.65007e-06	5.64819e-06	1.15562e-05	9.12456e-06	1.50419e-05	2.92597e-06	3.06549e-06	3.91828e-06	1.20495e-05	2.49939e-05	1.26888e-05	1.61749e-05	2.04647e-05	2.96834e-05	2.34426e-06	5.28257e-05	4.12628e-06	1.55749e-05	4.11371e-05	2.259e-05	9.60728e-06	3.86319e-05	2.97639e-05	2.15971e-06	3.63742e-06	4.64696e-06	1.28077e-05	1.3592e-05	2.21712e-05	1.79361e-05	4.48202e-05	2.16824e-06
k__Bacteria	p__Proteobacteria	c__Deltaproteobacteria	o__Desulfobacterales	f__Desulfobulbaceae	g__Desulfotalea	s__psychrophila	1.12032e-05	1.46452e-06	2.47603e-06	1.11609e-06	3.99846e-06	2.46299e-06	1.67354e-06	4.23727e-06	1.25856e-06	7.78031e-06	1.67198e-06	1.91593e-06	4.82249e-06	5.12744e-06	7.37916e-06	2.22611e-06	7.68308e-06	5.49798e-06	6.34015e-06	1.25027e-06	6.60321e-06	2.04142e-05	7.15604e-06	3.14578e-06	1.48448e-05	1.31008e-05	5.15092e-06	1.91077e-05	1.76704e-06	1.59137e-06	1.95662e-06	8.39849e-06	6.21351e-06	4.4985e-06	6.92985e-06	9.43583e-06	4.06546e-06
k__Bacteria	p__Proteobacteria	c__Deltaproteobacteria	o__Desulfobacterales	f__Desulfobulbaceae	g__Desulfocapsa	s__sulfexigens	2.11382e-06	3.25449e-07	0	5.58043e-07	7.99692e-07	2.46299e-07	8.36769e-07	3.85206e-07	1.25856e-06	5.18687e-07	8.35992e-07	0	3.01406e-07	2.82009e-06	1.9043e-06	1.33567e-06	2.02186e-06	9.1633e-07	1.72913e-06	4.68851e-07	0	1.30304e-06	1.26283e-06	0	0	4.36695e-07	0	3.67455e-07	1.96338e-07	0	9.78308e-07	4.19924e-07	7.76688e-07	6.42643e-07	4.07638e-07	1.17948e-06	5.42061e-07
k__Bacteria	p__Proteobacteria	c__Deltaproteobacteria	o__Syntrophobacterales	f__Syntrophaceae	g__Desulfomonile	s__tiedjei	1.14146e-05	1.33434e-05	2.85869e-05	2.34378e-05	3.1188e-05	1.50242e-05	1.12964e-05	5.66253e-05	1.95077e-05	1.84134e-05	1.33759e-05	1.78181e-05	2.71265e-05	3.66612e-05	4.54652e-05	2.78264e-05	6.34865e-05	4.39839e-05	3.40062e-05	1.17213e-05	3.00146e-06	5.64649e-06	4.33572e-05	2.66181e-06	3.22714e-06	8.2972e-05	4.18512e-06	4.77691e-06	4.90844e-06	1.50044e-05	2.17673e-05	1.72169e-05	3.57277e-05	3.24535e-05	5.09548e-05	9.02301e-05	2.52058e-05
k__Bacteria	p__Proteobacteria	c__Deltaproteobacteria	o__Syntrophobacterales	f__Syntrophaceae	g__Syntrophus	s__aciditrophicus	6.76421e-06	1.09025e-05	2.22842e-05	2.87392e-05	3.35871e-05	1.79798e-05	1.56894e-05	5.00768e-05	1.88784e-05	2.82684e-05	1.27489e-05	1.82013e-05	3.16476e-05	2.97392e-05	5.14161e-05	2.35968e-05	7.76395e-05	4.76492e-05	3.94818e-05	9.22074e-06	1.08052e-05	7.81821e-06	3.78849e-05	1.86327e-05	1.61357e-05	9.17059e-05	2.25353e-05	3.12337e-05	5.30112e-06	1.38677e-05	1.29626e-05	1.19678e-05	4.54363e-05	2.50631e-05	6.07381e-05	0.000103204	1.68039e-05
k__Bacteria	p__Proteobacteria	c__Deltaproteobacteria	o__Syntrophobacterales	f__Syntrophaceae	g__Desulfobacca	s__acetoxidans	8.0325e-06	1.3018e-06	6.7528e-07	8.37065e-07	1.86595e-06	1.72409e-06	1.88273e-06	1.15562e-06	1.5732e-06	5.18687e-07	8.35992e-07	4.59823e-06	6.32952e-06	4.87107e-06	1.59485e-05	7.7914e-06	1.57705e-05	9.1633e-06	1.03748e-05	2.81311e-06	0	0	8.62934e-06	7.25949e-07	9.68142e-07	9.60728e-06	9.65797e-07	0	5.89013e-07	3.86476e-06	3.42408e-06	1.88966e-06	6.9902e-06	4.4985e-06	1.63055e-06	8.84609e-06	6.50473e-06
k__Bacteria	p__Proteobacteria	c__Deltaproteobacteria	o__Syntrophobacterales	f__Syntrophobacteraceae	g__Syntrophobacter	s__fumaroxidans	2.17723e-05	4.88174e-06	4.50187e-06	8.37065e-06	2.42573e-05	2.06891e-05	9.41366e-06	2.2342e-05	2.23394e-05	1.68573e-05	4.17996e-06	6.70575e-06	1.29605e-05	1.82024e-05	2.30896e-05	1.46923e-05	2.7093e-05	1.80212e-05	3.02598e-05	6.7202e-06	1.6408e-05	1.97627e-05	2.84137e-05	1.30671e-05	1.1295e-05	2.70751e-05	1.83501e-05	2.09449e-05	1.11912e-05	7.04751e-06	7.82646e-06	3.14943e-05	2.29123e-05	2.08859e-05	3.13881e-05	3.18459e-05	7.31782e-06
k__Bacteria	p__Proteobacteria	c__Deltaproteobacteria	o__Desulfarculales	f__Desulfarculaceae	g__Desulfarculus	s__baarsii	2.68455e-05	9.9262e-06	2.13839e-05	2.00896e-05	3.65193e-05	2.58614e-05	1.65262e-05	5.81661e-05	2.17102e-05	2.90465e-05	1.06589e-05	2.20332e-05	3.28532e-05	4.2045e-05	5.37965e-05	3.62856e-05	7.15739e-05	5.31472e-05	6.22487e-05	1.50032e-05	2.14104e-05	4.148e-05	5.9774e-05	1.79067e-05	3.29168e-05	7.2928e-05	2.3823e-05	4.66668e-05	6.67548e-06	1.75051e-05	2.20119e-05	4.78714e-05	4.11645e-05	4.46637e-05	6.84832e-05	9.08199e-05	2.24955e-05
k__Bacteria	p__Proteobacteria	c__Deltaproteobacteria	o__Bdellovibrionales	f__Bdellovibrionaceae	g__Bdellovibrio	s__bacteriovorus	1.26829e-05	3.57994e-06	6.07752e-06	4.46435e-06	8.79661e-06	1.1576e-05	8.57689e-06	5.39289e-06	8.49528e-06	1.16705e-05	4.59796e-06	4.78982e-06	4.52109e-06	6.15293e-06	5.7129e-06	6.01051e-06	7.68308e-06	6.41431e-06	1.23921e-05	2.50054e-06	3.52171e-05	2.84496e-05	8.62934e-06	1.4761e-05	1.93628e-05	6.55042e-06	2.22133e-05	2.021e-05	3.92675e-06	4.0921e-06	5.13612e-06	6.71879e-06	7.37854e-06	8.997e-06	1.50826e-05	1.5923e-05	2.7103e-06
k__Bacteria	p__Proteobacteria	c__Deltaproteobacteria	o__Bdellovibrionales	f__Bdellovibrionaceae	g__Bdellovibrio	s__exovorus	6.34145e-07	0	0	0	0	2.46299e-07	4.18385e-07	0	3.1464e-07	2.59344e-07	2.08998e-07	3.83186e-07	6.02812e-07	7.69116e-07	9.5215e-07	1.33567e-06	8.08745e-07	1.22177e-06	5.76377e-07	1.40655e-06	2.00097e-07	0	2.94661e-06	0	0	6.11373e-06	0	0	1.96338e-07	0	9.78308e-07	0	0	0	8.15276e-07	1.76922e-06	8.13091e-07
k__Bacteria	p__Proteobacteria	c__Deltaproteobacteria	o__Bdellovibrionales	f__Halobacteriovoraceae	g__Halobacteriovorax	s__marinus	2.11382e-06	4.88174e-07	0	5.58043e-07	7.99692e-07	9.85195e-07	2.09192e-07	2.69644e-06	1.5732e-06	1.03737e-06	8.35992e-07	1.53274e-06	1.20562e-06	2.56372e-07	1.42822e-06	1.11306e-06	8.08745e-07	3.05443e-07	0	2.18797e-06	2.00097e-07	0	5.2618e-06	0	0	6.98712e-06	6.43865e-07	0	1.37436e-06	9.09356e-07	2.44577e-07	1.25977e-06	0	3.21321e-07	2.85347e-06	0	1.35515e-06
k__Bacteria	p__Proteobacteria	c__Deltaproteobacteria	o__Desulfurellales	f__Desulfurellaceae	g__Hippea	s__maritima	1.47967e-06	2.76632e-06	6.07752e-06	0	3.01217e-05	2.90633e-05	3.30524e-05	2.92757e-05	3.5869e-05	5.16094e-05	8.35992e-07	3.25708e-06	6.02812e-07	1.23059e-05	7.35536e-05	3.82892e-05	3.96285e-05	8.6746e-05	6.16723e-05	9.37703e-07	1.14055e-05	2.17173e-07	1.22074e-05	0.000107682	9.71369e-05	4.41062e-05	0.000177063	0.000213491	3.73042e-06	8.1842e-06	3.66865e-06	1.49073e-05	6.44651e-05	8.12943e-05	2.8127e-05	0.000195794	4.06546e-06
k__Bacteria	p__Proteobacteria	c__Epsilonproteobacteria	o__Campylobacterales	f__Helicobacteraceae	g__	s__	0	0	0	0	2.66564e-07	0	0	3.85206e-07	0	0	0	0	0	0	0	0	0	0	0	0	0	0	0	0	0	0	0	0	0	0	2.44577e-07	0	0	0	0	5.89739e-07	0
k__Bacteria	p__Proteobacteria	c__Epsilonproteobacteria	o__Campylobacterales	f__Helicobacteraceae	g__Sulfurimonas	s__denitrificans	4.03739e-05	1.1228e-05	1.82326e-05	1.86945e-05	1.19954e-05	2.33984e-05	3.28432e-05	1.73343e-05	3.02054e-05	3.06025e-05	1.29579e-05	1.28367e-05	2.29068e-05	9.74214e-06	1.2854e-05	2.82716e-05	2.0623e-05	7.33064e-06	2.01732e-05	1.23464e-05	0	0	1.36807e-05	1.13732e-05	1.83947e-05	2.05247e-05	3.21932e-05	2.79266e-05	1.5118e-05	3.31915e-05	2.56806e-05	1.0918e-05	5.51449e-05	4.14505e-05	1.50826e-05	4.48202e-05	2.49348e-05
k__Bacteria	p__Proteobacteria	c__Epsilonproteobacteria	o__Campylobacterales	f__Helicobacteraceae	g__Sulfurimonas	s__autotrophica	3.38211e-06	2.44087e-06	3.15131e-06	2.79022e-07	6.13097e-06	9.60565e-06	7.94931e-06	6.1633e-06	7.866e-06	1.19298e-05	1.25399e-06	2.87389e-06	2.10984e-06	3.58921e-06	1.40442e-05	1.15758e-05	8.89619e-06	1.49667e-05	1.72913e-05	1.71912e-06	3.60175e-06	0	2.73613e-06	2.22624e-05	2.22673e-05	1.13541e-05	2.83301e-05	3.38059e-05	2.74873e-06	1.81871e-06	2.44577e-06	4.82913e-06	1.20387e-05	1.92793e-05	9.78332e-06	3.83331e-05	1.35515e-06
k__Bacteria	p__Proteobacteria	c__Epsilonproteobacteria	o__Campylobacterales	f__Helicobacteraceae	g__Helicobacter	s__felis	4.22763e-07	1.74115e-05	3.73655e-05	3.01343e-05	4.34499e-05	1.67483e-05	1.5271e-05	7.70412e-05	2.92615e-05	2.67124e-05	1.67198e-05	2.70146e-05	3.67715e-05	3.56357e-05	5.16541e-05	2.31516e-05	7.48089e-05	4.42893e-05	3.34299e-05	1.42218e-05	2.00097e-07	0	3.80954e-05	0	0	0.000124458	9.65797e-07	7.3491e-07	8.44252e-06	1.2049e-05	2.32348e-05	1.61671e-05	4.7378e-05	3.30961e-05	7.2152e-05	0.000127384	2.6832e-05
k__Bacteria	p__Proteobacteria	c__Epsilonproteobacteria	o__Campylobacterales	f__Helicobacteraceae	g__Helicobacter	s__cetorum	0	4.88174e-07	6.7528e-07	1.11609e-06	7.99692e-07	4.92598e-07	4.18385e-07	2.31124e-06	9.4392e-07	5.18687e-07	4.17996e-07	2.10752e-06	1.80844e-06	2.05098e-06	4.52271e-06	3.11656e-06	8.08745e-06	3.35988e-06	4.03464e-06	3.12568e-07	2.00097e-07	0	2.52566e-06	1.4519e-06	7.09971e-06	5.67703e-06	9.01411e-06	1.69029e-05	1.96338e-07	2.50073e-06	1.22288e-06	0	3.4951e-06	2.57057e-06	0	4.12818e-06	1.62618e-06
k__Bacteria	p__Proteobacteria	c__Epsilonproteobacteria	o__Campylobacterales	f__Helicobacteraceae	g__Helicobacter	s__hepaticus	2.11382e-07	0	2.25093e-07	0	0	0	0	0	3.1464e-07	0	0	1.91593e-07	6.02812e-07	0	2.38037e-07	4.45223e-07	0	6.10887e-07	0	0	0	2.17173e-07	0	0	0	0	3.21932e-07	0	0	0	4.89154e-07	0	0	0	0	5.89739e-07	5.42061e-07
k__Bacteria	p__Proteobacteria	c__Epsilonproteobacteria	o__Campylobacterales	f__Helicobacteraceae	g__Helicobacter	s__bizzozeronii	2.11382e-07	0	6.7528e-07	2.79022e-07	0	4.92598e-07	0	3.85206e-07	6.2928e-07	0	2.08998e-07	1.91593e-07	9.04218e-07	7.69116e-07	4.76075e-07	0	4.04372e-07	3.05443e-07	8.64565e-07	3.12568e-07	0	0	4.20944e-07	0	0	8.7339e-07	3.21932e-07	0	1.96338e-07	4.54678e-07	2.44577e-07	2.09962e-07	3.88344e-07	3.21321e-07	0	0	8.13091e-07
k__Bacteria	p__Proteobacteria	c__Epsilonproteobacteria	o__Campylobacterales	f__Helicobacteraceae	g__Sulfuricurvum	s__kujiense	1.90244e-06	8.13623e-07	0	1.39511e-06	1.59938e-06	1.97039e-06	6.27577e-07	4.23727e-06	1.88784e-06	2.59344e-06	2.08998e-06	7.66371e-07	3.91828e-06	4.87107e-06	9.5215e-07	1.33567e-06	3.63935e-06	1.83266e-06	1.44094e-06	1.09399e-06	0	1.52021e-06	2.94661e-06	0	1.61357e-06	4.80364e-06	6.43865e-07	3.67455e-06	7.85351e-07	6.82017e-07	1.22288e-06	3.98928e-06	1.55338e-06	3.53454e-06	4.48402e-06	2.9487e-06	5.42061e-07
k__Bacteria	p__Proteobacteria	c__Epsilonproteobacteria	o__Campylobacterales	f__Campylobacteraceae	g__Campylobacter	s__	3.06503e-05	2.92904e-06	0	3.62728e-06	5.06472e-06	2.46299e-06	1.46435e-06	5.00768e-06	6.2928e-06	4.1495e-06	1.25399e-06	0	2.10984e-06	5.38381e-06	2.85645e-06	5.12006e-06	3.23498e-06	3.66532e-06	1.44094e-06	3.12568e-07	0	0	2.31519e-06	8.22742e-06	1.29086e-05	3.49356e-06	1.77063e-05	2.16798e-05	1.17803e-06	0	1.71204e-06	8.39849e-07	5.43682e-06	8.35436e-06	4.89166e-06	1.65127e-05	5.42061e-07
k__Bacteria	p__Proteobacteria	c__Epsilonproteobacteria	o__Campylobacterales	f__Campylobacteraceae	g__Campylobacter	s__hominis	8.45527e-06	1.62725e-07	4.95206e-06	6.97554e-06	0	7.38896e-07	2.7195e-06	3.85206e-07	1.25856e-06	2.07475e-06	1.67198e-06	5.74779e-06	1.80844e-05	6.15293e-06	9.28346e-06	6.01051e-06	8.08745e-06	7.94153e-06	1.32567e-05	1.56284e-06	2.00097e-07	2.17173e-07	5.89321e-06	0	3.22714e-07	1.17908e-05	0	7.3491e-07	9.81689e-07	3.86476e-06	6.359e-06	1.46974e-06	5.04848e-06	3.53454e-06	4.07638e-06	4.12818e-06	4.33649e-06
k__Bacteria	p__Proteobacteria	c__Epsilonproteobacteria	o__Campylobacterales	f__Campylobacteraceae	g__Campylobacter	s__jejuni	5.813e-05	8.29895e-06	3.3764e-06	1.2277e-05	1.91926e-05	8.12786e-06	6.27577e-06	1.27118e-05	1.63613e-05	1.29672e-05	4.59796e-06	3.25708e-06	1.50703e-05	2.25607e-05	2.02332e-05	1.04627e-05	1.77924e-05	1.61885e-05	1.15275e-05	5.00108e-06	0	0	1.91529e-05	2.73441e-05	4.13074e-05	2.5765e-05	8.82095e-05	6.79792e-05	2.94507e-06	2.04605e-06	5.86985e-06	7.34868e-06	1.82522e-05	1.67087e-05	7.62283e-05	7.19482e-05	5.14958e-06
k__Bacteria	p__Proteobacteria	c__Epsilonproteobacteria	o__Campylobacterales	f__Campylobacteraceae	g__Campylobacter	s__coli	2.91707e-05	5.36991e-06	1.57565e-06	6.13848e-06	5.06472e-06	8.86676e-06	3.55627e-06	1.07858e-05	1.63613e-05	9.85506e-06	3.55297e-06	9.57964e-07	7.53515e-06	1.35877e-05	1.07117e-05	8.23662e-06	7.2787e-06	9.46875e-06	7.4929e-06	5.15736e-06	0	0	1.81006e-05	6.04957e-06	3.22714e-07	1.61577e-05	2.60765e-05	3.30709e-06	9.81689e-07	4.54678e-07	3.42408e-06	6.50883e-06	1.66988e-05	8.35436e-06	1.87514e-05	5.4256e-05	2.43927e-06
k__Bacteria	p__Proteobacteria	c__Epsilonproteobacteria	o__Campylobacterales	f__Campylobacteraceae	g__Arcobacter	s__nitrofigilis	1.05691e-06	1.13907e-06	1.57565e-06	1.17189e-05	5.86441e-06	2.95559e-06	4.18385e-06	4.23727e-06	4.09032e-06	3.89015e-06	6.26994e-07	1.72434e-06	1.1152e-05	5.38381e-06	5.7129e-06	4.45223e-06	1.05137e-05	4.58165e-06	5.47558e-06	9.37703e-07	0	0	3.78849e-06	1.76647e-05	4.55027e-05	1.44109e-05	4.53925e-05	8.1575e-05	9.81689e-07	1.36403e-05	1.2718e-05	4.19924e-07	2.17473e-05	1.703e-05	1.22291e-06	1.94614e-05	1.35515e-05
k__Bacteria	p__Proteobacteria	c__Epsilonproteobacteria	o__Campylobacterales	f__Campylobacteraceae	g__Arcobacter	s__butzleri	4.6504e-06	4.23084e-06	1.57565e-06	1.95315e-06	1.54607e-05	1.08371e-05	7.94931e-06	1.38674e-05	2.20248e-05	1.6598e-05	1.04499e-06	1.14956e-06	3.31546e-06	8.71665e-06	1.95191e-05	6.67834e-06	1.65793e-05	1.55776e-05	7.78109e-06	1.09399e-06	6.00292e-07	0	9.26076e-06	4.3073e-05	5.90567e-05	3.62457e-05	0.000132958	0.00012567	1.37436e-06	1.36403e-06	1.22288e-06	3.14943e-06	2.75724e-05	1.92793e-05	9.78332e-06	6.19226e-05	1.62618e-06
k__Bacteria	p__Proteobacteria	c__Epsilonproteobacteria	o__Campylobacterales	f__Campylobacteraceae	g__Arcobacter	s__sp. L	2.3252e-06	1.13907e-06	0	0	6.39753e-06	7.14267e-06	3.34708e-06	4.62247e-06	1.19563e-05	7.78031e-06	1.04499e-06	0	0	4.87107e-06	8.33131e-06	2.22611e-06	7.68308e-06	1.13014e-05	4.32283e-06	4.68851e-07	0	0	4.63038e-06	2.90379e-05	2.80761e-05	1.83412e-05	7.37225e-05	5.62206e-05	5.89013e-07	0	2.44577e-07	1.25977e-06	1.51454e-05	7.06907e-06	3.66874e-06	4.48202e-05	0
k__Bacteria	p__Proteobacteria	c__Epsilonproteobacteria	o__Campylobacterales	f__Campylobacteraceae	g__Sulfurospirillum	s__	1.05691e-06	3.25449e-07	1.12547e-06	1.67413e-06	1.86595e-06	1.97039e-06	6.27577e-07	1.54082e-06	9.4392e-07	1.55606e-06	0	1.91593e-06	1.50703e-06	2.05098e-06	3.09449e-06	1.78089e-06	4.4481e-06	3.97077e-06	2.88188e-06	3.12568e-07	2.80136e-06	2.17173e-06	3.57802e-06	4.11371e-06	9.03599e-06	4.80364e-06	1.15896e-05	6.98164e-06	5.89013e-07	9.09356e-07	1.71204e-06	1.6797e-06	1.94172e-06	4.4985e-06	1.63055e-06	9.43583e-06	8.13091e-07
k__Bacteria	p__Proteobacteria	c__Epsilonproteobacteria	o__Campylobacterales	f__Campylobacteraceae	g__Sulfurospirillum	s__deleyianum	2.11382e-07	1.62725e-07	1.80075e-06	7.53359e-06	5.33128e-07	9.85195e-07	2.09192e-06	7.70412e-07	1.25856e-06	3.37147e-06	6.26994e-07	1.34115e-06	1.17548e-05	0	4.76075e-07	2.44872e-06	2.02186e-06	1.83266e-06	1.72913e-06	6.25135e-07	0	4.34345e-07	1.89425e-06	1.93586e-06	6.45428e-07	1.74678e-06	9.65797e-06	7.3491e-07	9.81689e-07	1.02303e-05	8.56019e-06	0	8.54357e-06	7.06907e-06	1.22291e-06	9.43583e-06	1.00281e-05
k__Bacteria	p__Proteobacteria	c__Epsilonproteobacteria	o__Campylobacterales	f__Campylobacteraceae	g__Nitratifractor	s__salsuginis	1.1626e-05	1.46452e-06	3.60149e-06	4.18533e-06	9.06317e-06	4.92598e-06	4.60223e-06	6.5485e-06	3.1464e-06	9.07702e-06	3.34397e-06	4.02345e-06	8.13796e-06	8.97302e-06	9.99757e-06	6.67834e-06	1.17268e-05	9.1633e-06	1.21039e-05	1.71912e-06	1.04051e-05	9.77277e-06	1.74692e-05	3.62974e-06	5.16343e-06	1.39742e-05	4.82899e-06	5.87928e-06	9.81689e-07	4.54678e-06	6.84815e-06	1.46974e-05	5.43682e-06	8.67568e-06	1.26368e-05	1.12051e-05	4.06546e-06
k__Bacteria	p__Proteobacteria	c__Epsilonproteobacteria	o__Nautiliales	f__Nautiliaceae	g__Nautilia	s__profundicola	1.90244e-05	1.36689e-05	2.25093e-05	2.23217e-05	3.22542e-05	2.31521e-05	1.75722e-05	6.1633e-05	3.52397e-05	2.10068e-05	1.63018e-05	1.97341e-05	2.47153e-05	3.40975e-05	3.64197e-05	1.98124e-05	6.55083e-05	3.7875e-05	2.79543e-05	1.0471e-05	0	0	3.3886e-05	0	0	7.24913e-05	9.65797e-07	7.3491e-07	1.3351e-05	8.41154e-06	1.78541e-05	2.49855e-05	3.06792e-05	2.98829e-05	6.35916e-05	7.96148e-05	2.11404e-05
k__Bacteria	p__Proteobacteria	c__Epsilonproteobacteria	o__Campylobacterales	f__Campylobacteraceae	g__Sulfurovum	s__sp. NBC37-1	9.08941e-06	2.44087e-06	6.07752e-06	1.53462e-05	4.26502e-06	7.88156e-06	8.1585e-06	3.85206e-06	6.2928e-06	6.74293e-06	3.34397e-06	3.83186e-06	1.86872e-05	1.53823e-06	7.37916e-06	4.22962e-06	8.08745e-06	8.55242e-06	3.74645e-06	1.56284e-06	0	2.17173e-07	4.20944e-06	1.4519e-05	2.54944e-05	1.09174e-05	4.15293e-05	3.04988e-05	9.81689e-07	2.15972e-05	1.63867e-05	2.51955e-06	2.67958e-05	1.86366e-05	5.70693e-06	2.53588e-05	1.84301e-05
k__Bacteria	p__Proteobacteria	c__Betaproteobacteria	o__	f__	g__	s__	0.000110764	6.70425e-05	4.92955e-05	9.62625e-05	0.000166869	0.000152952	0.000117148	0.000234205	0.000200426	0.000197101	9.84381e-05	5.51787e-05	0.000188379	0.000252783	0.000105213	6.14407e-05	0.000302875	0.000105683	8.21337e-05	5.48556e-05	1.40068e-05	9.77277e-06	0.000202263	0.000220446	0.000188142	0.000233632	0.000290383	0.000286982	7.02889e-05	3.77383e-05	5.11166e-05	0.00016524	0.000158833	0.000244847	0.000256812	0.000321408	6.17949e-05
k__Bacteria	p__Proteobacteria	c__Betaproteobacteria	o__Burkholderiales	f__	g__	s__	6.72194e-05	2.83141e-05	3.17382e-05	5.66414e-05	7.99692e-05	7.11804e-05	5.96198e-05	9.43755e-05	9.47066e-05	0.000100366	3.46937e-05	2.7781e-05	9.67513e-05	0.000128699	8.09327e-05	4.47449e-05	0.000150831	7.26956e-05	7.78109e-05	2.45366e-05	7.32356e-05	7.86165e-05	0.000116601	0.000124863	0.000128763	0.000110484	0.000131348	0.000160945	3.92675e-05	2.40979e-05	3.59528e-05	9.17535e-05	8.03873e-05	0.000124351	0.000128814	0.000197563	4.22808e-05
k__Bacteria	p__Proteobacteria	c__Betaproteobacteria	o__Burkholderiales	f__Burkholderiaceae	g__	s__	4.69267e-05	2.55478e-05	2.25093e-05	5.0782e-05	6.79738e-05	6.28062e-05	5.58544e-05	7.51152e-05	7.74014e-05	8.35086e-05	4.09636e-05	2.27996e-05	0.000103382	0.000102036	5.094e-05	2.87169e-05	0.000124951	3.90968e-05	6.08078e-05	2.78185e-05	6.64323e-05	8.36115e-05	9.97636e-05	7.98543e-05	9.55234e-05	7.2928e-05	7.27567e-05	9.25986e-05	3.57335e-05	1.72778e-05	3.08167e-05	6.90776e-05	4.69897e-05	9.22193e-05	9.66102e-05	8.3743e-05	3.68601e-05
k__Bacteria	p__Proteobacteria	c__Betaproteobacteria	o__Burkholderiales	f__Burkholderiaceae	g__Burkholderia	s__	1.4374e-05	7.81078e-06	1.32805e-05	1.81364e-05	3.35871e-05	2.80781e-05	2.32204e-05	3.31277e-05	3.24079e-05	3.73455e-05	1.31669e-05	1.16872e-05	3.37575e-05	4.48651e-05	4.66553e-05	2.47099e-05	5.37815e-05	3.5126e-05	5.21621e-05	1.01584e-05	3.10151e-05	5.73336e-05	4.73562e-05	6.65453e-05	7.9065e-05	4.45429e-05	6.1811e-05	9.33336e-05	2.00264e-05	1.52317e-05	1.63867e-05	3.3594e-05	3.76694e-05	6.2979e-05	3.8318e-05	8.90507e-05	2.08693e-05
k__Bacteria	p__Proteobacteria	c__Betaproteobacteria	o__Burkholderiales	f__Burkholderiaceae	g__Burkholderia	s__multivorans	1.12032e-05	1.13907e-06	2.70112e-06	2.79022e-06	1.49276e-05	1.23149e-05	1.44343e-05	1.27118e-05	1.79345e-05	1.78947e-05	1.88098e-06	2.29911e-06	4.21968e-06	1.05113e-05	3.99903e-05	1.31341e-05	1.61749e-05	3.14607e-05	3.31417e-05	1.56284e-06	2.40117e-05	3.47476e-05	1.38911e-05	0.000104537	0.000111014	1.70311e-05	8.75656e-05	0.000117586	3.73042e-06	5.2288e-06	8.07104e-06	1.1338e-05	2.79608e-05	3.21321e-05	1.83437e-05	0.000104974	7.58885e-06
k__Bacteria	p__Proteobacteria	c__Betaproteobacteria	o__Burkholderiales	f__Burkholderiaceae	g__Burkholderia	s__cenocepacia	1.01463e-05	3.25449e-06	4.50187e-06	1.11609e-05	1.75932e-05	1.00983e-05	9.20446e-06	1.23266e-05	2.54858e-05	2.36003e-05	4.38896e-06	4.59823e-06	1.2659e-05	2.33299e-05	3.26111e-05	1.4915e-05	3.59891e-05	2.47409e-05	2.65133e-05	4.37595e-06	1.52074e-05	4.2783e-05	2.25205e-05	3.72654e-05	5.97021e-05	3.05686e-05	4.37828e-05	7.01839e-05	1.37436e-05	6.82017e-06	7.09273e-06	1.57472e-05	2.40773e-05	3.11682e-05	1.95666e-05	5.6615e-05	1.62618e-05
k__Bacteria	p__Proteobacteria	c__Betaproteobacteria	o__Burkholderiales	f__Burkholderiaceae	g__Burkholderia	s__vietnamiensis	6.34145e-07	4.88174e-07	6.7528e-07	5.58043e-07	2.13251e-06	2.21669e-06	1.67354e-06	1.54082e-06	9.4392e-07	3.37147e-06	4.17996e-07	1.72434e-06	3.31546e-06	2.82009e-06	4.76075e-06	3.33917e-06	5.66121e-06	2.74899e-06	4.8992e-06	1.09399e-06	4.00194e-06	7.1667e-06	5.68274e-06	6.77552e-06	4.19528e-06	3.05686e-06	5.15092e-06	9.18637e-06	1.5707e-06	2.50073e-06	3.1795e-06	2.93947e-06	7.76688e-07	2.24925e-06	3.66874e-06	5.89739e-06	2.43927e-06
k__Bacteria	p__Proteobacteria	c__Betaproteobacteria	o__Burkholderiales	f__Burkholderiaceae	g__Burkholderia	s__ambifaria	9.08941e-06	5.53263e-06	1.57565e-06	5.02239e-06	1.49276e-05	1.74872e-05	3.34708e-06	2.27272e-05	2.48566e-05	1.14111e-05	5.64295e-06	3.44867e-06	7.23374e-06	7.94754e-06	4.76075e-06	2.22611e-06	1.37487e-05	4.27621e-06	5.18739e-06	5.7825e-06	1.14055e-05	3.27931e-05	1.07341e-05	7.0175e-06	2.06537e-05	6.98712e-06	7.40445e-06	2.68242e-05	1.4529e-05	2.95541e-06	3.1795e-06	1.72169e-05	4.66013e-06	6.10511e-06	1.83437e-05	1.06153e-05	7.04679e-06
k__Bacteria	p__Proteobacteria	c__Betaproteobacteria	o__Burkholderiales	f__Burkholderiaceae	g__Burkholderia	s__cepacia	4.86178e-06	1.13907e-06	4.50187e-07	1.39511e-06	3.46533e-06	2.70929e-06	1.88273e-06	1.54082e-06	5.03424e-06	3.37147e-06	1.25399e-06	1.34115e-06	3.91828e-06	4.35833e-06	5.7129e-06	4.22962e-06	4.85247e-06	4.58165e-06	6.91652e-06	1.87541e-06	3.20156e-06	5.21214e-06	6.7351e-06	1.69388e-06	4.84071e-06	4.36695e-06	3.86319e-06	4.042e-06	2.35605e-06	2.50073e-06	2.69035e-06	2.72951e-06	5.82516e-06	6.10511e-06	1.63055e-06	8.25635e-06	3.25237e-06
k__Bacteria	p__Proteobacteria	c__Betaproteobacteria	o__Burkholderiales	f__Burkholderiaceae	g__Burkholderia	s__lata	2.3252e-06	1.62725e-07	0	3.9063e-06	2.66564e-07	7.38896e-07	1.46435e-06	0	2.51712e-06	3.37147e-06	0	1.34115e-06	9.34358e-06	5.12744e-07	6.42701e-06	7.56879e-06	8.08745e-07	1.06905e-05	1.41212e-05	0	1.00049e-05	8.6869e-06	4.20944e-07	1.91166e-05	2.22673e-05	8.7339e-07	1.22334e-05	1.39633e-05	1.5707e-06	2.27339e-07	1.46746e-06	2.09962e-06	0	3.21321e-07	1.63055e-06	5.89739e-07	1.89721e-06
k__Bacteria	p__Proteobacteria	c__Betaproteobacteria	o__Burkholderiales	f__Burkholderiaceae	g__Burkholderia	s__gladioli	1.98699e-05	1.04144e-05	1.66569e-05	2.31588e-05	2.53236e-05	1.30538e-05	1.1924e-05	4.89212e-05	2.39126e-05	2.38596e-05	1.14949e-05	1.85845e-05	3.79771e-05	3.5123e-05	3.97523e-05	2.6936e-05	5.8634e-05	4.0624e-05	3.63117e-05	9.53331e-06	3.64177e-05	3.56163e-05	3.7043e-05	6.09797e-05	7.26107e-05	7.77317e-05	3.99196e-05	4.40946e-05	1.394e-05	1.11396e-05	2.27457e-05	2.03663e-05	3.45626e-05	2.50631e-05	4.89166e-05	7.0179e-05	3.11685e-05
k__Bacteria	p__Proteobacteria	c__Betaproteobacteria	o__Burkholderiales	f__Burkholderiaceae	g__Burkholderia	s__thailandensis	1.58536e-05	4.88174e-06	8.32846e-06	1.03238e-05	2.0792e-05	1.42853e-05	1.69446e-05	1.77195e-05	2.76883e-05	2.61937e-05	6.06094e-06	6.51416e-06	1.80844e-05	2.15353e-05	4.07044e-05	1.75863e-05	3.1541e-05	2.93226e-05	3.40062e-05	5.93878e-06	2.22108e-05	1.71566e-05	2.44147e-05	6.29155e-05	6.61564e-05	3.71191e-05	6.34207e-05	7.86354e-05	1.13876e-05	7.72953e-06	8.80477e-06	1.80568e-05	2.64074e-05	4.08078e-05	2.28277e-05	8.07943e-05	1.35515e-05
k__Bacteria	p__Proteobacteria	c__Betaproteobacteria	o__Burkholderiales	f__Burkholderiaceae	g__Burkholderia	s__pseudomallei	4.6504e-06	2.11542e-06	1.80075e-06	4.74337e-06	6.6641e-06	6.15747e-06	3.76546e-06	4.23727e-06	8.49528e-06	9.33637e-06	2.29898e-06	3.44867e-06	2.41125e-06	7.43479e-06	1.66626e-05	5.56528e-06	1.29399e-05	1.98538e-05	1.29685e-05	1.71912e-06	3.80185e-06	2.17173e-06	9.05029e-06	1.93586e-05	2.06537e-05	1.04807e-05	1.73844e-05	2.68242e-05	1.5707e-06	2.27339e-06	9.78308e-07	6.50883e-06	1.20387e-05	1.47808e-05	1.10062e-05	2.53588e-05	2.43927e-06
k__Bacteria	p__Proteobacteria	c__Betaproteobacteria	o__Burkholderiales	f__Burkholderiaceae	g__Burkholderia	s__sp. YI23	8.66665e-06	5.85808e-06	8.32846e-06	1.19979e-05	2.63898e-05	1.8965e-05	1.50619e-05	3.08165e-05	2.29687e-05	2.74904e-05	1.23309e-05	8.62168e-06	2.8935e-05	3.48666e-05	2.78504e-05	1.35793e-05	4.24591e-05	1.98538e-05	3.02598e-05	5.62622e-06	4.00194e-05	3.88739e-05	3.45174e-05	3.96852e-05	4.00165e-05	2.92585e-05	4.31389e-05	5.58532e-05	1.11912e-05	1.09123e-05	1.1006e-05	2.75051e-05	2.64074e-05	4.94835e-05	3.3834e-05	5.24868e-05	1.7617e-05
k__Bacteria	p__Proteobacteria	c__Betaproteobacteria	o__Burkholderiales	f__Burkholderiaceae	g__Burkholderia	s__sp. RPE64	9.72356e-06	3.57994e-06	3.82659e-06	5.02239e-06	1.14622e-05	1.23149e-05	8.99527e-06	1.23266e-05	1.76198e-05	2.51563e-05	3.34397e-06	6.32256e-06	1.02478e-05	1.46132e-05	2.78504e-05	1.00175e-05	2.14317e-05	2.32137e-05	2.56488e-05	1.87541e-06	3.54172e-05	3.84396e-05	1.30493e-05	7.59826e-05	0.000107464	1.87779e-05	6.24549e-05	7.38584e-05	9.42421e-06	6.82017e-06	7.09273e-06	1.23878e-05	2.2524e-05	2.6991e-05	1.63055e-05	4.59997e-05	1.05702e-05
k__Bacteria	p__Proteobacteria	c__Betaproteobacteria	o__Burkholderiales	f__Burkholderiaceae	g__Burkholderia	s__sp. CCGE1003	9.30079e-06	5.20718e-06	3.60149e-06	8.64967e-06	1.57273e-05	1.28075e-05	9.41366e-06	2.4268e-05	1.73052e-05	2.07475e-05	6.47894e-06	4.21504e-06	1.35633e-05	2.48681e-05	2.04712e-05	1.24662e-05	3.51804e-05	1.80212e-05	2.30551e-05	5.62622e-06	6.80331e-05	2.84496e-05	2.08367e-05	5.13004e-05	4.48573e-05	1.74678e-05	5.95575e-05	4.85041e-05	5.89013e-06	5.2288e-06	6.60358e-06	1.46974e-05	1.94172e-05	3.5024e-05	2.16048e-05	4.48202e-05	1.02992e-05
k__Bacteria	p__Proteobacteria	c__Betaproteobacteria	o__Burkholderiales	f__Burkholderiaceae	g__Burkholderia	s__sp. CCGE1002	7.18698e-06	3.74266e-06	4.50187e-06	8.09163e-06	7.99692e-06	9.11306e-06	7.11254e-06	1.04006e-05	8.80992e-06	9.33637e-06	5.01595e-06	3.25708e-06	1.59745e-05	2.15353e-05	1.09497e-05	6.23312e-06	1.25355e-05	8.55242e-06	1.12393e-05	4.68851e-06	3.14153e-05	2.45405e-05	1.30493e-05	2.90379e-05	3.51758e-05	2.40182e-05	3.21932e-05	2.90289e-05	4.12309e-06	3.86476e-06	5.13612e-06	1.1128e-05	8.15523e-06	1.96006e-05	1.95666e-05	2.29998e-05	5.14958e-06
k__Bacteria	p__Proteobacteria	c__Betaproteobacteria	o__Burkholderiales	f__Burkholderiaceae	g__Burkholderia	s__sp. CCGE1001	1.05691e-06	1.13907e-06	2.47603e-06	5.30141e-06	7.19723e-06	4.18708e-06	3.76546e-06	2.69644e-06	4.7196e-06	7.26162e-06	3.76196e-06	3.06549e-06	9.34358e-06	1.05113e-05	6.18897e-06	3.33917e-06	1.01093e-05	5.49798e-06	7.20471e-06	1.25027e-06	2.90141e-05	1.19445e-05	9.05029e-06	2.34723e-05	4.19528e-06	6.11373e-06	1.51308e-05	4.40946e-06	2.55239e-06	3.41009e-06	4.15781e-06	9.86823e-06	4.27179e-06	7.71172e-06	5.2993e-06	1.3564e-05	3.79443e-06
k__Bacteria	p__Proteobacteria	c__Betaproteobacteria	o__Burkholderiales	f__Burkholderiaceae	g__Burkholderia	s__glumae	1.05691e-05	1.78997e-06	2.70112e-06	3.62728e-06	7.99692e-06	1.08371e-05	8.1585e-06	1.07858e-05	1.41588e-05	1.76354e-05	1.88098e-06	3.06549e-06	7.83655e-06	7.94754e-06	1.8805e-05	1.0908e-05	1.29399e-05	2.32137e-05	2.73779e-05	7.81419e-07	2.56124e-05	2.15001e-05	1.1155e-05	4.1863e-05	3.00124e-05	1.26641e-05	4.73241e-05	5.80579e-05	5.69379e-06	2.95541e-06	2.69035e-06	7.13872e-06	1.78638e-05	2.15285e-05	1.26368e-05	4.71792e-05	4.60752e-06
k__Bacteria	p__Proteobacteria	c__Betaproteobacteria	o__Burkholderiales	f__Burkholderiaceae	g__Burkholderia	s__sp. KJ006	0	0	4.50187e-07	0	2.66564e-07	4.92598e-07	0	0	0	7.78031e-07	0	0	9.04218e-07	5.12744e-07	1.42822e-06	0	8.08745e-07	9.1633e-07	1.15275e-06	6.25135e-07	6.00292e-07	6.51518e-07	1.26283e-06	0	9.68142e-07	0	6.43865e-07	1.83727e-06	3.92675e-07	2.27339e-07	7.33731e-07	1.6797e-06	0	1.28529e-06	3.26111e-06	1.76922e-06	5.42061e-07
k__Bacteria	p__Proteobacteria	c__Betaproteobacteria	o__Burkholderiales	f__Burkholderiaceae	g__Cupriavidus	s__	1.69105e-06	1.78997e-06	1.57565e-06	3.34826e-06	6.6641e-06	4.92598e-06	2.09192e-06	8.85974e-06	4.7196e-06	7.00228e-06	2.29898e-06	1.14956e-06	6.93234e-06	1.17931e-05	2.38037e-07	0	8.89619e-06	6.10887e-07	1.44094e-06	2.65682e-06	8.00389e-07	4.34345e-07	7.78746e-06	0	0	3.05686e-06	3.21932e-07	7.3491e-07	2.94507e-06	2.50073e-06	1.46746e-06	8.18853e-06	1.16503e-06	7.71172e-06	9.78332e-06	5.89739e-07	1.35515e-06
k__Bacteria	p__Proteobacteria	c__Betaproteobacteria	o__Burkholderiales	f__Burkholderiaceae	g__Cupriavidus	s__pinatubonensis	2.17723e-05	1.25298e-05	1.39558e-05	2.90183e-05	3.67858e-05	3.20188e-05	3.59811e-05	4.77656e-05	4.53082e-05	4.82379e-05	1.88098e-05	1.32199e-05	5.90756e-05	7.35788e-05	2.18994e-05	1.4915e-05	7.31914e-05	2.35191e-05	3.0548e-05	1.57847e-05	4.58223e-05	2.82324e-05	5.36703e-05	4.37989e-05	3.00124e-05	4.5853e-05	4.18512e-05	5.18111e-05	2.29715e-05	2.40979e-05	3.13058e-05	4.76614e-05	3.22326e-05	7.00481e-05	6.27763e-05	4.89484e-05	3.06264e-05
k__Bacteria	p__Proteobacteria	c__Betaproteobacteria	o__Burkholderiales	f__Burkholderiaceae	g__Cupriavidus	s__metallidurans	1.75447e-05	9.9262e-06	1.62067e-05	2.79022e-05	3.09214e-05	2.21669e-05	1.98733e-05	1.65639e-05	2.83176e-05	3.83828e-05	8.35992e-06	1.7435e-05	4.46081e-05	3.66612e-05	4.78455e-05	3.00525e-05	5.25684e-05	4.09294e-05	4.5822e-05	7.18905e-06	7.92385e-05	0.000112713	4.33572e-05	9.9213e-05	0.000117468	7.20546e-05	9.5292e-05	0.000137061	1.15839e-05	1.88691e-05	2.51914e-05	2.33058e-05	5.28148e-05	2.7955e-05	6.56297e-05	0.000122076	2.35797e-05
k__Bacteria	p__Proteobacteria	c__Betaproteobacteria	o__Burkholderiales	f__Burkholderiaceae	g__Cupriavidus	s__taiwanensis	1.90244e-05	1.04144e-05	1.84577e-05	2.06476e-05	3.25208e-05	2.06891e-05	2.00825e-05	5.93217e-05	3.27226e-05	4.17543e-05	1.29579e-05	1.41779e-05	3.10448e-05	3.56357e-05	6.64125e-05	3.33917e-05	6.79346e-05	5.68125e-05	5.0433e-05	9.53331e-06	6.46314e-05	7.14498e-05	3.64116e-05	7.50147e-05	9.52007e-05	8.16619e-05	7.88734e-05	0.000114646	1.11912e-05	1.43224e-05	1.85878e-05	1.86866e-05	5.28148e-05	5.84805e-05	5.91075e-05	0.000139768	1.8159e-05
k__Bacteria	p__Proteobacteria	c__Betaproteobacteria	o__Burkholderiales	f__Burkholderiaceae	g__Cupriavidus	s__necator	1.73333e-05	8.13623e-06	7.42808e-06	1.59042e-05	2.02589e-05	2.04428e-05	1.33883e-05	3.35129e-05	3.24079e-05	2.25629e-05	1.19129e-05	9.38805e-06	1.86872e-05	2.4099e-05	1.73767e-05	1.2021e-05	2.18361e-05	1.19123e-05	2.39196e-05	1.1565e-05	5.06246e-05	3.38789e-05	2.31519e-05	5.05744e-05	5.48614e-05	1.65944e-05	2.92959e-05	3.04988e-05	1.86521e-05	5.2288e-06	9.29392e-06	3.10744e-05	2.09706e-05	2.6991e-05	3.09805e-05	2.65383e-05	1.49067e-05
k__Bacteria	p__Proteobacteria	c__Betaproteobacteria	o__Burkholderiales	f__Burkholderiaceae	g__Paraburkholderia	s__	1.05691e-06	1.46452e-06	1.80075e-06	2.23217e-06	2.9322e-06	1.47779e-06	1.46435e-06	4.23727e-06	2.51712e-06	2.33409e-06	6.26994e-07	7.66371e-07	4.82249e-06	4.10195e-06	7.14112e-07	4.45223e-07	6.46996e-06	6.10887e-07	1.15275e-06	4.68851e-07	1.20058e-06	2.3889e-06	3.57802e-06	3.14578e-06	2.90443e-06	2.62017e-06	1.28773e-06	1.83727e-06	2.15971e-06	1.1367e-06	7.33731e-07	2.93947e-06	1.55338e-06	2.89189e-06	4.07638e-06	1.17948e-06	1.62618e-06
k__Bacteria	p__Proteobacteria	c__Betaproteobacteria	o__Burkholderiales	f__Burkholderiaceae	g__Paraburkholderia	s__phymatum	2.28292e-05	1.38316e-05	8.77864e-06	1.78574e-05	4.31834e-05	4.99987e-05	1.75722e-05	6.31738e-05	6.2928e-05	4.01983e-05	2.21538e-05	1.34115e-05	3.73743e-05	3.87122e-05	2.90406e-05	1.84767e-05	4.28635e-05	2.77954e-05	3.86172e-05	1.90666e-05	5.26256e-05	7.27528e-05	3.7464e-05	7.25949e-05	7.80968e-05	4.75997e-05	7.08251e-05	7.82679e-05	3.35737e-05	1.18216e-05	1.80987e-05	5.92094e-05	2.83491e-05	4.01652e-05	6.60374e-05	6.66406e-05	1.13833e-05
k__Bacteria	p__Proteobacteria	c__Betaproteobacteria	o__Burkholderiales	f__Burkholderiaceae	g__Paraburkholderia	s__xenovorans	8.0325e-06	1.95269e-06	2.47603e-06	5.85946e-06	7.73035e-06	4.67968e-06	4.39304e-06	3.46685e-06	6.92208e-06	5.70556e-06	4.59796e-06	2.49071e-06	1.17548e-05	1.17931e-05	7.85524e-06	4.67484e-06	1.4153e-05	1.0996e-05	1.03748e-05	2.18797e-06	4.7423e-05	3.10557e-05	1.03131e-05	4.06531e-05	4.22755e-05	1.52843e-05	2.89739e-05	3.08662e-05	4.71211e-06	4.54678e-06	4.64696e-06	7.7686e-06	5.04848e-06	8.67568e-06	1.18215e-05	1.3564e-05	6.2337e-06
k__Bacteria	p__Proteobacteria	c__Betaproteobacteria	o__Burkholderiales	f__Burkholderiaceae	g__Paraburkholderia	s__phytofirmans	3.80487e-06	1.46452e-06	3.15131e-06	3.62728e-06	6.39753e-06	5.91117e-06	5.85739e-06	6.5485e-06	9.12456e-06	8.55834e-06	2.08998e-06	3.25708e-06	1.44675e-05	1.07676e-05	1.83289e-05	1.13532e-05	2.26449e-05	1.89375e-05	1.87322e-05	1.71912e-06	3.58174e-05	2.36718e-05	1.09445e-05	4.74286e-05	5.35705e-05	1.61577e-05	5.27969e-05	5.25461e-05	7.65717e-06	5.2288e-06	4.64696e-06	9.65826e-06	1.32037e-05	1.8958e-05	8.5604e-06	4.01023e-05	8.40194e-06
k__Bacteria	p__Proteobacteria	c__Betaproteobacteria	o__Burkholderiales	f__Burkholderiaceae	g__Paraburkholderia	s__rhizoxinica	6.76421e-06	3.25449e-06	2.70112e-06	7.25457e-06	9.86287e-06	8.62046e-06	1.00412e-05	1.3097e-05	9.75384e-06	1.34859e-05	5.22495e-06	3.44867e-06	1.38647e-05	2.10225e-05	4.76075e-06	3.11656e-06	2.26449e-05	2.44355e-06	7.4929e-06	3.75081e-06	3.00146e-06	4.99497e-06	1.66273e-05	9.67931e-07	3.22714e-07	1.35375e-05	1.93159e-06	3.67455e-06	5.49746e-06	2.27339e-06	2.69035e-06	1.21778e-05	4.66013e-06	1.47808e-05	1.38597e-05	8.84609e-06	7.04679e-06
k__Bacteria	p__Proteobacteria	c__Betaproteobacteria	o__Burkholderiales	f__Burkholderiaceae	g__Paraburkholderia	s__phenoliruptrix	2.53658e-06	2.27814e-06	1.35056e-06	4.46435e-06	4.26502e-06	1.47779e-06	3.34708e-06	5.00768e-06	3.46104e-06	4.40884e-06	2.29898e-06	1.34115e-06	6.93234e-06	1.07676e-05	9.5215e-07	8.90445e-07	5.66121e-06	1.52722e-06	1.72913e-06	2.03169e-06	4.00194e-07	0	6.52463e-06	0	3.22714e-07	5.24034e-06	3.21932e-07	3.67455e-07	3.1414e-06	1.36403e-06	1.46746e-06	5.45902e-06	3.88344e-07	6.74775e-06	4.89166e-06	3.53844e-06	3.25237e-06
k__Bacteria	p__Proteobacteria	c__Betaproteobacteria	o__Burkholderiales	f__Burkholderiaceae	g__Ralstonia	s__solanacearum	4.67154e-05	9.43802e-06	1.14798e-05	1.98105e-05	2.63898e-05	2.06891e-05	2.13376e-05	3.65946e-05	3.39811e-05	3.42334e-05	1.27489e-05	1.43695e-05	5.2746e-05	3.74303e-05	3.95142e-05	2.76038e-05	5.37815e-05	3.97077e-05	5.33149e-05	1.01584e-05	5.22254e-05	4.45204e-05	4.65143e-05	5.78339e-05	5.00207e-05	4.19227e-05	4.73241e-05	6.61419e-05	1.66887e-05	1.15943e-05	1.19843e-05	3.46438e-05	2.4854e-05	4.24144e-05	4.68784e-05	6.36919e-05	2.00563e-05
k__Bacteria	p__Proteobacteria	c__Betaproteobacteria	o__Burkholderiales	f__Burkholderiaceae	g__Ralstonia	s__pickettii	2.45203e-05	7.15988e-06	7.65318e-06	1.70203e-05	2.21248e-05	1.77335e-05	1.44343e-05	2.6194e-05	2.64298e-05	3.06025e-05	1.77648e-05	1.14956e-05	3.31546e-05	3.53794e-05	1.83289e-05	1.24662e-05	3.76066e-05	1.34395e-05	2.88188e-05	8.75189e-06	7.04342e-05	0.000120748	3.28336e-05	9.46153e-05	0.000132958	3.31888e-05	6.72839e-05	0.000108032	1.5707e-05	1.43224e-05	9.29392e-06	2.56154e-05	1.90289e-05	2.98829e-05	3.79103e-05	2.65383e-05	2.00563e-05
k__Bacteria	p__Proteobacteria	c__Betaproteobacteria	o__Burkholderiales	f__Burkholderiaceae	g__Pandoraea	s__pnomenusa	8.87803e-06	6.02081e-06	7.65318e-06	9.76576e-06	2.55901e-05	1.57631e-05	1.44343e-05	2.08011e-05	1.88784e-05	2.90465e-05	3.34397e-06	9.77124e-06	1.20562e-05	2.35862e-05	3.68958e-05	1.75863e-05	3.19454e-05	2.71845e-05	4.00582e-05	5.15736e-06	4.10199e-05	5.99396e-05	2.75718e-05	6.26736e-05	6.22838e-05	3.31888e-05	4.70021e-05	9.03939e-05	7.46083e-06	1.29583e-05	1.19843e-05	1.72169e-05	3.10675e-05	3.85586e-05	2.11972e-05	7.54867e-05	2.08693e-05
k__Bacteria	p__Proteobacteria	c__Betaproteobacteria	o__Burkholderiales	f__Burkholderiaceae	g__Polynucleobacter	s__asymbioticus	0	1.62725e-07	1.35056e-06	8.37065e-07	2.66564e-07	0	2.09192e-07	3.85206e-07	3.1464e-07	0	4.17996e-07	5.74779e-07	3.91828e-06	1.53823e-06	1.9043e-06	1.78089e-06	1.61749e-06	1.22177e-06	1.44094e-06	0	8.00389e-07	6.51518e-06	1.05236e-06	2.17785e-06	7.74514e-06	2.62017e-06	2.89739e-06	1.06562e-05	9.81689e-07	1.1367e-06	2.69035e-06	1.04981e-06	2.33007e-06	2.24925e-06	3.26111e-06	5.89739e-06	2.16824e-06
k__Bacteria	p__Proteobacteria	c__Betaproteobacteria	o__Burkholderiales	f__Comamonadaceae	g__	s__	3.53007e-05	1.64352e-05	1.14798e-05	1.89735e-05	5.25131e-05	4.99987e-05	2.57307e-05	5.43141e-05	5.91523e-05	5.16094e-05	2.80057e-05	1.51358e-05	4.79235e-05	6.10166e-05	5.14161e-05	3.02751e-05	8.28963e-05	4.73437e-05	5.0433e-05	2.04732e-05	1.90092e-05	1.99799e-05	6.3773e-05	5.15424e-05	6.42201e-05	5.67703e-05	5.34408e-05	8.52495e-05	2.72909e-05	1.2731e-05	1.7365e-05	6.73979e-05	4.19412e-05	6.87628e-05	8.31582e-05	0.000104974	1.84301e-05
k__Bacteria	p__Proteobacteria	c__Betaproteobacteria	o__Burkholderiales	f__Comamonadaceae	g__Acidovorax	s__	1.58536e-05	4.06811e-06	5.62734e-06	8.09163e-06	1.09291e-05	9.11306e-06	8.36769e-06	1.04006e-05	1.32149e-05	1.34859e-05	5.22495e-06	5.3646e-06	1.77829e-05	2.28171e-05	1.33301e-05	9.7949e-06	2.7093e-05	1.0996e-05	1.70031e-05	3.59453e-06	2.18106e-05	2.17173e-05	2.02053e-05	1.33091e-05	1.45221e-05	2.48916e-05	1.25554e-05	1.83727e-05	6.08647e-06	8.63888e-06	9.78308e-06	2.2256e-05	7.37854e-06	1.73514e-05	2.03819e-05	2.24101e-05	1.57198e-05
k__Bacteria	p__Proteobacteria	c__Betaproteobacteria	o__Burkholderiales	f__Comamonadaceae	g__Acidovorax	s__sp. KKS102	2.57886e-05	1.13907e-05	2.09337e-05	2.5949e-05	3.27874e-05	1.6502e-05	1.35975e-05	5.2388e-05	2.32834e-05	1.94508e-05	1.37939e-05	1.6477e-05	2.44139e-05	3.46102e-05	4.73695e-05	2.8049e-05	5.41859e-05	3.42097e-05	3.22771e-05	9.37703e-06	5.20253e-05	2.12829e-05	3.72535e-05	3.04898e-05	9.68142e-06	6.55042e-05	2.99397e-05	1.17586e-05	8.8352e-06	1.02303e-05	2.27457e-05	2.54054e-05	3.57277e-05	3.02042e-05	5.66617e-05	7.60764e-05	2.19535e-05
k__Bacteria	p__Proteobacteria	c__Betaproteobacteria	o__Burkholderiales	f__Comamonadaceae	g__Acidovorax	s__citrulli	2.74796e-06	1.62725e-06	3.60149e-06	7.25457e-06	7.99692e-06	6.65007e-06	5.439e-06	8.08933e-06	5.34888e-06	8.55834e-06	4.38896e-06	4.21504e-06	7.83655e-06	9.74214e-06	1.07117e-05	6.01051e-06	1.53662e-05	9.1633e-06	1.12393e-05	1.71912e-06	1.62079e-05	2.10657e-05	1.24178e-05	1.06472e-05	1.38767e-05	1.52843e-05	1.22334e-05	1.46982e-05	4.71211e-06	6.82017e-06	9.04935e-06	7.7686e-06	1.04853e-05	1.09249e-05	1.05986e-05	1.76922e-05	7.04679e-06
k__Bacteria	p__Proteobacteria	c__Betaproteobacteria	o__Burkholderiales	f__Comamonadaceae	g__Acidovorax	s__avenae	9.51218e-06	1.78997e-06	2.25093e-06	3.34826e-06	3.19877e-06	6.65007e-06	4.18385e-06	6.1633e-06	9.12456e-06	3.63081e-06	2.29898e-06	1.72434e-06	4.21968e-06	9.2294e-06	4.99879e-06	2.0035e-06	7.68308e-06	9.1633e-07	4.03464e-06	1.40655e-06	4.00194e-07	0	7.78746e-06	4.83966e-07	3.22714e-07	8.7339e-06	3.21932e-07	3.67455e-07	4.12309e-06	2.95541e-06	1.95662e-06	7.13872e-06	1.94172e-06	5.78379e-06	1.14139e-05	1.76922e-06	3.79443e-06
k__Bacteria	p__Proteobacteria	c__Betaproteobacteria	o__Burkholderiales	f__Comamonadaceae	g__Acidovorax	s__ebreus	2.11382e-07	8.13623e-07	2.25093e-07	5.58043e-07	2.66564e-07	7.38896e-07	6.27577e-07	1.92603e-06	2.51712e-06	7.78031e-07	2.08998e-07	5.74779e-07	2.10984e-06	2.56372e-06	2.14234e-06	1.55828e-06	2.42623e-06	3.05443e-06	1.44094e-06	7.81419e-07	2.00097e-07	4.99497e-06	3.78849e-06	7.25949e-07	8.71328e-06	8.2972e-06	5.15092e-06	7.71655e-06	1.17803e-06	1.1367e-06	2.44577e-07	2.72951e-06	1.55338e-06	2.89189e-06	4.89166e-06	5.89739e-06	2.7103e-06
k__Bacteria	p__Proteobacteria	c__Betaproteobacteria	o__Burkholderiales	f__Comamonadaceae	g__Candidatus Symbiobacter	s__mobilis	2.45203e-05	2.45714e-05	2.99374e-05	3.20875e-05	3.7319e-05	3.59596e-05	3.20064e-05	3.9291e-05	3.36665e-05	4.20137e-05	2.86327e-05	3.1038e-05	4.88278e-05	4.6147e-05	2.547e-05	2.04802e-05	5.45903e-05	2.44355e-05	2.24787e-05	2.35988e-05	1.60078e-06	4.34345e-07	3.7464e-05	1.57289e-05	1.83947e-05	4.49796e-05	1.96379e-05	2.86615e-05	3.21994e-05	3.02361e-05	2.95938e-05	3.54836e-05	3.30093e-05	4.53063e-05	5.62541e-05	3.53844e-05	2.57479e-05
k__Bacteria	p__Proteobacteria	c__Betaproteobacteria	o__Burkholderiales	f__Comamonadaceae	g__Variovorax	s__paradoxus	2.70569e-05	1.17162e-05	8.77864e-06	1.72993e-05	4.79815e-05	3.84226e-05	2.2802e-05	4.77656e-05	6.41865e-05	4.01983e-05	1.83918e-05	1.26451e-05	3.22504e-05	5.74274e-05	5.18922e-05	2.71586e-05	7.03608e-05	4.6122e-05	6.71479e-05	1.65661e-05	0.000109453	9.53388e-05	5.85112e-05	0.000122685	0.000123922	5.37135e-05	9.62578e-05	0.000119423	2.8469e-05	1.4095e-05	2.32348e-05	5.79496e-05	3.37859e-05	6.33003e-05	6.07381e-05	9.02301e-05	3.5505e-05
k__Bacteria	p__Proteobacteria	c__Betaproteobacteria	o__Burkholderiales	f__Comamonadaceae	g__Polaromonas	s__sp. JS666	1.64878e-05	8.46168e-06	7.20299e-06	1.50672e-05	2.39908e-05	2.11817e-05	1.88273e-05	3.7365e-05	2.76883e-05	3.16399e-05	1.40029e-05	7.47212e-06	3.61687e-05	3.94813e-05	1.85669e-05	1.42471e-05	5.2164e-05	1.67994e-05	2.73779e-05	8.90818e-06	4.38213e-05	8.90408e-06	3.78849e-05	4.76706e-05	3.42077e-05	3.1442e-05	3.89538e-05	3.49082e-05	1.35473e-05	7.27485e-06	1.22288e-05	3.44338e-05	2.56307e-05	4.04865e-05	3.70951e-05	4.3051e-05	1.35515e-05
k__Bacteria	p__Proteobacteria	c__Betaproteobacteria	o__Burkholderiales	f__Comamonadaceae	g__Polaromonas	s__naphthalenivorans	6.9756e-06	6.34626e-06	4.72696e-06	1.06028e-05	1.19954e-05	1.25612e-05	1.17148e-05	2.31124e-05	1.41588e-05	1.89321e-05	8.56892e-06	4.40664e-06	2.17012e-05	2.76882e-05	1.2854e-05	7.56879e-06	2.66886e-05	8.85786e-06	1.35449e-05	5.7825e-06	2.80136e-05	1.99799e-05	2.82032e-05	1.83907e-05	1.93628e-05	2.48916e-05	1.83501e-05	1.91077e-05	1.09949e-05	5.68348e-06	1.02722e-05	2.2256e-05	8.93192e-06	2.15285e-05	2.60888e-05	2.65383e-05	1.46356e-05
k__Bacteria	p__Proteobacteria	c__Betaproteobacteria	o__Burkholderiales	f__Comamonadaceae	g__Ramlibacter	s__tataouinensis	4.8195e-05	8.94985e-06	1.01292e-05	1.17189e-05	2.42573e-05	1.92113e-05	1.79905e-05	3.08165e-05	2.98908e-05	3.68268e-05	1.40029e-05	6.32256e-06	3.13462e-05	4.58906e-05	2.61841e-05	1.64732e-05	4.73116e-05	1.98538e-05	2.96834e-05	8.28304e-06	4.22205e-05	1.23788e-05	3.19917e-05	4.59767e-05	4.22755e-05	3.62457e-05	4.24951e-05	5.03413e-05	1.13876e-05	8.63888e-06	1.07614e-05	2.75051e-05	2.44657e-05	4.78769e-05	4.93242e-05	4.24612e-05	1.30095e-05
k__Bacteria	p__Proteobacteria	c__Betaproteobacteria	o__Burkholderiales	f__Comamonadaceae	g__Delftia	s__	1.83902e-05	2.27814e-06	3.15131e-06	7.53359e-06	7.46379e-06	4.67968e-06	6.06658e-06	1.1171e-05	4.7196e-06	7.52096e-06	3.76196e-06	2.29911e-06	1.17548e-05	1.12804e-05	5.7129e-06	4.89745e-06	2.02186e-05	5.19254e-06	1.21039e-05	4.8448e-06	6.20301e-06	2.3889e-05	1.41016e-05	9.67931e-06	2.29127e-05	1.09174e-05	1.31992e-05	2.79266e-05	3.92675e-06	3.41009e-06	5.86985e-06	9.02838e-06	4.27179e-06	7.71172e-06	1.18215e-05	1.17948e-05	5.14958e-06
k__Bacteria	p__Proteobacteria	c__Betaproteobacteria	o__Burkholderiales	f__Comamonadaceae	g__Delftia	s__acidovorans	0	9.76347e-07	9.00374e-07	1.39511e-06	2.9322e-06	2.21669e-06	1.88273e-06	4.62247e-06	2.20248e-06	2.07475e-06	3.34397e-06	7.66371e-07	3.01406e-06	6.4093e-06	4.52271e-06	5.56528e-06	8.08745e-06	3.97077e-06	1.21039e-05	2.34426e-06	0	8.25256e-06	9.05029e-06	1.13732e-05	1.16177e-05	1.17908e-05	1.35212e-05	1.06562e-05	1.17803e-06	1.1367e-06	2.69035e-06	6.08891e-06	4.27179e-06	8.67568e-06	8.5604e-06	1.53332e-05	2.16824e-06
k__Bacteria	p__Proteobacteria	c__Betaproteobacteria	o__Burkholderiales	f__Comamonadaceae	g__Delftia	s__sp. Cs1-4	7.18698e-06	1.78997e-06	1.35056e-06	5.85946e-06	1.33282e-06	1.47779e-06	2.92869e-06	4.23727e-06	6.92208e-06	2.85278e-06	1.46299e-06	2.49071e-06	1.08506e-05	7.94754e-06	1.47583e-05	1.00175e-05	1.25355e-05	1.46613e-05	1.32567e-05	1.87541e-06	8.00389e-07	6.29801e-06	5.68274e-06	1.4519e-06	1.09723e-05	9.17059e-06	3.86319e-06	7.3491e-06	5.30112e-06	1.1367e-06	1.95662e-06	3.98928e-06	5.82516e-06	3.53454e-06	7.33749e-06	1.5923e-05	7.31782e-06
k__Bacteria	p__Proteobacteria	c__Betaproteobacteria	o__Burkholderiales	f__Comamonadaceae	g__Comamonas	s__testosteroni	3.55121e-05	5.36991e-06	6.07752e-06	1.3114e-05	1.54607e-05	1.13297e-05	1.27607e-05	1.88751e-05	1.69906e-05	1.8154e-05	1.10769e-05	7.08894e-06	2.62223e-05	3.58921e-05	1.30921e-05	7.12356e-06	3.4776e-05	1.0996e-05	1.46976e-05	8.43932e-06	5.80282e-05	4.86467e-05	2.69404e-05	9.80031e-05	0.000122309	1.92146e-05	7.21129e-05	6.46721e-05	1.17803e-05	7.72953e-06	9.5385e-06	2.05763e-05	1.51454e-05	2.66697e-05	3.17958e-05	1.41537e-05	1.11122e-05
k__Bacteria	p__Proteobacteria	c__Betaproteobacteria	o__Burkholderiales	f__Comamonadaceae	g__Alicycliphilus	s__denitrificans	1.98699e-05	4.23084e-06	4.95206e-06	6.97554e-06	2.0792e-05	1.72409e-05	1.69446e-05	1.15562e-05	1.82491e-05	2.59344e-05	2.92597e-06	6.70575e-06	1.1152e-05	2.33299e-05	3.42774e-05	2.11481e-05	3.23498e-05	2.87117e-05	3.68881e-05	4.68851e-06	7.0034e-05	1.93284e-05	2.79928e-05	7.64666e-05	4.38891e-05	3.23154e-05	6.59961e-05	5.54857e-05	3.33774e-06	6.59283e-06	9.29392e-06	2.70851e-05	2.44657e-05	2.98829e-05	2.69041e-05	7.31277e-05	9.21504e-06
k__Bacteria	p__Proteobacteria	c__Betaproteobacteria	o__Burkholderiales	f__Comamonadaceae	g__Verminephrobacter	s__eiseniae	3.08617e-05	9.43802e-06	1.30554e-05	1.2556e-05	2.26579e-05	2.1428e-05	1.84089e-05	2.34976e-05	1.9193e-05	3.00839e-05	1.29579e-05	1.05376e-05	2.44139e-05	3.05083e-05	3.02308e-05	1.73637e-05	3.11367e-05	1.92429e-05	2.4496e-05	7.81419e-06	1.42069e-05	2.45405e-05	3.05184e-05	1.93586e-05	2.38808e-05	2.75118e-05	2.12475e-05	3.19686e-05	1.19766e-05	8.86622e-06	9.29392e-06	2.72951e-05	1.98056e-05	3.21321e-05	2.89423e-05	4.65894e-05	1.49067e-05
k__Bacteria	p__Proteobacteria	c__Betaproteobacteria	o__Burkholderiales	f__Comamonadaceae	g__Rhodoferax	s__ferrireducens	1.26829e-05	3.09177e-06	2.02584e-06	7.53359e-06	8.53005e-06	6.15747e-06	4.81142e-06	3.46685e-06	6.60744e-06	8.81768e-06	2.71697e-06	6.32256e-06	9.64499e-06	1.07676e-05	1.61865e-05	1.04627e-05	1.7388e-05	1.49667e-05	2.21905e-05	2.96939e-06	3.38164e-05	3.53991e-05	1.55749e-05	2.29884e-05	1.54903e-05	1.39742e-05	1.67405e-05	2.20473e-05	2.35605e-06	7.72953e-06	6.84815e-06	1.04981e-05	1.55338e-05	7.06907e-06	7.74513e-06	2.12306e-05	4.87855e-06
k__Bacteria	p__Proteobacteria	c__Betaproteobacteria	o__Burkholderiales	f__Alcaligenaceae	g__	s__	1.3317e-05	1.00889e-05	4.05168e-06	1.2835e-05	1.51941e-05	1.69946e-05	1.23424e-05	2.50384e-05	1.69906e-05	1.7376e-05	1.08679e-05	7.66371e-06	3.07434e-05	3.3072e-05	1.9043e-06	1.55828e-06	3.4776e-05	9.1633e-07	2.01732e-06	6.56392e-06	8.00389e-07	1.73738e-06	2.65194e-05	2.41983e-07	1.93628e-06	2.05247e-05	1.93159e-06	1.46982e-06	9.03153e-06	3.86476e-06	6.60358e-06	2.2046e-05	5.82516e-06	2.44204e-05	3.05729e-05	3.53844e-06	7.04679e-06
k__Bacteria	p__Proteobacteria	c__Betaproteobacteria	o__Burkholderiales	f__Alcaligenaceae	g__Bordetella	s__	1.6065e-05	3.41722e-06	4.05168e-06	9.76576e-06	1.49276e-05	1.18223e-05	9.83204e-06	1.61787e-05	2.04516e-05	2.07475e-05	5.01595e-06	7.08894e-06	1.98928e-05	2.05098e-05	2.07093e-05	1.31341e-05	2.62842e-05	1.64939e-05	2.73779e-05	5.15736e-06	3.32161e-05	4.82123e-05	2.12577e-05	6.04957e-05	7.48697e-05	2.05247e-05	5.40846e-05	6.79792e-05	9.42421e-06	6.13815e-06	5.38069e-06	1.95265e-05	1.59221e-05	3.18108e-05	2.44583e-05	4.36407e-05	8.94401e-06
k__Bacteria	p__Proteobacteria	c__Betaproteobacteria	o__Burkholderiales	f__Alcaligenaceae	g__Bordetella	s__avium	9.72356e-06	1.56216e-05	2.83618e-05	3.29246e-05	4.13174e-05	2.24132e-05	2.21744e-05	6.66407e-05	2.32834e-05	3.57894e-05	1.86008e-05	2.47155e-05	5.21432e-05	4.79416e-05	5.28443e-05	3.13882e-05	8.28963e-05	4.73437e-05	5.41794e-05	1.40655e-05	3.38164e-05	7.64448e-05	5.36703e-05	3.77493e-05	7.61605e-05	0.000107864	3.38029e-05	6.68768e-05	1.11912e-05	1.65957e-05	2.59252e-05	3.50637e-05	3.88344e-05	5.20541e-05	7.37825e-05	9.78968e-05	2.30376e-05
k__Bacteria	p__Proteobacteria	c__Betaproteobacteria	o__Burkholderiales	f__Alcaligenaceae	g__Bordetella	s__parapertussis	0	1.04144e-05	1.73322e-05	1.56252e-05	2.18582e-05	7.63526e-06	8.57689e-06	5.35436e-05	1.06978e-05	1.42639e-05	1.19129e-05	1.41779e-05	2.13998e-05	2.51245e-05	2.71363e-05	1.69185e-05	4.60985e-05	2.38246e-05	1.84441e-05	6.09507e-06	0	0	2.02053e-05	0	0	5.54602e-05	0	1.46982e-06	4.71211e-06	6.82017e-06	1.49192e-05	6.71879e-06	2.44657e-05	2.37778e-05	3.91333e-05	6.89995e-05	1.40936e-05
k__Bacteria	p__Proteobacteria	c__Betaproteobacteria	o__Burkholderiales	f__Alcaligenaceae	g__Bordetella	s__bronchiseptica	4.6504e-06	2.11542e-06	2.02584e-06	5.85946e-06	6.13097e-06	5.66487e-06	4.39304e-06	4.62247e-06	6.60744e-06	1.01144e-05	3.76196e-06	2.6823e-06	1.08506e-05	9.74214e-06	7.6172e-06	3.56178e-06	1.65793e-05	3.66532e-06	8.06928e-06	4.06338e-06	2.28111e-05	3.38789e-05	1.15759e-05	1.16152e-05	2.42036e-05	1.0044e-05	1.06238e-05	2.35171e-05	3.53408e-06	2.27339e-06	4.64696e-06	6.08891e-06	6.21351e-06	8.03304e-06	1.10062e-05	8.84609e-06	6.2337e-06
k__Bacteria	p__Proteobacteria	c__Betaproteobacteria	o__Burkholderiales	f__Alcaligenaceae	g__Bordetella	s__petrii	1.03577e-05	1.62725e-06	1.35056e-06	5.58043e-06	5.06472e-06	3.44818e-06	4.18385e-06	8.47453e-06	6.92208e-06	6.22425e-06	4.80695e-06	1.53274e-06	9.04218e-06	9.99851e-06	4.76075e-06	3.78439e-06	7.68308e-06	7.63609e-06	4.03464e-06	1.09399e-06	6.20301e-06	1.15101e-05	8.41887e-06	1.96006e-05	2.74307e-05	1.35375e-05	9.01411e-06	1.43307e-05	3.92675e-06	2.27339e-06	4.15781e-06	8.18853e-06	4.66013e-06	9.31832e-06	1.67132e-05	5.89739e-06	5.42061e-06
k__Bacteria	p__Proteobacteria	c__Betaproteobacteria	o__Burkholderiales	f__Alcaligenaceae	g__Bordetella	s__pertussis	2.11382e-07	0	0	0	2.66564e-07	4.92598e-07	0	0	1.25856e-06	0	0	1.91593e-07	0	5.12744e-07	2.38037e-07	0	8.08745e-07	0	0	1.56284e-07	6.00292e-07	0	0	2.41983e-07	0	0	0	0	1.96338e-07	0	2.44577e-07	0	0	6.42643e-07	4.07638e-07	0	1.08412e-06
k__Bacteria	p__Proteobacteria	c__Betaproteobacteria	o__Burkholderiales	f__Alcaligenaceae	g__Achromobacter	s__xylosoxidans	4.67154e-05	1.56216e-05	1.71071e-05	2.70651e-05	4.50493e-05	3.17725e-05	2.78226e-05	4.27579e-05	4.81399e-05	4.53851e-05	2.08998e-05	2.12668e-05	6.63093e-05	6.66568e-05	5.42725e-05	3.53952e-05	7.68308e-05	4.27621e-05	7.00298e-05	1.79726e-05	7.14347e-05	0.000112278	7.4928e-05	8.66299e-05	0.000116823	8.12252e-05	7.05032e-05	0.000106194	2.41495e-05	2.40979e-05	2.83709e-05	5.45902e-05	3.92228e-05	6.2979e-05	6.76679e-05	9.43583e-05	3.00844e-05
k__Bacteria	p__Proteobacteria	c__Betaproteobacteria	o__Burkholderiales	f__Alcaligenaceae	g__Pusillimonas	s__sp. T7-7	1.39512e-05	4.55629e-06	6.52771e-06	8.09163e-06	8.26348e-06	1.28075e-05	8.1585e-06	1.61787e-05	1.5732e-05	1.60793e-05	9.82291e-06	3.25708e-06	2.8935e-05	2.56372e-05	3.8086e-06	2.89395e-06	2.7093e-05	4.8871e-06	3.45826e-06	5.15736e-06	4.64226e-05	1.80253e-05	2.08367e-05	4.42829e-05	3.22714e-05	2.05247e-05	3.76661e-05	2.68242e-05	8.44252e-06	6.59283e-06	5.38069e-06	1.88966e-05	6.21351e-06	1.83153e-05	3.05729e-05	1.00256e-05	4.87855e-06
k__Bacteria	p__Proteobacteria	c__Betaproteobacteria	o__Burkholderiales	f__Alcaligenaceae	g__Taylorella	s__equigenitalis	6.9756e-06	2.60359e-06	1.80075e-06	4.46435e-06	6.13097e-06	8.12786e-06	6.27577e-06	7.31892e-06	7.55136e-06	7.26162e-06	3.13497e-06	2.6823e-06	9.34358e-06	9.48577e-06	2.38037e-07	2.22611e-07	1.13224e-05	0	5.76377e-07	3.28196e-06	2.00097e-07	2.17173e-07	9.26076e-06	0	3.22714e-07	6.98712e-06	6.43865e-07	0	1.96338e-06	1.36403e-06	1.95662e-06	5.66898e-06	1.16503e-06	5.46247e-06	1.22291e-05	5.89739e-07	2.43927e-06
k__Bacteria	p__Proteobacteria	c__Betaproteobacteria	o__Burkholderiales	f__Alcaligenaceae	g__Taylorella	s__asinigenitalis	3.38211e-06	2.76632e-06	9.00374e-07	5.85946e-06	4.53159e-06	4.67968e-06	5.439e-06	9.24495e-06	6.92208e-06	7.52096e-06	3.97096e-06	7.66371e-07	8.74077e-06	1.3075e-05	2.38037e-07	6.67834e-07	8.49182e-06	3.05443e-07	5.76377e-07	1.87541e-06	0	8.6869e-07	1.03131e-05	0	0	6.11373e-06	0	3.67455e-07	2.15971e-06	1.36403e-06	1.71204e-06	4.82913e-06	7.76688e-07	6.74775e-06	8.96804e-06	2.35896e-06	3.79443e-06
k__Bacteria	p__Proteobacteria	c__Betaproteobacteria	o__Burkholderiales	f__Alcaligenaceae	g__Advenella	s__kashmirensis	7.60974e-06	6.50898e-07	0	5.58043e-07	2.39908e-06	4.92598e-07	2.09192e-07	1.54082e-06	6.2928e-07	7.78031e-07	1.25399e-06	0	0	2.30735e-06	3.57056e-06	3.33917e-06	2.83061e-06	2.44355e-06	4.32283e-06	1.40655e-06	5.40262e-05	7.1667e-06	2.52566e-06	3.89592e-05	1.67811e-05	4.36695e-06	2.80081e-05	6.98164e-06	3.92675e-07	0	2.44577e-07	1.04981e-06	4.27179e-06	2.24925e-06	2.03819e-06	4.71792e-06	2.7103e-07
k__Bacteria	p__Proteobacteria	c__Betaproteobacteria	o__Burkholderiales	f__Oxalobacteraceae	g__	s__	1.41626e-05	9.76347e-06	8.10336e-06	1.72993e-05	2.18582e-05	2.01965e-05	1.7363e-05	2.85053e-05	2.45419e-05	3.37147e-05	1.56749e-05	8.0469e-06	3.97856e-05	4.79416e-05	2.38037e-07	1.33567e-06	5.45903e-05	1.22177e-06	1.72913e-06	9.84588e-06	2.00097e-07	6.51518e-07	2.92556e-05	0	0	3.1442e-05	3.21932e-07	0	1.09949e-05	6.36549e-06	7.58188e-06	3.40139e-05	6.60185e-06	2.95616e-05	3.66874e-05	4.12818e-06	7.85988e-06
k__Bacteria	p__Proteobacteria	c__Betaproteobacteria	o__Burkholderiales	f__Oxalobacteraceae	g__Herminiimonas	s__arsenicoxydans	1.73333e-05	4.23084e-06	1.12547e-05	1.95315e-05	4.79815e-06	4.92598e-06	8.99527e-06	7.31892e-06	6.92208e-06	1.01144e-05	4.17996e-06	7.85531e-06	3.34561e-05	9.48577e-06	1.07117e-05	1.04627e-05	1.45574e-05	1.3745e-05	1.72913e-05	4.68851e-06	2.20107e-05	4.16971e-05	1.24178e-05	1.3793e-05	2.58171e-05	1.35375e-05	1.8994e-05	4.37271e-05	4.12309e-06	2.45526e-05	2.34794e-05	5.87894e-06	2.05822e-05	1.96006e-05	1.22291e-05	2.18204e-05	2.98134e-05
k__Bacteria	p__Proteobacteria	c__Betaproteobacteria	o__Burkholderiales	f__Oxalobacteraceae	g__Collimonas	s__fungivorans	1.07805e-05	6.02081e-06	7.87827e-06	8.64967e-06	1.81263e-05	1.37927e-05	1.10872e-05	1.65639e-05	1.76198e-05	1.45232e-05	8.56892e-06	6.70575e-06	3.43603e-05	2.87137e-05	1.40442e-05	8.68184e-06	4.16504e-05	1.40504e-05	1.58504e-05	6.09507e-06	6.84332e-05	5.73336e-05	3.32545e-05	7.0901e-05	7.55151e-05	3.49356e-05	6.76058e-05	6.57744e-05	9.03153e-06	1.09123e-05	1.443e-05	1.97365e-05	1.55338e-05	2.82763e-05	3.62798e-05	2.35896e-05	1.62618e-05
k__Bacteria	p__Proteobacteria	c__Betaproteobacteria	o__Burkholderiales	f__Oxalobacteraceae	g__Herbaspirillum	s__seropedicae	4.14308e-05	1.25298e-05	9.00374e-06	1.72993e-05	3.01217e-05	2.78318e-05	1.96641e-05	3.58242e-05	3.64982e-05	3.00839e-05	1.63018e-05	1.05376e-05	2.95378e-05	4.25578e-05	2.99927e-05	1.38019e-05	4.20547e-05	2.35191e-05	3.0548e-05	1.1565e-05	2.72132e-05	3.25759e-05	3.15708e-05	6.87231e-05	8.39057e-05	2.75118e-05	5.60162e-05	6.50395e-05	1.41363e-05	6.36549e-06	1.1006e-05	3.23342e-05	2.83491e-05	5.07688e-05	3.70951e-05	4.89484e-05	1.38226e-05
k__Bacteria	p__Proteobacteria	c__Betaproteobacteria	o__Burkholderiales	f__Oxalobacteraceae	g__Janthinobacterium	s__sp. Marseille	5.07316e-06	3.09177e-06	1.80075e-06	3.9063e-06	3.19877e-06	1.47779e-06	3.34708e-06	1.92603e-06	4.40496e-06	2.85278e-06	2.92597e-06	3.44867e-06	3.91828e-06	3.33284e-06	3.57056e-06	4.22962e-06	1.01093e-05	3.97077e-06	7.78109e-06	3.28196e-06	2.32113e-05	4.97325e-05	9.6817e-06	3.19417e-05	6.00248e-05	1.04807e-05	2.51107e-05	4.85041e-05	1.96338e-06	3.18275e-06	4.40238e-06	2.93947e-06	8.15523e-06	5.78379e-06	5.2993e-06	1.23845e-05	4.87855e-06
k__Bacteria	p__Proteobacteria	c__Betaproteobacteria	o__Burkholderiales	f__Oxalobacteraceae	g__Rubrivivax	s__gelatinosus	2.68455e-05	1.49707e-05	2.22842e-05	2.79022e-05	4.71818e-05	3.15262e-05	2.74042e-05	7.04927e-05	4.09032e-05	4.33104e-05	2.13178e-05	1.87761e-05	4.46081e-05	5.28127e-05	5.0702e-05	2.20385e-05	7.76395e-05	4.3373e-05	3.40062e-05	1.62535e-05	1.2406e-05	2.77981e-05	4.54619e-05	4.54928e-05	5.97021e-05	9.78196e-05	4.12073e-05	5.84253e-05	1.66887e-05	2.04605e-05	2.56806e-05	3.80032e-05	4.27179e-05	5.75165e-05	8.35658e-05	0.000106153	2.7103e-05
k__Bacteria	p__Proteobacteria	c__Betaproteobacteria	o__Burkholderiales	f__Oxalobacteraceae	g__Leptothrix	s__cholodnii	2.55772e-05	1.35061e-05	1.10296e-05	1.86945e-05	4.53159e-05	3.05411e-05	3.32616e-05	4.73803e-05	5.1601e-05	5.54995e-05	2.23628e-05	1.34115e-05	5.00334e-05	6.33239e-05	3.68958e-05	1.58054e-05	6.55083e-05	2.59627e-05	2.85307e-05	1.67224e-05	1.90092e-05	2.5192e-05	5.32494e-05	2.92799e-05	3.96938e-05	5.28401e-05	3.60564e-05	6.46721e-05	2.27752e-05	7.50219e-06	1.29626e-05	3.94729e-05	3.14559e-05	5.68739e-05	5.99228e-05	6.60508e-05	2.52058e-05
k__Bacteria	p__Proteobacteria	c__Betaproteobacteria	o__Burkholderiales	f__Oxalobacteraceae	g__Thiomonas	s__	2.34634e-05	4.88174e-06	3.82659e-06	6.13848e-06	1.11957e-05	9.11306e-06	6.69416e-06	1.81047e-05	1.16417e-05	1.24485e-05	7.94193e-06	4.21504e-06	1.29605e-05	2.51245e-05	1.42822e-06	2.0035e-06	2.34536e-05	1.83266e-06	2.88188e-06	5.00108e-06	1.40068e-06	1.08586e-06	1.66273e-05	0	3.22714e-07	1.65944e-05	3.21932e-07	1.10236e-06	5.30112e-06	2.27339e-06	2.69035e-06	1.40675e-05	1.94172e-06	1.25315e-05	1.79361e-05	5.30766e-06	3.79443e-06
k__Bacteria	p__Proteobacteria	c__Betaproteobacteria	o__Burkholderiales	f__Oxalobacteraceae	g__Thiomonas	s__intermedia	1.90244e-06	8.13623e-07	9.00374e-07	2.23217e-06	4.53159e-06	2.70929e-06	1.88273e-06	5.39289e-06	4.40496e-06	4.40884e-06	1.67198e-06	7.66371e-07	4.82249e-06	5.89656e-06	5.95094e-06	8.90445e-07	7.68308e-06	3.05443e-06	5.47558e-06	1.87541e-06	1.28062e-05	2.84496e-05	7.57699e-06	2.12945e-05	4.45345e-05	4.36695e-06	1.8994e-05	2.4252e-05	4.71211e-06	2.27339e-06	1.71204e-06	8.18853e-06	1.94172e-06	4.17718e-06	9.37568e-06	9.43583e-06	4.60752e-06
k__Bacteria	p__Proteobacteria	c__Betaproteobacteria	o__Burkholderiales	f__Oxalobacteraceae	g__Thiomonas	s__arsenitoxydans	3.17073e-06	2.27814e-06	1.35056e-06	2.79022e-06	4.53159e-06	3.69448e-06	3.34708e-06	1.04006e-05	2.51712e-06	6.74293e-06	5.01595e-06	2.10752e-06	7.83655e-06	1.02549e-05	1.9043e-06	1.11306e-06	8.89619e-06	9.1633e-07	1.44094e-06	2.50054e-06	4.00194e-07	8.6869e-07	8.41887e-06	4.83966e-07	2.259e-06	9.17059e-06	9.65797e-07	2.20473e-06	2.15971e-06	1.59137e-06	1.71204e-06	7.55864e-06	1.55338e-06	6.42643e-06	8.15276e-06	4.12818e-06	2.43927e-06
k__Bacteria	p__Proteobacteria	c__Betaproteobacteria	o__Burkholderiales	f__Oxalobacteraceae	g__Methylibium	s__petroleiphilum	1.18374e-05	4.88174e-06	3.82659e-06	8.09163e-06	1.27951e-05	1.13297e-05	1.31791e-05	2.27272e-05	1.66759e-05	1.8154e-05	6.06094e-06	4.78982e-06	1.56731e-05	2.43554e-05	1.71387e-05	7.12356e-06	2.99236e-05	1.16069e-05	1.49858e-05	4.53223e-06	4.00194e-06	1.30304e-06	1.74692e-05	1.33091e-05	1.22631e-05	1.22275e-05	1.51308e-05	1.83727e-05	9.22787e-06	3.41009e-06	3.91323e-06	1.82667e-05	1.16503e-05	2.34565e-05	1.9159e-05	3.47946e-05	7.31782e-06
k__Bacteria	p__Proteobacteria	c__Betaproteobacteria	o__Rhodocyclales	f__Rhodocyclaceae	g__	s__	6.55283e-06	2.60359e-06	2.70112e-06	2.23217e-06	1.38613e-05	1.13297e-05	1.06688e-05	1.54082e-05	1.63613e-05	1.94508e-05	2.50798e-06	3.44867e-06	1.32619e-05	1.48696e-05	2.02332e-05	1.24662e-05	2.0623e-05	2.35191e-05	2.33433e-05	2.65682e-06	3.00146e-06	0	1.26283e-05	3.21837e-05	2.80761e-05	1.26641e-05	3.44468e-05	4.15224e-05	4.51577e-06	4.54678e-06	5.13612e-06	1.57472e-05	1.55338e-05	2.95616e-05	1.63055e-05	5.54355e-05	4.06546e-06
k__Bacteria	p__Proteobacteria	c__Betaproteobacteria	o__Rhodocyclales	f__Rhodocyclaceae	g__Azospira	s__oryzae	4.22763e-05	1.5947e-05	2.81367e-05	4.07372e-05	4.90478e-05	2.46299e-05	2.67766e-05	7.6656e-05	3.33518e-05	4.09763e-05	1.98548e-05	1.93509e-05	6.99262e-05	6.38367e-05	6.64125e-05	3.13882e-05	9.78581e-05	4.67329e-05	4.92802e-05	1.43781e-05	2.061e-05	3.47476e-05	6.60881e-05	8.20322e-05	6.29293e-05	9.78196e-05	6.05233e-05	4.4462e-05	1.84557e-05	3.27368e-05	4.4513e-05	4.40921e-05	5.90283e-05	7.67958e-05	8.72346e-05	0.000121486	5.47482e-05
k__Bacteria	p__Proteobacteria	c__Betaproteobacteria	o__Rhodocyclales	f__Rhodocyclaceae	g__Azoarcus	s__sp. KH32C	3.12845e-05	1.23671e-05	1.37307e-05	2.31588e-05	4.93143e-05	3.59596e-05	4.03741e-05	5.00768e-05	5.12863e-05	5.8871e-05	1.69288e-05	1.45611e-05	4.58137e-05	5.512e-05	6.66505e-05	3.76213e-05	8.81532e-05	6.23105e-05	6.59951e-05	1.07836e-05	3.64177e-05	2.43233e-05	5.43017e-05	8.61459e-05	8.51965e-05	7.55482e-05	0.000100765	0.000147717	1.47253e-05	1.59137e-05	2.64143e-05	4.36721e-05	5.864e-05	8.29009e-05	7.0929e-05	0.000172204	2.24955e-05
k__Bacteria	p__Proteobacteria	c__Betaproteobacteria	o__Rhodocyclales	f__Rhodocyclaceae	g__Azoarcus	s__sp. BH72	5.70731e-06	4.71901e-06	6.7528e-06	9.20772e-06	1.43945e-05	1.42853e-05	1.0878e-05	1.61787e-05	1.60466e-05	2.33409e-05	5.01595e-06	7.08894e-06	2.04956e-05	1.89715e-05	2.88025e-05	1.84767e-05	2.50711e-05	2.29083e-05	4.17873e-05	4.37595e-06	1.20058e-05	7.38387e-06	1.78901e-05	3.00059e-05	2.45263e-05	2.1398e-05	2.89739e-05	3.82153e-05	3.92675e-06	6.82017e-06	1.00277e-05	1.76368e-05	1.78638e-05	2.85976e-05	2.3643e-05	5.77945e-05	8.67298e-06
k__Bacteria	p__Proteobacteria	c__Betaproteobacteria	o__Rhodocyclales	f__Rhodocyclaceae	g__Dechloromonas	s__aromatica	2.95934e-05	1.95269e-05	2.92621e-05	4.26903e-05	4.63821e-05	4.18708e-05	2.55215e-05	6.66407e-05	5.31742e-05	4.43477e-05	2.06908e-05	1.97341e-05	6.84191e-05	4.92234e-05	5.78431e-05	3.94022e-05	8.45138e-05	5.98669e-05	5.5044e-05	1.54721e-05	3.32161e-05	8.81721e-05	4.98818e-05	4.06531e-05	9.90732e-05	0.000104807	4.79679e-05	0.000106929	2.23825e-05	3.41009e-05	3.27733e-05	4.57718e-05	6.79602e-05	6.87628e-05	7.70436e-05	0.000133871	3.60471e-05
k__Bacteria	p__Proteobacteria	c__Betaproteobacteria	o__Rhodocyclales	f__Rhodocyclaceae	g__Aromatoleum	s__aromaticum	1.28943e-05	1.75742e-05	2.45352e-05	2.92973e-05	4.42496e-05	2.53688e-05	1.98733e-05	5.66253e-05	3.30372e-05	3.3974e-05	2.46618e-05	2.27996e-05	4.61151e-05	5.3069e-05	3.71338e-05	1.95898e-05	7.96614e-05	2.81008e-05	2.53606e-05	1.1565e-05	1.52074e-05	1.28132e-05	5.30389e-05	1.33091e-05	1.16177e-05	8.42821e-05	7.08251e-06	1.24935e-05	1.49217e-05	1.43224e-05	1.88324e-05	3.06545e-05	2.2524e-05	4.01652e-05	6.88908e-05	7.0179e-05	2.46638e-05
k__Bacteria	p__Proteobacteria	c__Betaproteobacteria	o__Rhodocyclales	f__Rhodocyclaceae	g__Thauera	s__sp. MZ1T	1.37398e-05	3.57994e-06	6.52771e-06	1.08818e-05	2.42573e-05	1.94576e-05	1.90365e-05	2.58088e-05	2.42273e-05	3.70861e-05	6.06094e-06	1.05376e-05	2.35097e-05	2.615e-05	5.094e-05	2.18159e-05	4.73116e-05	4.3373e-05	5.53322e-05	5.62622e-06	4.38213e-05	1.95455e-05	2.77823e-05	8.88077e-05	8.16467e-05	3.75557e-05	8.5634e-05	9.92128e-05	9.03153e-06	1.09123e-05	1.36963e-05	3.06545e-05	2.99025e-05	5.3982e-05	3.54645e-05	0.000106743	1.62618e-05
k__Bacteria	p__Proteobacteria	c__Betaproteobacteria	o__Nitrosomonadales	f__Nitrosomonadaceae	g__Candidatus Accumulibacter	s__phosphatis	6.55283e-06	1.57843e-05	1.98082e-05	3.12504e-05	4.02512e-05	3.81763e-05	2.53123e-05	2.77348e-05	3.39811e-05	5.39435e-05	1.27489e-05	2.66314e-05	7.14332e-05	4.76852e-05	7.23634e-05	4.18509e-05	6.83389e-05	5.86452e-05	7.29117e-05	1.09399e-05	3.86188e-05	5.68992e-05	5.32494e-05	6.92071e-05	7.13198e-05	0.000110484	9.40043e-05	0.00011979	8.24618e-06	2.04605e-05	3.91323e-05	3.38039e-05	7.49504e-05	5.3982e-05	8.96804e-05	0.000191665	3.08975e-05
k__Bacteria	p__Proteobacteria	c__Betaproteobacteria	o__Nitrosomonadales	f__Nitrosomonadaceae	g__Kinetoplastibacterium	s__	0	1.13907e-06	2.02584e-06	4.46435e-06	3.7319e-06	9.85195e-07	2.09192e-06	8.85974e-06	6.2928e-07	2.59344e-06	8.35992e-07	3.25708e-06	2.71265e-06	2.30735e-06	5.23682e-06	2.89395e-06	6.46996e-06	3.05443e-06	3.17007e-06	7.81419e-07	0	0	2.73613e-06	0	0	1.39742e-05	3.21932e-07	1.46982e-06	1.96338e-07	2.95541e-06	2.20119e-06	0	3.10675e-06	3.53454e-06	5.70693e-06	9.43583e-06	1.62618e-06
k__Bacteria	p__Proteobacteria	c__Betaproteobacteria	o__Nitrosomonadales	f__Nitrosomonadaceae	g__Kinetoplastibacterium	s__Candidatus Kinetoplastibacterium crithidii	1.39512e-05	5.85808e-06	5.17715e-06	9.76576e-06	1.4661e-05	1.05908e-05	1.31791e-05	1.81047e-05	1.79345e-05	1.91914e-05	1.19129e-05	6.13097e-06	1.929e-05	2.43554e-05	2.38037e-06	2.67134e-06	2.99236e-05	3.66532e-06	2.01732e-06	4.8448e-06	4.00194e-07	1.08586e-06	2.16786e-05	8.95337e-06	1.67811e-05	2.1398e-05	3.12274e-05	1.94751e-05	8.24618e-06	2.27339e-06	5.38069e-06	1.84767e-05	1.04853e-05	1.8958e-05	2.28277e-05	1.76922e-05	5.96267e-06
k__Bacteria	p__Proteobacteria	c__Betaproteobacteria	o__Nitrosomonadales	f__Nitrosomonadaceae	g__Kinetoplastibacterium	s__Candidatus Kinetoplastibacterium oncopeltii	2.74796e-06	1.62725e-07	1.35056e-06	5.58043e-07	1.06626e-06	1.72409e-06	2.09192e-07	1.92603e-06	1.88784e-06	1.8154e-06	2.08998e-07	1.72434e-06	9.04218e-07	2.30735e-06	4.28467e-06	1.33567e-06	6.06559e-06	3.97077e-06	3.74645e-06	3.12568e-07	0	0	6.31415e-07	0	0	3.49356e-06	0	0	0	2.27339e-06	1.71204e-06	4.19924e-07	3.10675e-06	9.63964e-07	8.15276e-07	2.9487e-06	1.35515e-06
k__Bacteria	p__Proteobacteria	c__Betaproteobacteria	o__Nitrosomonadales	f__Nitrosomonadaceae	g__Candidatus Profftella	s__armatura	9.93494e-06	6.83443e-06	6.07752e-06	9.48674e-06	1.67935e-05	1.57631e-05	1.35975e-05	2.27272e-05	2.26541e-05	2.72311e-05	1.37939e-05	5.74779e-06	2.62223e-05	3.1021e-05	2.85645e-06	2.67134e-06	3.76066e-05	3.97077e-06	5.47558e-06	6.09507e-06	6.00292e-07	2.17173e-07	2.56776e-05	1.18572e-05	1.8072e-05	2.22714e-05	3.86319e-05	3.74804e-05	6.67548e-06	5.45614e-06	5.38069e-06	1.80568e-05	1.16503e-05	2.76336e-05	2.77194e-05	1.88717e-05	4.87855e-06
k__Bacteria	p__Proteobacteria	c__Betaproteobacteria	o__Nitrosomonadales	f__Nitrosomonadaceae	g__Candidatus Profftella	s__beta proteobacterium CB	8.45527e-07	1.46452e-06	1.57565e-06	1.67413e-06	1.33282e-06	1.97039e-06	8.36769e-07	3.08165e-06	2.51712e-06	2.33409e-06	1.25399e-06	9.57964e-07	6.63093e-06	4.35833e-06	7.14112e-07	0	3.63935e-06	0	8.64565e-07	6.25135e-07	2.00097e-07	6.51518e-07	2.94661e-06	2.41983e-07	3.22714e-07	2.18347e-06	3.21932e-07	7.3491e-07	1.76704e-06	9.09356e-07	2.20119e-06	2.93947e-06	7.76688e-07	3.53454e-06	2.85347e-06	0	1.89721e-06
k__Bacteria	p__Proteobacteria	c__Betaproteobacteria	o__Neisseriales	f__	g__	s__	5.28454e-06	1.46452e-06	1.80075e-06	3.62728e-06	5.33128e-06	3.44818e-06	3.76546e-06	8.47453e-06	3.77568e-06	4.1495e-06	3.34397e-06	2.10752e-06	6.93234e-06	7.43479e-06	7.14112e-07	6.67834e-07	9.70494e-06	0	8.64565e-07	1.09399e-06	0	0	5.2618e-06	0	0	7.42381e-06	0	3.67455e-07	2.15971e-06	2.27339e-06	7.33731e-07	4.19924e-06	2.33007e-06	4.17718e-06	1.10062e-05	1.17948e-06	1.35515e-06
k__Bacteria	p__Proteobacteria	c__Betaproteobacteria	o__Neisseriales	f__Chromobacteriaceae	g__	s__	2.3252e-06	1.3018e-06	2.25093e-06	3.06924e-06	5.33128e-06	3.20188e-06	3.55627e-06	2.69644e-06	1.5732e-06	5.70556e-06	2.29898e-06	2.87389e-06	4.82249e-06	4.6147e-06	3.57056e-06	1.78089e-06	8.89619e-06	2.44355e-06	4.03464e-06	1.56284e-06	6.00292e-06	5.21214e-06	8.2084e-06	2.66181e-06	1.61357e-06	1.04807e-05	3.21932e-06	5.51182e-06	2.15971e-06	1.81871e-06	1.95662e-06	3.77932e-06	4.66013e-06	5.14114e-06	4.48402e-06	5.89739e-06	1.35515e-06
k__Bacteria	p__Proteobacteria	c__Betaproteobacteria	o__Neisseriales	f__Chromobacteriaceae	g__Chromobacterium	s__violaceum	3.99511e-05	1.3018e-05	1.17049e-05	2.28798e-05	3.14545e-05	3.25114e-05	2.42663e-05	4.16023e-05	3.1464e-05	3.89015e-05	1.63018e-05	1.41779e-05	4.27996e-05	5.87092e-05	3.99903e-05	2.20385e-05	6.46996e-05	3.72641e-05	4.84157e-05	1.32841e-05	2.62127e-05	5.62477e-05	4.88295e-05	6.84812e-05	9.26189e-05	4.19227e-05	5.05434e-05	8.89241e-05	1.6885e-05	1.93238e-05	1.66312e-05	3.82131e-05	3.37859e-05	5.71952e-05	4.40249e-05	6.782e-05	1.70749e-05
k__Bacteria	p__Proteobacteria	c__Betaproteobacteria	o__Neisseriales	f__Chromobacteriaceae	g__Pseudogulbenkiania	s__sp. NH8B	1.4374e-05	4.55629e-06	7.65318e-06	1.45091e-05	1.54607e-05	1.84724e-05	1.38067e-05	1.23266e-05	2.13955e-05	2.46376e-05	4.38896e-06	6.51416e-06	1.62759e-05	2.2048e-05	3.28492e-05	1.84767e-05	2.58798e-05	3.60423e-05	3.86172e-05	5.46993e-06	8.66421e-05	7.73135e-05	1.95739e-05	8.85657e-05	0.000115854	2.62017e-05	8.20928e-05	0.00011979	5.69379e-06	1.2049e-05	1.07614e-05	1.59571e-05	3.22326e-05	3.43814e-05	2.60888e-05	6.782e-05	1.40936e-05
k__Bacteria	p__Proteobacteria	c__Betaproteobacteria	o__Neisseriales	f__Chromobacteriaceae	g__Laribacter	s__hongkongensis	2.89593e-05	4.06811e-06	4.27677e-06	8.9287e-06	1.22619e-05	9.60565e-06	7.74012e-06	1.1171e-05	2.0137e-05	1.63386e-05	7.94193e-06	6.51416e-06	1.95914e-05	2.12789e-05	1.78528e-05	1.06853e-05	4.00329e-05	1.31341e-05	2.10378e-05	6.09507e-06	0.000133265	1.23788e-05	2.35728e-05	7.16269e-05	1.5813e-05	2.22714e-05	4.79679e-05	1.10236e-05	6.67548e-06	7.95687e-06	7.33731e-06	1.88966e-05	1.32037e-05	2.31351e-05	1.95666e-05	2.00511e-05	7.85988e-06
k__Bacteria	p__Proteobacteria	c__Betaproteobacteria	o__Neisseriales	f__Neisseriaceae	g__Neisseria	s__	1.31057e-05	2.44087e-06	4.95206e-06	3.62728e-06	9.5963e-06	1.03445e-05	6.48496e-06	8.08933e-06	1.25856e-05	1.16705e-05	3.97096e-06	3.44867e-06	1.14534e-05	1.17931e-05	1.80908e-05	8.45923e-06	1.86011e-05	1.43558e-05	1.87322e-05	2.65682e-06	3.60175e-06	3.25759e-06	1.32597e-05	1.96006e-05	1.3554e-05	1.39742e-05	1.73844e-05	3.38059e-05	4.90844e-06	5.2288e-06	7.09273e-06	1.25977e-05	1.59221e-05	1.67087e-05	1.54903e-05	3.18459e-05	5.42061e-06
k__Bacteria	p__Proteobacteria	c__Betaproteobacteria	o__Neisseriales	f__Neisseriaceae	g__Neisseria	s__meningitidis	1.12032e-05	6.02081e-06	8.32846e-06	8.64967e-06	1.6527e-05	1.97039e-05	1.33883e-05	1.88751e-05	1.73052e-05	2.07475e-05	8.15092e-06	7.47212e-06	1.23576e-05	1.71769e-05	2.42798e-05	1.2021e-05	1.7388e-05	2.29083e-05	2.79543e-05	5.93878e-06	2.12103e-05	4.79951e-05	1.17864e-05	3.16998e-05	5.6475e-05	2.31448e-05	2.80081e-05	6.76117e-05	8.04985e-06	6.59283e-06	5.62527e-06	1.88966e-05	2.64074e-05	2.57057e-05	2.60888e-05	4.59997e-05	1.05702e-05
k__Bacteria	p__Proteobacteria	c__Betaproteobacteria	o__Neisseriales	f__Neisseriaceae	g__Neisseria	s__lactamica	4.22763e-06	3.25449e-07	2.25093e-07	2.79022e-07	0	2.46299e-07	2.09192e-07	1.92603e-06	6.2928e-07	1.03737e-06	2.08998e-07	0	6.02812e-07	2.56372e-06	4.76075e-07	1.55828e-06	1.21312e-06	3.05443e-07	8.64565e-07	3.12568e-07	2.20107e-06	1.30304e-06	2.73613e-06	9.67931e-07	2.58171e-06	1.74678e-06	6.43865e-07	1.83727e-06	0	4.54678e-07	1.46746e-06	1.04981e-06	3.88344e-07	6.42643e-07	1.63055e-06	1.76922e-06	1.08412e-06
k__Bacteria	p__Proteobacteria	c__Betaproteobacteria	o__Methylophilales	f__Methylophilaceae	g__	s__	7.60974e-06	3.09177e-06	3.60149e-06	4.46435e-06	1.17288e-05	7.88156e-06	6.48496e-06	1.42526e-05	1.2271e-05	1.01144e-05	8.56892e-06	3.64026e-06	1.86872e-05	2.4099e-05	7.14112e-07	4.45223e-07	2.10274e-05	6.10887e-07	1.15275e-06	3.59453e-06	2.00097e-07	2.17173e-07	1.32597e-05	0	0	1.0044e-05	0	0	4.71211e-06	2.95541e-06	3.66865e-06	1.0918e-05	2.33007e-06	9.63964e-06	1.79361e-05	2.35896e-06	1.35515e-06
k__Bacteria	p__Proteobacteria	c__Betaproteobacteria	o__Methylophilales	f__Methylophilaceae	g__Methylovorus	s__	1.01463e-05	7.64805e-06	8.32846e-06	1.03238e-05	1.51941e-05	1.52705e-05	7.53093e-06	2.38828e-05	2.64298e-05	1.19298e-05	6.47894e-06	9.57964e-06	1.929e-05	2.02534e-05	2.04712e-05	1.31341e-05	2.87104e-05	1.86321e-05	2.19023e-05	6.87649e-06	1.54075e-05	4.84295e-05	2.06262e-05	1.33091e-05	3.25941e-05	2.62017e-05	1.64186e-05	4.33597e-05	9.62055e-06	9.77558e-06	1.14951e-05	1.57472e-05	1.59221e-05	1.63874e-05	3.05729e-05	3.06665e-05	1.51777e-05
k__Bacteria	p__Proteobacteria	c__Betaproteobacteria	o__Methylophilales	f__Methylophilaceae	g__Methylovorus	s__glucosotrophus	2.11382e-06	2.11542e-06	6.7528e-07	5.58043e-07	3.46533e-06	4.18708e-06	3.34708e-06	3.85206e-06	2.83176e-06	5.9649e-06	2.08998e-06	2.29911e-06	4.52109e-06	7.69116e-06	4.04664e-06	1.11306e-06	6.06559e-06	1.52722e-06	2.88188e-06	1.56284e-06	4.40214e-06	9.33842e-06	8.41887e-06	2.41983e-05	2.96897e-05	4.36695e-06	1.03018e-05	1.65355e-05	1.37436e-06	1.1367e-06	4.89154e-06	4.19924e-06	1.94172e-06	4.4985e-06	2.85347e-06	2.9487e-06	5.14958e-06
k__Bacteria	p__Proteobacteria	c__Betaproteobacteria	o__Methylophilales	f__Methylophilaceae	g__Methylovorus	s__sp. MP688	8.87803e-06	4.88174e-06	1.57565e-06	3.62728e-06	1.35948e-05	1.57631e-05	3.55627e-06	1.34822e-05	2.29687e-05	7.00228e-06	6.89694e-06	3.64026e-06	1.14534e-05	1.1024e-05	7.14112e-07	3.11656e-06	1.45574e-05	6.10887e-07	2.01732e-06	6.7202e-06	1.80087e-06	3.47476e-06	1.09445e-05	6.29155e-06	1.29086e-05	6.98712e-06	3.54126e-06	5.51182e-06	1.43327e-05	1.36403e-06	2.44577e-06	2.03663e-05	2.71841e-06	8.35436e-06	2.56812e-05	2.35896e-06	4.06546e-06
k__Bacteria	p__Proteobacteria	c__Betaproteobacteria	o__Methylophilales	f__Methylophilaceae	g__Methylotenera	s__versatilis	5.91869e-06	1.95269e-06	2.47603e-06	8.37065e-06	1.86595e-06	9.85195e-07	5.02062e-06	7.70412e-07	1.25856e-06	4.92753e-06	1.46299e-06	3.83186e-06	1.41661e-05	2.05098e-06	1.42822e-06	2.89395e-06	2.42623e-06	2.1381e-06	2.5937e-06	1.25027e-06	4.80233e-06	2.04142e-05	2.10472e-07	3.62974e-06	1.48448e-05	1.31008e-06	3.86319e-06	1.02887e-05	1.5707e-06	1.75051e-05	1.19843e-05	3.3594e-06	1.08736e-05	1.44595e-05	1.63055e-06	7.07687e-06	1.49067e-05
k__Bacteria	p__Proteobacteria	c__Betaproteobacteria	o__Methylophilales	f__Methylophilaceae	g__Methylotenera	s__mobilis	7.39836e-06	2.76632e-06	9.00374e-07	5.02239e-06	1.01294e-05	1.28075e-05	4.39304e-06	1.96455e-05	2.58005e-05	5.18687e-06	4.59796e-06	3.25708e-06	9.04218e-06	4.6147e-06	3.09449e-06	2.67134e-06	7.68308e-06	5.19254e-06	4.32283e-06	4.53223e-06	1.60078e-06	2.17173e-06	7.78746e-06	4.35569e-06	7.09971e-06	7.86051e-06	3.54126e-06	5.51182e-06	1.43327e-05	2.50073e-06	3.1795e-06	1.74269e-05	4.27179e-06	9.63964e-07	1.79361e-05	5.30766e-06	2.16824e-06
k__Bacteria	p__Proteobacteria	c__Betaproteobacteria	o__Methylophilales	f__Methylophilaceae	g__Methylobacillus	s__flagellatus	8.0325e-06	4.71901e-06	3.82659e-06	9.20772e-06	1.06626e-05	7.38896e-06	7.53093e-06	1.04006e-05	7.866e-06	1.29672e-05	5.85194e-06	6.51416e-06	1.53717e-05	1.41005e-05	9.99757e-06	7.7914e-06	1.29399e-05	8.85786e-06	1.58504e-05	2.96939e-06	1.2406e-05	4.10456e-05	1.81006e-05	2.17785e-05	2.38808e-05	2.62017e-05	1.99598e-05	3.2336e-05	3.73042e-06	4.0921e-06	7.58188e-06	8.81841e-06	1.16503e-05	9.63964e-06	2.11972e-05	3.89228e-05	7.85988e-06
k__Bacteria	p__Proteobacteria	c__Betaproteobacteria	o__Nitrosomonadales	f__Nitrosomonadaceae	g__Nitrosomonas	s__	1.03577e-05	4.55629e-06	6.52771e-06	9.20772e-06	1.8926e-05	1.55168e-05	1.23424e-05	1.65639e-05	1.88784e-05	2.04881e-05	9.19591e-06	6.51416e-06	3.01406e-05	2.69191e-05	4.76075e-07	8.90445e-07	2.99236e-05	6.10887e-07	2.88188e-07	6.87649e-06	6.00292e-07	0	2.2731e-05	2.41983e-07	0	1.61577e-05	0	0	9.81689e-06	4.31944e-06	6.11442e-06	1.88966e-05	3.4951e-06	1.92793e-05	2.48659e-05	2.9487e-06	7.58885e-06
k__Bacteria	p__Proteobacteria	c__Betaproteobacteria	o__Nitrosomonadales	f__Nitrosomonadaceae	g__Nitrosomonas	s__europaea	1.4374e-05	8.6244e-06	1.12547e-05	3.04134e-05	2.15917e-05	1.84724e-05	2.071e-05	7.70412e-06	1.54174e-05	3.00839e-05	4.17996e-06	1.41779e-05	4.21968e-05	2.17916e-05	3.02308e-05	1.69185e-05	2.74973e-05	3.05443e-05	2.99716e-05	5.62622e-06	3.98193e-05	7.83993e-05	2.52566e-05	4.2347e-05	4.93753e-05	5.24034e-05	4.31389e-05	9.03939e-05	5.49746e-06	3.09181e-05	3.05721e-05	1.0918e-05	4.03878e-05	3.08469e-05	3.8318e-05	9.25891e-05	3.38788e-05
k__Bacteria	p__Proteobacteria	c__Betaproteobacteria	o__Nitrosomonadales	f__Nitrosomonadaceae	g__Nitrosomonas	s__sp. AL212	2.95934e-06	0	0	2.79022e-07	0	2.46299e-07	0	0	1.25856e-06	0	6.26994e-07	0	1.80844e-06	1.28186e-06	0	2.22611e-07	3.63935e-06	3.05443e-07	2.88188e-07	0	6.00292e-07	2.82324e-06	1.68377e-06	9.67931e-07	3.54986e-06	2.62017e-06	2.57546e-06	1.46982e-06	1.96338e-07	9.09356e-07	4.89154e-07	6.29887e-07	1.16503e-06	3.21321e-07	1.63055e-06	5.89739e-07	8.13091e-07
k__Bacteria	p__Proteobacteria	c__Betaproteobacteria	o__Nitrosomonadales	f__Nitrosomonadaceae	g__Nitrosospira	s__multiformis	3.38211e-06	3.41722e-06	1.80075e-06	1.39511e-06	3.46533e-06	3.69448e-06	7.11254e-06	2.69644e-06	2.20248e-06	5.18687e-06	2.08998e-06	6.51416e-06	4.52109e-06	3.33284e-06	5.95094e-06	6.67834e-06	6.87433e-06	4.8871e-06	8.35746e-06	1.56284e-06	2.20107e-06	5.21214e-06	2.94661e-06	1.28251e-05	1.41994e-05	6.11373e-06	7.40445e-06	7.3491e-06	3.33774e-06	2.04605e-06	3.66865e-06	7.7686e-06	8.15523e-06	6.74775e-06	7.33749e-06	8.84609e-06	3.25237e-06
k__Bacteria	p__Proteobacteria	c__Betaproteobacteria	o__Sulfuricellales	f__Sulfuricellaceae	g__Sulfuricella	s__denitrificans	1.14146e-05	1.25298e-05	2.00333e-05	2.90183e-05	3.46533e-05	2.75855e-05	1.75722e-05	6.66407e-05	2.45419e-05	2.74904e-05	2.08998e-05	1.68602e-05	5.06362e-05	5.512e-05	2.90406e-05	1.71411e-05	6.30821e-05	2.47409e-05	2.70897e-05	1.35967e-05	1.96095e-05	3.7788e-05	4.94609e-05	2.8312e-05	4.00165e-05	6.63776e-05	2.02817e-05	2.97639e-05	1.25656e-05	1.18216e-05	1.93216e-05	3.06545e-05	2.91258e-05	3.30961e-05	5.66617e-05	6.60508e-05	1.54487e-05
k__Bacteria	p__Proteobacteria	c__Betaproteobacteria	o__Hydrogenophilales	f__Hydrogenophilaceae	g__Thiobacillus	s__denitrificans	1.71219e-05	1.28552e-05	1.39558e-05	1.89735e-05	3.51864e-05	3.37429e-05	2.67766e-05	3.38981e-05	4.02739e-05	4.3051e-05	1.88098e-05	1.30283e-05	3.88814e-05	5.48636e-05	3.26111e-05	1.31341e-05	6.55083e-05	2.53518e-05	3.45826e-05	1.18776e-05	8.20399e-06	1.28132e-05	4.92504e-05	3.26677e-05	2.90443e-05	4.5853e-05	3.38029e-05	4.15224e-05	1.60997e-05	9.3209e-06	1.51638e-05	3.69534e-05	2.01939e-05	4.94835e-05	4.48402e-05	6.01534e-05	1.59908e-05
k__Bacteria	p__Proteobacteria	c__Betaproteobacteria	o__Gallionellales	f__Gallionellaceae	g__Gallionella	s__capsiferriformans	2.74796e-05	9.76347e-06	7.87827e-06	1.95315e-05	2.15917e-05	2.1428e-05	1.88273e-05	3.35129e-05	2.51712e-05	3.24179e-05	1.58839e-05	1.11124e-05	3.25518e-05	4.23014e-05	9.99757e-06	8.90445e-06	5.25684e-05	8.24697e-06	1.41212e-05	1.01584e-05	1.80087e-06	1.08586e-06	3.59907e-05	4.11371e-06	3.87257e-06	2.35815e-05	3.21932e-06	6.61419e-06	1.17803e-05	6.36549e-06	1.05168e-05	2.58254e-05	1.32037e-05	3.43814e-05	3.22034e-05	1.71024e-05	8.67298e-06
k__Bacteria	p__Proteobacteria	c__Betaproteobacteria	o__Gallionellales	f__Gallionellaceae	g__Sideroxydans	s__lithotrophicus	2.64227e-05	2.44087e-06	2.47603e-06	3.9063e-06	5.33128e-06	6.65007e-06	4.39304e-06	7.31892e-06	1.00685e-05	1.29672e-05	5.22495e-06	4.98141e-06	1.86872e-05	1.87152e-05	6.42701e-06	7.12356e-06	1.7388e-05	8.24697e-06	1.0663e-05	4.37595e-06	3.12152e-05	9.5556e-06	1.38911e-05	3.19417e-05	1.87174e-05	1.09174e-05	1.73844e-05	1.28609e-05	4.51577e-06	2.04605e-06	3.66865e-06	1.1338e-05	2.71841e-06	8.03304e-06	1.71208e-05	2.9487e-06	2.16824e-06
k__Bacteria	p__Proteobacteria	c__Alphaproteobacteria	o__	f__	g__	s__	5.58048e-05	2.40832e-05	3.53397e-05	4.43645e-05	8.63667e-05	5.64024e-05	3.368e-05	0.000100924	0.000175569	6.40579e-05	2.88417e-05	3.42951e-05	6.29938e-05	9.07557e-05	0.000184479	6.16633e-05	0.000141935	9.59093e-05	0.000101442	2.04732e-05	6.66324e-05	9.12125e-05	9.3239e-05	7.98543e-05	0.000106496	0.000129698	9.33604e-05	0.000145145	0.000106219	2.52346e-05	4.52467e-05	6.86577e-05	8.15523e-05	9.25406e-05	0.000119846	0.000229409	0.000131179
k__Bacteria	p__Proteobacteria	c__Alphaproteobacteria	o__Rhizobiales	f__	g__	s__	5.66503e-05	2.52223e-05	4.29928e-05	4.77127e-05	7.35717e-05	5.1969e-05	4.41396e-05	0.000113636	6.76476e-05	7.15788e-05	2.61248e-05	4.2342e-05	6.0884e-05	7.89626e-05	0.0001383	5.98825e-05	0.000136273	0.000110265	0.000104612	1.60972e-05	7.76377e-05	2.36718e-05	8.22945e-05	9.8487e-05	6.777e-05	0.000179918	0.00010656	0.000112809	2.9058e-05	2.34159e-05	3.6442e-05	5.0181e-05	9.90278e-05	0.000100252	0.000124737	0.000276588	5.3664e-05
k__Bacteria	p__Proteobacteria	c__Alphaproteobacteria	o__Rhizobiales	f__Rhizobiaceae	g__	s__	1.26829e-06	6.50898e-07	1.12547e-06	1.39511e-06	1.86595e-06	1.23149e-06	1.25515e-06	2.69644e-06	5.97816e-06	3.63081e-06	1.67198e-06	1.53274e-06	3.91828e-06	3.33284e-06	4.99879e-06	2.22611e-07	6.87433e-06	1.22177e-06	8.64565e-07	3.12568e-07	0	0	3.36755e-06	0	0	3.49356e-06	0	0	4.71211e-06	4.54678e-07	9.78308e-07	3.3594e-06	1.55338e-06	2.57057e-06	2.85347e-06	5.89739e-07	5.96267e-06
k__Bacteria	p__Proteobacteria	c__Alphaproteobacteria	o__Rhizobiales	f__Rhizobiaceae	g__Agrobacterium	s__	2.11382e-07	3.25449e-07	2.25093e-07	0	0	2.46299e-07	0	7.70412e-07	9.4392e-07	2.59344e-07	2.08998e-07	7.66371e-07	9.04218e-07	5.12744e-07	9.5215e-07	4.45223e-07	1.21312e-06	6.10887e-07	5.76377e-07	0	0	0	1.05236e-06	0	0	1.74678e-06	0	3.67455e-07	1.96338e-07	0	2.44577e-07	0	0	6.42643e-07	4.07638e-07	5.89739e-07	8.13091e-07
k__Bacteria	p__Proteobacteria	c__Alphaproteobacteria	o__Rhizobiales	f__Rhizobiaceae	g__Agrobacterium	s__fabrum	9.08941e-06	1.17162e-05	2.45352e-05	1.95315e-05	4.42496e-05	3.02948e-05	1.35975e-05	6.04774e-05	5.25449e-05	2.10068e-05	1.50479e-05	1.60938e-05	2.10984e-05	3.3072e-05	4.4751e-05	2.0035e-05	6.22733e-05	3.66532e-05	2.73779e-05	1.23464e-05	8.04391e-05	1.49849e-05	3.43069e-05	5.46881e-05	2.64626e-05	9.03958e-05	4.15293e-05	1.6168e-05	1.94374e-05	9.77558e-06	1.88324e-05	3.10744e-05	3.02909e-05	2.34565e-05	7.17443e-05	8.66917e-05	2.08693e-05
k__Bacteria	p__Proteobacteria	c__Alphaproteobacteria	o__Rhizobiales	f__Rhizobiaceae	g__Agrobacterium	s__tumefaciens	1.41626e-05	3.09177e-06	9.22883e-06	1.39511e-05	1.25285e-05	1.08371e-05	1.0878e-05	1.42526e-05	2.45419e-05	1.7376e-05	5.64295e-06	5.55619e-06	1.98928e-05	2.10225e-05	2.38037e-05	1.06853e-05	2.54755e-05	1.89375e-05	2.24787e-05	4.21966e-06	5.52268e-05	7.66619e-05	2.29414e-05	5.7108e-05	7.0029e-05	2.09613e-05	4.60363e-05	5.91602e-05	1.59034e-05	8.86622e-06	9.04935e-06	2.09962e-05	1.47571e-05	1.73514e-05	1.75284e-05	2.06409e-05	2.16824e-05
k__Bacteria	p__Proteobacteria	c__Alphaproteobacteria	o__Rhizobiales	f__Rhizobiaceae	g__Agrobacterium	s__sp. H13-3	3.80487e-06	1.1228e-05	2.18341e-05	2.39959e-05	2.77227e-05	1.18223e-05	1.56894e-05	5.50845e-05	2.86322e-05	2.36003e-05	1.71378e-05	1.85845e-05	3.55659e-05	3.20465e-05	4.4275e-05	2.33742e-05	7.40001e-05	3.35988e-05	3.0548e-05	1.2659e-05	3.5017e-05	5.45103e-05	3.97792e-05	2.95219e-05	5.16343e-05	8.2972e-05	2.67204e-05	4.70342e-05	1.04059e-05	1.75051e-05	2.12782e-05	1.63771e-05	3.92228e-05	3.56667e-05	4.32096e-05	8.25635e-05	2.629e-05
k__Bacteria	p__Proteobacteria	c__Alphaproteobacteria	o__Rhizobiales	f__Rhizobiaceae	g__Agrobacterium	s__vitis	1.54309e-05	5.53263e-06	9.00374e-06	9.48674e-06	9.86287e-06	1.10834e-05	6.27577e-06	1.1171e-05	1.1327e-05	1.68573e-05	7.10593e-06	6.70575e-06	1.65773e-05	2.15353e-05	1.14258e-05	5.56528e-06	3.11367e-05	5.19254e-06	1.00866e-05	3.90709e-06	4.00194e-06	2.60607e-06	1.78901e-05	2.90379e-06	1.93628e-06	1.96513e-05	1.93159e-06	3.30709e-06	6.28281e-06	6.13815e-06	3.66865e-06	1.57472e-05	4.27179e-06	1.44595e-05	1.75284e-05	1.3564e-05	1.05702e-05
k__Bacteria	p__Proteobacteria	c__Alphaproteobacteria	o__Rhizobiales	f__Rhizobiaceae	g__Rhizobium	s__	1.47967e-06	3.25449e-07	1.57565e-06	1.39511e-06	4.26502e-06	9.85195e-07	2.30112e-06	1.15562e-06	4.40496e-06	1.8154e-06	2.08998e-07	1.72434e-06	1.50703e-06	2.82009e-06	6.18897e-06	1.55828e-06	3.63935e-06	1.22177e-06	5.47558e-06	9.37703e-07	3.60175e-06	3.04042e-06	2.73613e-06	3.87173e-06	2.58171e-06	3.49356e-06	3.54126e-06	3.30709e-06	2.74873e-06	9.09356e-07	1.95662e-06	3.56936e-06	1.55338e-06	2.89189e-06	4.07638e-06	7.07687e-06	4.87855e-06
k__Bacteria	p__Proteobacteria	c__Alphaproteobacteria	o__Rhizobiales	f__Rhizobiaceae	g__Rhizobium	s__leguminosarum	4.56584e-05	7.81078e-06	4.95206e-06	1.19979e-05	2.37242e-05	2.70929e-05	1.27607e-05	3.12017e-05	4.56228e-05	2.17849e-05	7.94193e-06	1.0346e-05	2.32083e-05	2.35862e-05	3.59437e-05	1.78089e-05	3.59891e-05	1.80212e-05	2.9107e-05	1.46907e-05	8.94435e-05	5.29901e-05	3.51488e-05	4.59767e-05	3.06578e-05	3.18787e-05	4.44267e-05	4.40946e-05	2.23825e-05	9.09356e-06	1.22288e-05	3.3384e-05	2.29123e-05	2.53844e-05	3.79103e-05	4.01023e-05	1.84301e-05
k__Bacteria	p__Proteobacteria	c__Alphaproteobacteria	o__Rhizobiales	f__Rhizobiaceae	g__Rhizobium	s__etli	1.37398e-05	3.09177e-06	2.02584e-06	7.53359e-06	6.39753e-06	4.92598e-06	3.55627e-06	1.19414e-05	2.20248e-05	8.55834e-06	2.71697e-06	4.98141e-06	1.32619e-05	1.41005e-05	2.68982e-05	6.67834e-06	2.18361e-05	1.06905e-05	1.64267e-05	2.18797e-06	7.80379e-06	1.67223e-05	1.72587e-05	2.46823e-05	3.48531e-05	1.5721e-05	1.86721e-05	1.32284e-05	1.3351e-05	4.31944e-06	6.11442e-06	1.74269e-05	5.82516e-06	8.67568e-06	1.87514e-05	1.94614e-05	1.7617e-05
k__Bacteria	p__Proteobacteria	c__Alphaproteobacteria	o__Rhizobiales	f__Rhizobiaceae	g__Rhizobium	s__sp. IRBG74	1.64878e-05	1.95269e-06	1.57565e-06	4.74337e-06	8.79661e-06	5.66487e-06	3.76546e-06	1.00154e-05	1.00685e-05	8.81768e-06	2.92597e-06	1.91593e-06	5.72671e-06	1.23059e-05	1.64246e-05	6.67834e-06	1.90055e-05	7.63609e-06	1.26803e-05	2.34426e-06	5.10248e-05	1.93284e-05	1.43121e-05	4.47668e-05	4.19528e-05	1.04807e-05	2.8652e-05	2.021e-05	4.90844e-06	3.41009e-06	4.40238e-06	1.44874e-05	4.66013e-06	1.25315e-05	1.4675e-05	1.23845e-05	6.2337e-06
k__Bacteria	p__Proteobacteria	c__Alphaproteobacteria	o__Rhizobiales	f__Rhizobiaceae	g__Rhizobium	s__tropici	6.55283e-06	3.74266e-06	3.60149e-06	8.37065e-06	8.26348e-06	5.17227e-06	5.439e-06	1.23266e-05	1.44734e-05	1.14111e-05	4.17996e-06	4.78982e-06	1.2659e-05	1.38441e-05	1.71387e-05	1.02401e-05	1.94099e-05	1.00796e-05	1.3833e-05	2.50054e-06	4.60224e-06	8.6869e-06	9.47123e-06	2.17785e-06	5.48614e-06	1.70311e-05	2.89739e-06	8.81892e-06	9.03153e-06	2.95541e-06	3.42408e-06	7.97857e-06	1.20387e-05	1.12463e-05	1.18215e-05	1.88717e-05	9.48607e-06
k__Bacteria	p__Proteobacteria	c__Alphaproteobacteria	o__Rhizobiales	f__Rhizobiaceae	g__Sinorhizobium	s__	3.17073e-06	1.13907e-06	4.50187e-07	2.79022e-06	5.06472e-06	3.20188e-06	2.7195e-06	4.23727e-06	5.03424e-06	2.59344e-06	2.08998e-06	9.57964e-07	5.72671e-06	1.07676e-05	2.14234e-06	1.78089e-06	8.08745e-06	1.83266e-06	2.5937e-06	2.03169e-06	0	0	5.47227e-06	0	3.22714e-07	5.24034e-06	3.21932e-07	3.67455e-07	4.71211e-06	6.82017e-07	1.22288e-06	5.24906e-06	1.94172e-06	4.81982e-06	6.52221e-06	1.76922e-06	2.16824e-06
k__Bacteria	p__Proteobacteria	c__Alphaproteobacteria	o__Rhizobiales	f__Rhizobiaceae	g__Sinorhizobium	s__fredii	2.11382e-05	2.70123e-05	3.75906e-05	4.54805e-05	5.78444e-05	3.69448e-05	3.07513e-05	0.000110169	6.85915e-05	5.42028e-05	2.27808e-05	3.35288e-05	5.84727e-05	5.79401e-05	0.000138538	6.21086e-05	0.000147596	9.40766e-05	8.47274e-05	1.67224e-05	6.90335e-05	5.0384e-05	6.12473e-05	9.00176e-05	9.22962e-05	0.00015721	8.5634e-05	9.14963e-05	3.0236e-05	2.65987e-05	4.01106e-05	3.77932e-05	7.84455e-05	7.00481e-05	9.25339e-05	0.000212306	6.69445e-05
k__Bacteria	p__Proteobacteria	c__Alphaproteobacteria	o__Rhizobiales	f__Rhizobiaceae	g__Sinorhizobium	s__meliloti	1.6065e-05	1.48079e-05	2.6561e-05	2.567e-05	4.31834e-05	3.44818e-05	2.7195e-05	7.04927e-05	4.24764e-05	3.3974e-05	1.52569e-05	2.70146e-05	3.97856e-05	3.87122e-05	7.97426e-05	3.8957e-05	7.48089e-05	5.89506e-05	6.83007e-05	1.0471e-05	2.8814e-05	1.80253e-05	3.89373e-05	6.79972e-05	5.58295e-05	0.000109174	6.72839e-05	6.87141e-05	1.394e-05	1.72778e-05	2.66589e-05	2.66652e-05	5.94167e-05	5.43033e-05	5.34006e-05	0.000145666	2.73741e-05
k__Bacteria	p__Proteobacteria	c__Alphaproteobacteria	o__Rhizobiales	f__Rhizobiaceae	g__Sinorhizobium	s__medicae	1.01463e-05	6.99715e-06	3.3764e-06	8.37065e-06	1.4661e-05	2.09354e-05	6.06658e-06	2.812e-05	4.56228e-05	1.14111e-05	9.82291e-06	4.98141e-06	1.929e-05	1.33314e-05	1.61865e-05	8.68184e-06	1.94099e-05	2.19919e-05	1.03748e-05	8.12676e-06	2.2611e-05	1.99799e-05	1.97844e-05	1.59709e-05	2.29127e-05	2.0088e-05	2.09256e-05	3.27035e-05	1.92411e-05	4.77412e-06	7.58188e-06	3.23342e-05	9.70861e-06	1.67087e-05	2.73118e-05	3.12562e-05	1.35515e-05
k__Bacteria	p__Proteobacteria	c__Alphaproteobacteria	o__Rhizobiales	f__Bradyrhizobiaceae	g__	s__	4.86178e-06	1.3018e-06	3.82659e-06	3.9063e-06	4.79815e-06	3.44818e-06	3.34708e-06	5.39289e-06	1.32149e-05	7.00228e-06	1.67198e-06	4.02345e-06	6.93234e-06	8.46028e-06	1.52344e-05	6.23312e-06	9.70494e-06	8.24697e-06	1.18157e-05	1.25027e-06	8.80428e-06	9.12125e-06	9.26076e-06	7.74345e-06	5.16343e-06	8.2972e-06	8.69218e-06	6.24673e-06	9.42421e-06	2.95541e-06	3.66865e-06	9.86823e-06	4.66013e-06	6.42643e-06	1.10062e-05	7.66661e-06	1.02992e-05
k__Bacteria	p__Proteobacteria	c__Alphaproteobacteria	o__Rhizobiales	f__Bradyrhizobiaceae	g__Bradyrhizobium	s__	1.05691e-05	4.88174e-07	2.25093e-07	1.67413e-06	2.13251e-06	1.23149e-06	1.04596e-06	1.92603e-06	1.47881e-05	5.18687e-07	8.35992e-07	1.14956e-06	3.01406e-06	3.33284e-06	1.23779e-05	1.11306e-06	5.25684e-06	4.58165e-06	2.88188e-06	4.68851e-07	3.60175e-06	4.99497e-06	4.84085e-06	1.69388e-06	9.68142e-07	3.05686e-06	4.82899e-06	2.57218e-06	8.04985e-06	6.82017e-07	1.22288e-06	3.14943e-06	3.88344e-07	2.57057e-06	2.44583e-06	3.53844e-06	8.94401e-06
k__Bacteria	p__Proteobacteria	c__Alphaproteobacteria	o__Rhizobiales	f__Bradyrhizobiaceae	g__Bradyrhizobium	s__diazoefficiens	2.11382e-05	1.46452e-05	2.36348e-05	3.32036e-05	3.67858e-05	2.46299e-05	2.05009e-05	5.16176e-05	3.71275e-05	3.60488e-05	1.56749e-05	2.20332e-05	5.03348e-05	3.94813e-05	6.73646e-05	3.71761e-05	7.44045e-05	6.07833e-05	5.70613e-05	1.18776e-05	1.82088e-05	2.45405e-05	4.63038e-05	3.09738e-05	3.09806e-05	8.55922e-05	4.86118e-05	5.80579e-05	1.02096e-05	1.63684e-05	2.81263e-05	2.28859e-05	5.59216e-05	4.62703e-05	6.15534e-05	0.000125025	4.14677e-05
k__Bacteria	p__Proteobacteria	c__Alphaproteobacteria	o__Rhizobiales	f__Bradyrhizobiaceae	g__Bradyrhizobium	s__japonicum	1.07805e-05	9.43802e-06	2.07086e-05	2.06476e-05	3.25208e-05	2.41373e-05	1.98733e-05	5.2388e-05	2.64298e-05	3.18993e-05	1.02409e-05	1.43695e-05	1.89886e-05	3.46102e-05	5.78431e-05	2.76038e-05	5.70165e-05	4.91764e-05	4.17873e-05	8.43932e-06	4.68227e-05	3.60507e-05	2.94661e-05	5.6382e-05	4.61481e-05	8.20986e-05	4.92557e-05	6.90815e-05	1.07986e-05	1.18216e-05	1.1006e-05	1.80568e-05	4.54363e-05	4.72343e-05	4.97319e-05	0.000124435	2.24955e-05
k__Bacteria	p__Proteobacteria	c__Alphaproteobacteria	o__Rhizobiales	f__Bradyrhizobiaceae	g__Bradyrhizobium	s__sp. BTAi1	7.60974e-06	5.69536e-06	6.07752e-06	9.20772e-06	2.05254e-05	1.28075e-05	1.56894e-05	1.77195e-05	2.54858e-05	1.94508e-05	6.68794e-06	5.55619e-06	1.62759e-05	2.25607e-05	3.1897e-05	1.26888e-05	3.19454e-05	2.50464e-05	2.68015e-05	4.37595e-06	1.08052e-05	7.81821e-06	2.06262e-05	2.49242e-05	2.00083e-05	2.53283e-05	2.73643e-05	3.67455e-05	1.6296e-05	5.2288e-06	7.33731e-06	1.55372e-05	1.86405e-05	3.6952e-05	1.95666e-05	4.89484e-05	1.89721e-05
k__Bacteria	p__Proteobacteria	c__Alphaproteobacteria	o__Rhizobiales	f__Bradyrhizobiaceae	g__Bradyrhizobium	s__sp. ORS 278	7.60974e-06	1.13907e-06	9.00374e-07	4.74337e-06	5.86441e-06	3.44818e-06	1.67354e-06	3.46685e-06	1.2271e-05	7.00228e-06	1.46299e-06	2.6823e-06	1.05492e-05	6.15293e-06	1.8805e-05	1.46923e-05	9.30057e-06	1.43558e-05	2.21905e-05	1.25027e-06	6.80331e-06	1.54193e-05	4.84085e-06	2.27464e-05	2.58171e-05	5.24034e-06	1.64186e-05	1.32284e-05	9.81689e-06	2.72807e-06	2.44577e-06	6.50883e-06	6.21351e-06	4.4985e-06	4.89166e-06	4.12818e-06	1.19253e-05
k__Bacteria	p__Proteobacteria	c__Alphaproteobacteria	o__Rhizobiales	f__Bradyrhizobiaceae	g__Bradyrhizobium	s__oligotrophicum	2.34634e-05	9.76347e-07	1.12547e-06	3.06924e-06	5.59784e-06	3.20188e-06	3.76546e-06	7.31892e-06	1.73052e-05	1.01144e-05	8.35992e-07	1.14956e-06	3.31546e-06	4.87107e-06	1.76148e-05	6.45573e-06	7.2787e-06	1.22177e-05	9.79841e-06	7.81419e-07	1.16056e-05	0	5.2618e-06	1.54869e-05	1.54903e-05	7.86051e-06	2.09256e-05	2.38846e-05	6.67548e-06	1.59137e-06	1.71204e-06	5.45902e-06	1.2427e-05	1.73514e-05	9.37568e-06	3.24357e-05	7.85988e-06
k__Bacteria	p__Proteobacteria	c__Alphaproteobacteria	o__Rhizobiales	f__Bradyrhizobiaceae	g__Bradyrhizobium	s__sp. S23321	5.28454e-06	4.88174e-07	0	1.39511e-06	1.59938e-06	1.72409e-06	1.46435e-06	1.54082e-06	4.7196e-06	2.07475e-06	8.35992e-07	5.74779e-07	1.20562e-06	2.56372e-06	1.02356e-05	5.12006e-06	2.42623e-06	4.58165e-06	5.76377e-06	1.09399e-06	4.80233e-06	1.02071e-05	2.31519e-06	2.34723e-05	3.22714e-05	4.36695e-07	1.09457e-05	1.72704e-05	4.31943e-06	4.54678e-07	1.46746e-06	2.30958e-06	3.10675e-06	4.17718e-06	2.44583e-06	1.00256e-05	4.33649e-06
k__Bacteria	p__Proteobacteria	c__Alphaproteobacteria	o__Rhizobiales	f__Bradyrhizobiaceae	g__Rhodopseudomonas	s__palustris	2.59999e-05	1.05771e-05	1.55314e-05	1.75784e-05	3.59861e-05	2.56151e-05	2.51031e-05	2.65792e-05	9.84823e-05	3.57894e-05	1.50479e-05	1.89677e-05	3.28532e-05	3.94813e-05	9.35487e-05	3.53952e-05	5.70165e-05	4.91764e-05	5.24503e-05	8.90818e-06	6.92336e-05	5.34245e-05	4.90399e-05	7.0417e-05	6.16384e-05	4.7163e-05	4.70021e-05	6.09975e-05	6.96999e-05	1.90965e-05	2.17673e-05	4.91312e-05	3.02909e-05	5.23754e-05	4.2802e-05	6.13329e-05	7.50754e-05
k__Bacteria	p__Proteobacteria	c__Alphaproteobacteria	o__Rhizobiales	f__Bradyrhizobiaceae	g__Nitrobacter	s__hamburgensis	6.34145e-07	1.78997e-06	5.17715e-06	5.85946e-06	5.33128e-06	6.65007e-06	5.439e-06	9.24495e-06	1.03831e-05	8.55834e-06	2.50798e-06	6.89734e-06	9.94639e-06	9.48577e-06	2.78504e-05	1.2021e-05	2.26449e-05	1.98538e-05	2.16141e-05	2.65682e-06	2.40117e-06	4.7778e-06	1.17864e-05	1.20991e-05	2.06537e-05	1.5721e-05	2.18914e-05	2.46195e-05	5.69379e-06	5.00146e-06	7.58188e-06	8.18853e-06	1.3592e-05	1.41381e-05	8.15276e-06	3.65638e-05	9.48607e-06
k__Bacteria	p__Proteobacteria	c__Alphaproteobacteria	o__Rhizobiales	f__Bradyrhizobiaceae	g__Nitrobacter	s__winogradskyi	6.34145e-07	0	6.7528e-07	2.79022e-06	1.86595e-06	9.85195e-07	1.25515e-06	4.62247e-06	6.2928e-06	2.33409e-06	1.25399e-06	1.53274e-06	3.31546e-06	4.6147e-06	8.56935e-06	2.89395e-06	1.13224e-05	6.41431e-06	6.62833e-06	4.68851e-07	4.00194e-06	1.65051e-05	3.99896e-06	7.50147e-06	1.74266e-05	2.62017e-06	5.15092e-06	1.17586e-05	5.30112e-06	9.09356e-07	1.95662e-06	3.77932e-06	2.33007e-06	6.42643e-07	3.66874e-06	1.76922e-06	8.13091e-06
k__Bacteria	p__Proteobacteria	c__Alphaproteobacteria	o__Rhizobiales	f__Bradyrhizobiaceae	g__Oligotropha	s__carboxidovorans	8.0325e-06	2.11542e-06	2.92621e-06	4.18533e-06	9.86287e-06	3.44818e-06	5.02062e-06	4.62247e-06	1.54174e-05	1.16705e-05	1.25399e-06	4.40664e-06	1.08506e-05	8.20391e-06	2.09473e-05	1.35793e-05	1.53662e-05	1.19123e-05	2.04614e-05	2.50054e-06	1.50073e-05	1.73738e-05	1.26283e-05	2.08105e-05	2.22673e-05	8.2972e-06	1.38431e-05	1.39633e-05	1.09949e-05	3.86476e-06	8.56019e-06	5.24906e-06	9.70861e-06	9.63964e-06	8.15276e-06	1.53332e-05	1.32805e-05
k__Bacteria	p__Proteobacteria	c__Alphaproteobacteria	o__Rhizobiales	f__Methylobacteriaceae	g__Methylobacterium	s__	9.30079e-06	1.95269e-06	3.3764e-06	2.79022e-06	9.5963e-06	1.08371e-05	7.74012e-06	1.15562e-05	1.95077e-05	1.29672e-05	2.29898e-06	3.06549e-06	6.02812e-06	1.02549e-05	3.02308e-05	1.22436e-05	2.14317e-05	1.64939e-05	2.30551e-05	1.40655e-06	7.4036e-06	6.08083e-06	1.15759e-05	2.49242e-05	1.87174e-05	1.39742e-05	2.3823e-05	4.18899e-05	9.42421e-06	3.41009e-06	4.40238e-06	6.92875e-06	1.47571e-05	2.92403e-05	1.67132e-05	4.77689e-05	1.21964e-05
k__Bacteria	p__Proteobacteria	c__Alphaproteobacteria	o__Rhizobiales	f__Methylobacteriaceae	g__Methylobacterium	s__nodulans	7.60974e-06	1.31807e-05	2.13839e-05	2.81812e-05	3.70524e-05	1.94576e-05	2.25928e-05	6.12478e-05	4.02739e-05	3.37147e-05	1.44209e-05	2.10752e-05	3.37575e-05	4.53779e-05	6.54603e-05	4.2964e-05	7.2787e-05	5.43689e-05	5.33149e-05	1.10961e-05	1.00049e-05	8.90408e-06	4.48305e-05	2.73441e-05	2.54944e-05	8.82123e-05	2.73643e-05	4.00526e-05	1.90448e-05	1.79598e-05	2.42131e-05	1.93165e-05	5.47565e-05	5.10901e-05	5.58464e-05	0.000138589	3.33367e-05
k__Bacteria	p__Proteobacteria	c__Alphaproteobacteria	o__Rhizobiales	f__Methylobacteriaceae	g__Methylobacterium	s__extorquens	3.80487e-06	2.60359e-06	2.92621e-06	3.06924e-06	1.35948e-05	6.40377e-06	5.439e-06	7.70412e-06	3.933e-05	1.27078e-05	2.50798e-06	4.40664e-06	6.63093e-06	1.15367e-05	5.18922e-05	1.06853e-05	2.66886e-05	1.95484e-05	2.50724e-05	2.34426e-06	1.56076e-05	2.08486e-05	1.74692e-05	4.52508e-05	6.80927e-05	2.18347e-05	4.05635e-05	4.88715e-05	2.9647e-05	4.54678e-06	6.11442e-06	1.82667e-05	1.74755e-05	2.44204e-05	1.9159e-05	4.59997e-05	3.17106e-05
k__Bacteria	p__Proteobacteria	c__Alphaproteobacteria	o__Rhizobiales	f__Methylobacteriaceae	g__Methylobacterium	s__radiotolerans	1.58536e-05	2.60359e-06	2.70112e-06	5.85946e-06	1.75932e-05	1.23149e-05	9.20446e-06	1.5023e-05	3.05201e-05	1.97101e-05	3.76196e-06	5.3646e-06	8.13796e-06	1.61514e-05	3.61817e-05	1.82541e-05	2.87104e-05	2.56573e-05	2.79543e-05	3.59453e-06	1.84089e-05	3.56163e-05	1.95739e-05	2.7828e-05	4.35664e-05	2.18347e-05	3.41248e-05	6.28348e-05	1.394e-05	6.13815e-06	4.89154e-06	2.16261e-05	2.95142e-05	2.6991e-05	2.32354e-05	5.18971e-05	1.62618e-05
k__Bacteria	p__Proteobacteria	c__Alphaproteobacteria	o__Rhizobiales	f__Methylobacteriaceae	g__Methylobacterium	s__sp. 4-46	3.17073e-06	6.50898e-07	2.92621e-06	1.67413e-06	1.19954e-05	1.03445e-05	1.17148e-05	1.07858e-05	2.51712e-05	1.97101e-05	8.35992e-07	4.40664e-06	3.01406e-06	6.4093e-06	4.09424e-05	1.69185e-05	1.94099e-05	3.08498e-05	3.0548e-05	3.12568e-07	8.80428e-06	5.21214e-06	9.6817e-06	3.99272e-05	4.38891e-05	2.1398e-05	4.50705e-05	5.87928e-05	9.22787e-06	3.63742e-06	4.15781e-06	1.1128e-05	2.64074e-05	3.63093e-05	1.9159e-05	8.02046e-05	9.7571e-06
k__Bacteria	p__Proteobacteria	c__Alphaproteobacteria	o__Rhizobiales	f__Methylobacteriaceae	g__Methylobacterium	s__populi	2.74796e-06	2.27814e-06	3.15131e-06	5.30141e-06	1.09291e-05	7.63526e-06	4.60223e-06	9.24495e-06	1.60466e-05	7.52096e-06	2.50798e-06	2.87389e-06	1.2659e-05	1.1024e-05	1.9043e-05	8.45923e-06	1.61749e-05	7.0252e-06	1.44094e-05	2.18797e-06	1.92093e-05	3.56163e-05	1.28388e-05	1.01633e-05	2.12991e-05	1.22275e-05	6.43865e-06	2.24148e-05	1.07986e-05	4.77412e-06	3.1795e-06	1.1128e-05	8.54357e-06	9.63964e-06	8.96804e-06	1.5923e-05	1.08412e-05
k__Bacteria	p__Proteobacteria	c__Alphaproteobacteria	o__Rhizobiales	f__Xanthobacteraceae	g__Azorhizobium	s__caulinodans	2.85365e-05	9.43802e-06	2.6561e-05	2.20427e-05	4.50493e-05	2.26595e-05	2.38479e-05	5.0462e-05	3.36665e-05	3.3974e-05	1.33759e-05	1.7435e-05	3.52645e-05	4.53779e-05	7.18873e-05	3.00525e-05	8.93663e-05	6.01724e-05	4.75511e-05	1.21901e-05	4.92239e-05	2.67122e-05	4.84085e-05	7.42887e-05	7.6806e-05	8.95224e-05	5.63382e-05	6.06301e-05	1.37436e-05	1.52317e-05	2.56806e-05	3.25441e-05	4.38829e-05	6.10511e-05	4.60631e-05	0.000117358	2.7103e-05
k__Bacteria	p__Proteobacteria	c__Alphaproteobacteria	o__Rhizobiales	f__Xanthobacteraceae	g__Starkeya	s__novella	1.39512e-05	1.48079e-05	2.94872e-05	2.73441e-05	4.50493e-05	2.56151e-05	2.48939e-05	6.39442e-05	5.09717e-05	4.61632e-05	1.35849e-05	1.83929e-05	2.56195e-05	3.5123e-05	7.5934e-05	3.53952e-05	7.76395e-05	6.07833e-05	5.9655e-05	1.12524e-05	1.78087e-05	3.47476e-05	4.27258e-05	6.00118e-05	6.58337e-05	0.000133629	4.60363e-05	7.93703e-05	1.64924e-05	1.38677e-05	1.66312e-05	2.41457e-05	6.95136e-05	5.65526e-05	8.23429e-05	0.000191076	2.52058e-05
k__Bacteria	p__Proteobacteria	c__Alphaproteobacteria	o__Rhizobiales	f__Xanthobacteraceae	g__Xanthobacter	s__autotrophicus	4.01625e-05	1.62725e-06	2.02584e-06	1.39511e-06	1.4661e-05	9.35935e-06	6.90335e-06	1.1171e-05	2.86322e-05	1.53013e-05	2.08998e-06	1.53274e-06	2.10984e-06	1.20495e-05	4.61793e-05	1.75863e-05	2.10274e-05	2.59627e-05	4.14991e-05	2.50054e-06	7.4036e-06	7.1667e-06	1.8311e-05	3.41196e-05	4.09847e-05	1.48476e-05	3.3481e-05	3.78479e-05	1.94374e-05	3.63742e-06	4.40238e-06	2.2466e-05	2.4854e-05	2.6027e-05	2.20125e-05	6.782e-05	1.92432e-05
k__Bacteria	p__Proteobacteria	c__Alphaproteobacteria	o__Rhizobiales	f__Phyllobacteriaceae	g__Mesorhizobium	s__	2.95934e-06	8.94985e-06	1.77824e-05	1.70203e-05	2.31911e-05	1.94576e-05	1.61078e-05	5.39289e-05	2.3598e-05	2.43783e-05	1.08679e-05	1.62854e-05	1.929e-05	3.07647e-05	5.11781e-05	1.95898e-05	4.85247e-05	3.63478e-05	3.0548e-05	7.81419e-06	5.20253e-06	3.90911e-06	2.96765e-05	1.93586e-05	2.32354e-05	7.03079e-05	2.25353e-05	3.67455e-05	9.62055e-06	1.38677e-05	1.34517e-05	1.93165e-05	3.33976e-05	3.63093e-05	5.13624e-05	8.49225e-05	1.7888e-05
k__Bacteria	p__Proteobacteria	c__Alphaproteobacteria	o__Rhizobiales	f__Phyllobacteriaceae	g__Mesorhizobium	s__australicum	1.14146e-05	9.2753e-06	2.1609e-05	1.98105e-05	2.21248e-05	1.10834e-05	1.0878e-05	5.12324e-05	1.69906e-05	1.60793e-05	1.10769e-05	1.41779e-05	2.0797e-05	2.99955e-05	4.73695e-05	2.11481e-05	5.82296e-05	3.63478e-05	3.0548e-05	7.03277e-06	2.60126e-06	4.7778e-06	3.19917e-05	2.41983e-06	2.90443e-06	7.38014e-05	2.25353e-06	5.51182e-06	1.04059e-05	1.15943e-05	1.61421e-05	1.1338e-05	3.10675e-05	2.31351e-05	4.2802e-05	8.84609e-05	2.52058e-05
k__Bacteria	p__Proteobacteria	c__Alphaproteobacteria	o__Rhizobiales	f__Phyllobacteriaceae	g__Mesorhizobium	s__opportunistum	3.59349e-06	2.76632e-06	1.57565e-06	1.39511e-06	3.46533e-06	7.88156e-06	6.69416e-06	8.08933e-06	1.32149e-05	1.32265e-05	1.88098e-06	2.49071e-06	3.01406e-06	8.46028e-06	1.83289e-05	8.23662e-06	1.09181e-05	1.28286e-05	1.5274e-05	2.50054e-06	1.66081e-05	2.60607e-06	9.6817e-06	2.27464e-05	1.48448e-05	1.17908e-05	1.77063e-05	2.021e-05	6.47914e-06	2.27339e-06	3.66865e-06	6.71879e-06	1.43687e-05	1.92793e-05	1.14139e-05	2.35896e-05	4.60752e-06
k__Bacteria	p__Proteobacteria	c__Alphaproteobacteria	o__Rhizobiales	f__Phyllobacteriaceae	g__Mesorhizobium	s__ciceri	2.3252e-06	1.46452e-06	6.7528e-07	3.06924e-06	1.14622e-05	7.63526e-06	7.32173e-06	9.63015e-06	1.85638e-05	1.06331e-05	2.50798e-06	1.14956e-06	4.21968e-06	6.4093e-06	2.16614e-05	6.45573e-06	1.65793e-05	1.92429e-05	1.58504e-05	1.09399e-06	1.26061e-05	2.45405e-05	7.15604e-06	3.89592e-05	6.5511e-05	1.0044e-05	4.21731e-05	6.09975e-05	7.46083e-06	2.50073e-06	2.69035e-06	7.34868e-06	1.47571e-05	1.67087e-05	5.2993e-06	4.83586e-05	7.04679e-06
k__Bacteria	p__Proteobacteria	c__Alphaproteobacteria	o__Rhizobiales	f__Phyllobacteriaceae	g__Mesorhizobium	s__loti	8.45527e-07	8.13623e-07	6.7528e-07	1.39511e-06	5.33128e-06	7.14267e-06	6.48496e-06	5.39289e-06	1.66759e-05	1.06331e-05	6.26994e-07	5.74779e-07	1.80844e-06	5.89656e-06	2.28516e-05	7.7914e-06	1.4153e-05	2.01593e-05	2.27669e-05	3.12568e-07	3.00146e-06	1.73738e-06	6.31415e-06	1.98426e-05	1.90401e-05	1.0044e-05	2.12475e-05	2.64568e-05	8.63886e-06	1.59137e-06	1.71204e-06	8.60845e-06	1.74755e-05	1.83153e-05	9.78332e-06	4.48202e-05	8.94401e-06
k__Bacteria	p__Proteobacteria	c__Alphaproteobacteria	o__Rhizobiales	f__Phyllobacteriaceae	g__Chelativorans	s__sp. BNC1	4.86178e-06	5.53263e-06	2.70112e-06	5.58043e-06	9.06317e-06	3.94078e-06	4.81142e-06	7.70412e-06	1.63613e-05	7.00228e-06	5.01595e-06	6.13097e-06	1.14534e-05	8.97302e-06	1.07117e-05	8.45923e-06	7.2787e-06	1.03851e-05	1.21039e-05	2.96939e-06	6.80331e-06	1.49849e-05	1.32597e-05	5.80759e-06	1.25859e-05	1.0044e-05	1.31992e-05	2.13124e-05	8.44252e-06	3.41009e-06	5.38069e-06	8.81841e-06	1.16503e-05	1.34955e-05	1.0191e-05	1.94614e-05	6.2337e-06
k__Bacteria	p__Proteobacteria	c__Alphaproteobacteria	o__Rhizobiales	f__Hyphomicrobiaceae	g__Hyphomicrobium	s__	1.47967e-06	2.11542e-06	9.00374e-07	1.11609e-06	3.19877e-06	3.69448e-06	6.27577e-07	3.85206e-06	1.5732e-06	1.55606e-06	1.04499e-06	3.25708e-06	1.1152e-05	8.20391e-06	1.09497e-05	4.67484e-06	1.33443e-05	4.58165e-06	1.0663e-05	1.09399e-06	0	0	6.52463e-06	0	0	1.09174e-05	3.21932e-07	0	1.17803e-06	4.0921e-06	4.64696e-06	1.25977e-06	6.9902e-06	5.46247e-06	3.26111e-06	1.00256e-05	4.87855e-06
k__Bacteria	p__Proteobacteria	c__Alphaproteobacteria	o__Rhizobiales	f__Hyphomicrobiaceae	g__Hyphomicrobium	s__nitrativorans	6.13007e-06	4.71901e-06	7.20299e-06	4.46435e-06	1.81263e-05	1.42853e-05	1.69446e-05	1.54082e-05	2.04516e-05	2.67124e-05	6.26994e-06	1.11124e-05	1.08506e-05	1.89715e-05	3.7848e-05	1.93672e-05	3.19454e-05	3.29879e-05	3.63117e-05	3.12568e-06	9.60467e-06	8.46973e-06	1.70482e-05	4.01692e-05	3.42077e-05	2.05247e-05	4.50705e-05	7.49608e-05	1.25656e-05	6.13815e-06	6.84815e-06	1.49073e-05	3.76694e-05	4.33784e-05	2.07895e-05	8.90507e-05	1.38226e-05
k__Bacteria	p__Proteobacteria	c__Alphaproteobacteria	o__Rhizobiales	f__Hyphomicrobiaceae	g__Hyphomicrobium	s__denitrificans	4.6504e-06	1.46452e-06	3.3764e-06	3.34826e-06	1.19954e-05	8.62046e-06	6.48496e-06	8.08933e-06	2.8003e-05	1.08924e-05	1.25399e-06	2.87389e-06	4.21968e-06	1.05113e-05	3.38013e-05	1.2021e-05	1.81968e-05	1.71048e-05	2.36315e-05	1.56284e-06	1.18057e-05	5.21214e-06	1.15759e-05	2.58922e-05	1.83947e-05	1.52843e-05	3.02616e-05	4.4462e-05	8.44252e-06	5.68348e-06	6.60358e-06	9.65826e-06	1.55338e-05	2.12072e-05	1.22291e-05	4.54099e-05	1.19253e-05
k__Bacteria	p__Proteobacteria	c__Alphaproteobacteria	o__Rhizobiales	f__Hyphomicrobiaceae	g__Hyphomicrobium	s__sp. MC1	2.11382e-06	2.11542e-06	2.25093e-06	2.5112e-06	2.13251e-06	1.47779e-06	2.92869e-06	5.00768e-06	7.55136e-06	4.40884e-06	2.71697e-06	1.34115e-06	9.04218e-06	9.2294e-06	6.90309e-06	5.34267e-06	1.09181e-05	1.22177e-06	4.32283e-06	1.40655e-06	1.60078e-06	8.46973e-06	7.15604e-06	1.69388e-06	7.09971e-06	1.0044e-05	8.69218e-06	1.54331e-05	6.47914e-06	4.54678e-07	1.22288e-06	4.61917e-06	3.10675e-06	8.35436e-06	9.78332e-06	1.06153e-05	3.5234e-06
k__Bacteria	p__Proteobacteria	c__Alphaproteobacteria	o__Rhizobiales	f__Hyphomicrobiaceae	g__Rhodomicrobium	s__vannielii	1.37398e-05	3.90539e-06	3.3764e-06	3.9063e-06	1.59938e-05	1.05908e-05	7.74012e-06	1.27118e-05	1.44734e-05	1.68573e-05	3.55297e-06	4.21504e-06	1.02478e-05	1.33314e-05	2.42798e-05	1.13532e-05	2.99236e-05	1.92429e-05	2.10378e-05	3.59453e-06	1.04051e-05	8.46973e-06	2.08367e-05	2.29884e-05	2.16218e-05	1.96513e-05	2.12475e-05	3.34384e-05	5.10478e-06	6.59283e-06	8.07104e-06	1.57472e-05	1.55338e-05	1.86366e-05	2.28277e-05	4.01023e-05	7.31782e-06
k__Bacteria	p__Proteobacteria	c__Alphaproteobacteria	o__Rhizobiales	f__Hyphomicrobiaceae	g__Pelagibacterium	s__halotolerans	1.90244e-06	1.62725e-07	9.00374e-07	2.79022e-07	1.86595e-06	2.21669e-06	1.67354e-06	1.54082e-06	1.66759e-05	2.85278e-06	1.04499e-06	9.57964e-07	1.20562e-06	4.87107e-06	2.18994e-05	3.78439e-06	7.2787e-06	4.27621e-06	5.47558e-06	1.56284e-07	2.94143e-05	3.69193e-06	5.47227e-06	2.27464e-05	8.71328e-06	3.93025e-06	1.51308e-05	6.24673e-06	1.21729e-05	4.54678e-07	7.33731e-07	6.08891e-06	1.94172e-06	1.92793e-06	7.33749e-06	7.07687e-06	1.30095e-05
k__Bacteria	p__Proteobacteria	c__Alphaproteobacteria	o__Rhizobiales	f__Brucellaceae	g__	s__	1.69105e-06	1.62725e-07	1.57565e-06	1.67413e-06	0	4.92598e-07	4.18385e-07	0	0	2.59344e-07	8.35992e-07	1.34115e-06	5.42531e-06	1.7946e-06	3.09449e-06	3.33917e-06	1.61749e-06	6.10887e-07	2.30551e-06	3.12568e-07	0	0	1.26283e-06	0	0	2.18347e-06	0	0	7.85351e-07	4.54678e-07	1.71204e-06	2.09962e-07	3.4951e-06	0	4.07638e-07	5.89739e-07	1.89721e-06
k__Bacteria	p__Proteobacteria	c__Alphaproteobacteria	o__Rhizobiales	f__Brucellaceae	g__Brucella	s__	4.22763e-06	4.55629e-06	6.7528e-07	5.85946e-06	9.86287e-06	4.43338e-06	4.18385e-06	9.63015e-06	7.55136e-06	7.52096e-06	7.31493e-06	3.64026e-06	8.74077e-06	1.84588e-05	1.59485e-05	1.0908e-05	2.3858e-05	1.80212e-05	1.46976e-05	3.75081e-06	1.58077e-05	6.08083e-06	1.4733e-05	1.64548e-05	9.35871e-06	1.61577e-05	1.28773e-05	1.69029e-05	1.15839e-05	1.1367e-06	2.93492e-06	1.0918e-05	5.82516e-06	5.46247e-06	1.26368e-05	1.5923e-05	4.33649e-06
k__Bacteria	p__Proteobacteria	c__Alphaproteobacteria	o__Rhizobiales	f__Brucellaceae	g__Brucella	s__ceti	4.22763e-06	1.3018e-06	4.05168e-06	3.34826e-06	2.39908e-06	2.46299e-06	1.67354e-06	1.15562e-06	9.4392e-07	1.8154e-06	1.46299e-06	2.49071e-06	4.82249e-06	3.33284e-06	7.37916e-06	2.0035e-06	3.23498e-06	3.35988e-06	2.01732e-06	3.12568e-07	1.80087e-06	0	3.36755e-06	7.25949e-07	0	5.24034e-06	6.43865e-07	1.46982e-06	7.85351e-07	2.50073e-06	3.1795e-06	2.09962e-06	7.76688e-07	3.21321e-07	8.15276e-07	0	3.79443e-06
k__Bacteria	p__Proteobacteria	c__Alphaproteobacteria	o__Rhizobiales	f__Brucellaceae	g__Brucella	s__melitensis	2.53658e-06	1.13907e-06	1.12547e-06	1.11609e-06	5.06472e-06	3.69448e-06	2.51031e-06	6.1633e-06	1.88784e-06	1.8154e-06	2.29898e-06	1.14956e-06	5.1239e-06	6.66568e-06	2.38037e-07	0	4.85247e-06	0	5.76377e-07	1.25027e-06	0	0	4.84085e-06	0	0	3.49356e-06	0	0	1.5707e-06	1.59137e-06	7.33731e-07	2.93947e-06	3.88344e-07	2.57057e-06	6.52221e-06	5.89739e-07	1.08412e-06
k__Bacteria	p__Proteobacteria	c__Alphaproteobacteria	o__Rhizobiales	f__Brucellaceae	g__Ochrobactrum	s__anthropi	1.45853e-05	7.48533e-06	3.15131e-06	5.30141e-06	1.41279e-05	2.04428e-05	6.48496e-06	1.81047e-05	2.54858e-05	1.08924e-05	1.10769e-05	7.28053e-06	1.53717e-05	8.46028e-06	1.11878e-05	6.23312e-06	1.33443e-05	6.10887e-06	4.8992e-06	8.43932e-06	8.46411e-05	2.5192e-05	1.66273e-05	6.92071e-05	5.13115e-05	2.05247e-05	5.53724e-05	3.49082e-05	1.78667e-05	3.18275e-06	6.359e-06	1.6587e-05	8.54357e-06	1.34955e-05	2.07895e-05	1.65127e-05	9.48607e-06
k__Bacteria	p__Proteobacteria	c__Alphaproteobacteria	o__Rhizobiales	f__Beijerinckiaceae	g__Beijerinckia	s__indica	1.90244e-06	8.6244e-06	1.6882e-05	1.64623e-05	2.18582e-05	1.05908e-05	1.04596e-05	3.65946e-05	1.5732e-05	1.53013e-05	1.23309e-05	1.14956e-05	2.56195e-05	2.30735e-05	3.1659e-05	1.42471e-05	4.24591e-05	2.81008e-05	1.95968e-05	5.31365e-06	3.0815e-05	8.6869e-07	1.97844e-05	1.83907e-05	2.259e-06	5.63336e-05	1.54528e-05	2.93964e-06	9.03153e-06	7.95687e-06	9.29392e-06	7.7686e-06	2.17473e-05	1.51021e-05	3.54645e-05	5.4256e-05	1.40936e-05
k__Bacteria	p__Proteobacteria	c__Alphaproteobacteria	o__Rhizobiales	f__Beijerinckiaceae	g__Methylocella	s__silvestris	1.22601e-05	1.46452e-06	9.00374e-07	4.46435e-06	5.59784e-06	6.40377e-06	6.27577e-06	5.39289e-06	1.29002e-05	1.08924e-05	1.88098e-06	1.91593e-06	3.61687e-06	5.38381e-06	2.5232e-05	1.15758e-05	1.29399e-05	1.80212e-05	2.50724e-05	1.09399e-06	4.26207e-05	3.19244e-05	5.89321e-06	3.72654e-05	4.58254e-05	1.0044e-05	4.73241e-05	5.84253e-05	6.67548e-06	5.45614e-06	3.42408e-06	4.40921e-06	1.59221e-05	1.7994e-05	1.10062e-05	4.18715e-05	9.21504e-06
k__Bacteria	p__Proteobacteria	c__Alphaproteobacteria	o__Rhizobiales	f__Methylocystaceae	g__Methylocystis	s__sp. SC2	5.28454e-06	1.62725e-06	1.80075e-06	4.74337e-06	5.86441e-06	4.43338e-06	2.92869e-06	3.85206e-06	9.12456e-06	5.9649e-06	1.25399e-06	5.93938e-06	1.02478e-05	5.64019e-06	2.47559e-05	9.34968e-06	6.46996e-06	1.0996e-05	1.29685e-05	2.03169e-06	6.00292e-06	1.19445e-05	9.6817e-06	2.17785e-05	3.29168e-05	6.11373e-06	1.22334e-05	1.32284e-05	4.12309e-06	5.68348e-06	7.33731e-06	3.14943e-06	1.08736e-05	1.38168e-05	5.70693e-06	1.29743e-05	1.02992e-05
k__Bacteria	p__Proteobacteria	c__Alphaproteobacteria	o__Rhizobiales	f__Bartonellaceae	g__Bartonella	s__grahamii	2.74796e-06	8.13623e-07	1.12547e-06	1.95315e-06	1.86595e-06	1.72409e-06	3.55627e-06	3.46685e-06	3.1464e-06	3.11212e-06	1.25399e-06	7.66371e-07	1.80844e-06	4.87107e-06	2.38037e-07	0	5.25684e-06	0	1.15275e-06	4.68851e-07	0	2.17173e-07	2.73613e-06	0	0	4.36695e-06	0	0	5.89013e-07	9.09356e-07	1.95662e-06	3.56936e-06	1.16503e-06	4.81982e-06	5.70693e-06	5.89739e-07	8.13091e-07
k__Bacteria	p__Proteobacteria	c__Alphaproteobacteria	o__Rhizobiales	f__Bartonellaceae	g__Bartonella	s__vinsonii	4.22763e-07	0	2.02584e-06	1.11609e-06	7.99692e-07	7.38896e-07	6.27577e-07	3.85206e-07	3.1464e-07	2.59344e-07	0	9.57964e-07	3.01406e-06	0	2.14234e-06	1.11306e-06	0	9.1633e-07	2.01732e-06	0	0	0	0	2.41983e-07	3.22714e-07	0	0	3.67455e-07	0	1.59137e-06	1.71204e-06	0	3.88344e-07	2.24925e-06	0	5.89739e-07	1.89721e-06
k__Bacteria	p__Proteobacteria	c__Alphaproteobacteria	o__Rhizobiales	f__Bartonellaceae	g__Bartonella	s__quintana	7.18698e-06	2.76632e-06	0	1.39511e-06	1.06626e-05	1.13297e-05	6.27577e-07	1.23266e-05	1.98223e-05	3.11212e-06	4.38896e-06	1.34115e-06	9.04218e-07	1.28186e-06	1.19019e-06	2.22611e-07	2.02186e-06	1.22177e-06	8.64565e-07	3.43824e-06	0	0	3.36755e-06	0	0	3.05686e-06	0	0	8.24618e-06	2.27339e-07	7.33731e-07	1.30177e-05	7.76688e-07	1.28529e-06	1.4675e-05	1.17948e-06	8.13091e-07
k__Bacteria	p__Proteobacteria	c__Alphaproteobacteria	o__Rhizobiales	f__Bartonellaceae	g__Bartonella	s__henselae	0	0	0	2.79022e-07	0	2.46299e-07	2.09192e-07	7.70412e-07	3.1464e-07	0	0	0	6.02812e-07	2.56372e-07	2.38037e-07	2.22611e-07	8.08745e-07	3.05443e-07	0	0	0	0	2.10472e-07	0	0	8.7339e-07	3.21932e-07	0	0	2.27339e-07	2.44577e-07	2.09962e-07	0	3.21321e-07	0	0	0
k__Bacteria	p__Proteobacteria	c__Alphaproteobacteria	o__Rhizobiales	f__Rhodobiaceae	g__Parvibaculum	s__lavamentivorans	2.53658e-06	3.25449e-06	3.60149e-06	8.37065e-07	1.30616e-05	1.1576e-05	9.41366e-06	1.3097e-05	2.64298e-05	2.02288e-05	2.50798e-06	2.29911e-06	3.31546e-06	1.23059e-05	3.8324e-05	1.31341e-05	2.58798e-05	2.56573e-05	2.70897e-05	1.87541e-06	3.80185e-06	2.82324e-06	1.26283e-05	3.92012e-05	4.32437e-05	2.05247e-05	3.21932e-05	5.40159e-05	1.23693e-05	4.54678e-06	2.44577e-06	1.00782e-05	2.05822e-05	3.11682e-05	1.38597e-05	4.89484e-05	1.57198e-05
k__Bacteria	p__Proteobacteria	c__Alphaproteobacteria	o__Rhodobacterales	f__Rhodobacteraceae	g__Rhodobacter	s__sphaeroides	2.30406e-05	7.3226e-06	9.67902e-06	1.03238e-05	3.27874e-05	1.99502e-05	2.34295e-05	2.73496e-05	5.22302e-05	3.94202e-05	6.47894e-06	1.07292e-05	2.04956e-05	3.1021e-05	7.5934e-05	2.2929e-05	5.2164e-05	4.24566e-05	5.01448e-05	7.18905e-06	1.60078e-05	1.02071e-05	3.47278e-05	4.37989e-05	4.13074e-05	3.5809e-05	5.21531e-05	5.87928e-05	2.59166e-05	1.00029e-05	1.54083e-05	3.40139e-05	3.02909e-05	5.01262e-05	4.15791e-05	8.3743e-05	3.30657e-05
k__Bacteria	p__Proteobacteria	c__Alphaproteobacteria	o__Rhodobacterales	f__Rhodobacteraceae	g__Rhodobacter	s__capsulatus	1.98699e-05	9.60075e-06	6.52771e-06	1.3393e-05	2.66564e-05	3.07874e-05	8.57689e-06	3.58242e-05	4.43642e-05	1.78947e-05	1.21219e-05	9.00486e-06	2.2304e-05	2.76882e-05	2.18994e-05	1.00175e-05	3.55848e-05	1.92429e-05	2.70897e-05	1.03147e-05	2.44119e-05	7.10154e-05	3.51488e-05	1.54869e-05	4.93753e-05	3.36255e-05	2.57546e-05	6.83466e-05	1.98301e-05	9.09356e-06	1.36963e-05	3.52737e-05	1.08736e-05	2.05646e-05	3.75027e-05	3.42049e-05	1.57198e-05
k__Bacteria	p__Proteobacteria	c__Alphaproteobacteria	o__Rhodobacterales	f__Rhodobacteraceae	g__Roseobacter	s__litoralis	2.11382e-07	1.20416e-05	2.61108e-05	2.17637e-05	3.01217e-05	1.42853e-05	7.94931e-06	5.93217e-05	1.63613e-05	1.99695e-05	1.71378e-05	2.12668e-05	2.53181e-05	3.53794e-05	4.80836e-05	2.35968e-05	6.91477e-05	3.81804e-05	2.65133e-05	1.0471e-05	2.20107e-06	4.56063e-06	3.26231e-05	7.25949e-06	6.13157e-06	8.42821e-05	4.82899e-06	4.40946e-06	6.67548e-06	1.2731e-05	2.34794e-05	1.42774e-05	4.89314e-05	2.15285e-05	5.34006e-05	9.02301e-05	2.73741e-05
k__Bacteria	p__Proteobacteria	c__Alphaproteobacteria	o__Rhodobacterales	f__Rhodobacteraceae	g__Roseobacter	s__denitrificans	4.22763e-06	8.13623e-07	2.25093e-07	0	3.99846e-06	6.15747e-06	3.55627e-06	2.31124e-06	7.866e-06	1.08924e-05	6.26994e-07	3.83186e-07	0	5.12744e-06	1.8805e-05	6.90095e-06	5.66121e-06	1.22177e-05	1.75795e-05	4.68851e-07	1.40068e-06	6.51518e-07	3.36755e-06	1.52449e-05	1.51676e-05	5.67703e-06	1.80282e-05	2.27822e-05	9.81689e-07	1.59137e-06	1.95662e-06	4.61917e-06	1.32037e-05	1.31742e-05	8.15276e-06	3.30254e-05	1.89721e-06
k__Bacteria	p__Proteobacteria	c__Alphaproteobacteria	o__Rhodobacterales	f__Rhodobacteraceae	g__Octadecabacter	s__antarcticus	3.17073e-06	8.13623e-06	2.07086e-05	2.12057e-05	1.83929e-05	1.20686e-05	9.83204e-06	5.58549e-05	1.2271e-05	1.47826e-05	1.10769e-05	1.36031e-05	2.50167e-05	2.53808e-05	3.23731e-05	1.44697e-05	5.33772e-05	3.29879e-05	1.3833e-05	5.62622e-06	2.00097e-07	0	2.31519e-05	0	6.45428e-07	7.24913e-05	3.21932e-07	3.67455e-07	5.30112e-06	7.72953e-06	1.66312e-05	8.39849e-06	3.53393e-05	1.8958e-05	4.97319e-05	6.36919e-05	1.08412e-05
k__Bacteria	p__Proteobacteria	c__Alphaproteobacteria	o__Rhodobacterales	f__Rhodobacteraceae	g__Octadecabacter	s__arcticus	8.45527e-07	3.25449e-07	2.25093e-07	0	2.66564e-07	7.38896e-07	4.18385e-07	0	1.25856e-06	5.18687e-07	6.26994e-07	1.91593e-07	3.01406e-07	7.69116e-07	1.9043e-06	1.55828e-06	1.21312e-06	2.1381e-06	3.17007e-06	7.81419e-07	8.40408e-06	2.12829e-05	6.31415e-07	1.11312e-05	1.87174e-05	2.18347e-06	1.03018e-05	2.49869e-05	1.17803e-06	6.82017e-07	4.89154e-07	2.09962e-07	1.94172e-06	9.63964e-07	8.15276e-07	4.12818e-06	1.08412e-06
k__Bacteria	p__Proteobacteria	c__Alphaproteobacteria	o__Rhodobacterales	f__Rhodobacteraceae	g__Paracoccus	s__denitrificans	1.24715e-05	3.25449e-06	5.62734e-06	9.48674e-06	1.35948e-05	1.08371e-05	7.11254e-06	1.5023e-05	2.07662e-05	1.50419e-05	4.59796e-06	5.3646e-06	1.59745e-05	2.07661e-05	2.61841e-05	5.12006e-06	2.3858e-05	1.58831e-05	2.39196e-05	2.96939e-06	2.14104e-05	1.93284e-05	1.95739e-05	2.95219e-05	3.45304e-05	1.22275e-05	2.41449e-05	2.53544e-05	1.66887e-05	5.00146e-06	1.05168e-05	1.44874e-05	8.93192e-06	1.83153e-05	2.11972e-05	1.41537e-05	1.89721e-05
k__Bacteria	p__Proteobacteria	c__Alphaproteobacteria	o__Rhodobacterales	f__Rhodobacteraceae	g__Paracoccus	s__aminophilus	6.55283e-06	2.27814e-06	3.82659e-06	1.39511e-06	9.5963e-06	1.10834e-05	8.57689e-06	8.47453e-06	1.51027e-05	1.50419e-05	1.25399e-06	2.6823e-06	5.42531e-06	8.46028e-06	3.57056e-05	1.62506e-05	1.37487e-05	1.86321e-05	2.79543e-05	2.96939e-06	9.40457e-06	4.99497e-06	1.49435e-05	2.7586e-05	2.32354e-05	1.52843e-05	2.44669e-05	4.59319e-05	4.51577e-06	3.86476e-06	3.1795e-06	5.87894e-06	2.05822e-05	2.95616e-05	1.26368e-05	5.48458e-05	7.85988e-06
k__Bacteria	p__Proteobacteria	c__Alphaproteobacteria	o__Rhodobacterales	f__Rhodobacteraceae	g__Ruegeria	s__pomeroyi	1.86016e-05	3.09177e-06	3.3764e-06	4.46435e-06	1.14622e-05	7.63526e-06	7.11254e-06	7.70412e-06	1.63613e-05	1.19298e-05	7.31493e-06	5.93938e-06	9.64499e-06	1.41005e-05	2.07093e-05	7.56879e-06	1.81968e-05	1.13014e-05	1.9885e-05	4.8448e-06	3.38164e-05	4.03941e-05	1.91529e-05	1.62129e-05	2.7108e-05	1.96513e-05	1.25554e-05	2.64568e-05	7.65717e-06	1.90965e-05	8.07104e-06	1.1128e-05	1.63105e-05	1.12463e-05	1.26368e-05	2.12306e-05	1.46356e-05
k__Bacteria	p__Proteobacteria	c__Alphaproteobacteria	o__Rhodobacterales	f__Rhodobacteraceae	g__Ruegeria	s__sp. TM1040	2.74796e-06	1.46452e-06	1.80075e-06	1.67413e-06	9.5963e-06	6.15747e-06	5.439e-06	6.93371e-06	5.97816e-06	8.29899e-06	2.08998e-07	1.91593e-06	2.71265e-06	9.74214e-06	1.59485e-05	8.68184e-06	1.09181e-05	1.34395e-05	1.87322e-05	4.68851e-07	9.60467e-06	5.42932e-06	7.15604e-06	2.10525e-05	1.51676e-05	7.86051e-06	1.80282e-05	3.01313e-05	3.73042e-06	2.72807e-06	3.1795e-06	6.92875e-06	1.08736e-05	1.41381e-05	8.5604e-06	4.59997e-05	3.79443e-06
k__Bacteria	p__Proteobacteria	c__Alphaproteobacteria	o__Rhodobacterales	f__Rhodobacteraceae	g__Phaeobacter	s__gallaeciensis	6.34145e-06	5.04446e-06	3.3764e-06	3.34826e-06	9.5963e-06	7.88156e-06	1.27607e-05	8.85974e-06	8.49528e-06	1.50419e-05	6.68794e-06	9.38805e-06	7.83655e-06	8.97302e-06	1.45203e-05	9.57229e-06	1.61749e-05	1.55776e-05	1.5274e-05	2.81311e-06	3.64177e-05	1.04243e-05	8.2084e-06	4.37989e-05	3.71121e-05	1.65944e-05	3.86319e-05	4.55644e-05	6.47914e-06	2.27339e-06	5.62527e-06	1.36475e-05	1.70871e-05	2.98829e-05	1.30444e-05	3.95125e-05	6.50473e-06
k__Bacteria	p__Proteobacteria	c__Alphaproteobacteria	o__Rhodobacterales	f__Rhodobacteraceae	g__Phaeobacter	s__inhibens	1.31057e-05	4.71901e-06	3.82659e-06	5.30141e-06	1.43945e-05	1.77335e-05	3.13789e-06	2.38828e-05	2.32834e-05	7.00228e-06	6.06094e-06	1.53274e-06	6.93234e-06	6.92205e-06	8.80739e-06	4.22962e-06	7.2787e-06	3.66532e-06	9.79841e-06	5.00108e-06	4.30209e-05	3.36618e-05	1.24178e-05	2.61341e-05	2.74307e-05	1.17908e-05	2.73643e-05	2.8294e-05	1.31546e-05	4.0921e-06	4.89154e-06	1.99464e-05	7.37854e-06	4.4985e-06	1.87514e-05	1.88717e-05	8.94401e-06
k__Bacteria	p__Proteobacteria	c__Alphaproteobacteria	o__Rhodobacterales	f__Rhodobacteraceae	g__Dinoroseobacter	s__shibae	1.77561e-05	7.64805e-06	5.85243e-06	7.53359e-06	9.5963e-06	1.18223e-05	1.46435e-05	1.04006e-05	1.60466e-05	1.582e-05	1.02409e-05	1.16872e-05	1.44675e-05	1.15367e-05	1.49964e-05	8.23662e-06	1.4153e-05	6.10887e-06	7.20471e-06	3.75081e-06	1.20058e-06	2.17173e-07	1.15759e-05	0	0	9.17059e-06	0	3.67455e-07	1.2762e-05	2.72807e-06	6.60358e-06	2.01564e-05	1.1262e-05	2.15285e-05	1.71208e-05	4.12818e-06	1.05702e-05
k__Bacteria	p__Proteobacteria	c__Alphaproteobacteria	o__Rhodobacterales	f__Rhodobacteraceae	g__Leisingera	s__methylohalidivorans	7.82112e-06	2.27814e-06	2.92621e-06	4.46435e-06	6.93066e-06	3.44818e-06	3.97466e-06	4.23727e-06	5.66352e-06	4.66818e-06	2.50798e-06	3.25708e-06	7.53515e-06	1.15367e-05	9.5215e-06	2.67134e-06	1.13224e-05	9.77419e-06	1.29685e-05	1.25027e-06	1.2406e-05	6.94952e-06	9.6817e-06	1.20991e-05	5.48614e-06	1.09174e-05	1.03018e-05	4.77691e-06	3.33774e-06	4.31944e-06	3.91323e-06	9.4483e-06	4.66013e-06	9.63964e-06	8.96804e-06	8.25635e-06	5.96267e-06
k__Bacteria	p__Proteobacteria	c__Alphaproteobacteria	o__Rhodobacterales	f__Rhodobacteraceae	g__Jannaschia	s__sp. CCS1	3.38211e-06	9.76347e-07	2.02584e-06	3.06924e-06	4.53159e-06	3.69448e-06	2.7195e-06	4.23727e-06	3.77568e-06	5.18687e-06	1.25399e-06	2.10752e-06	8.13796e-06	6.92205e-06	8.56935e-06	5.56528e-06	1.21312e-05	7.63609e-06	9.22203e-06	1.25027e-06	6.40311e-06	1.15101e-05	9.89218e-06	4.83966e-06	1.16177e-05	1.04807e-05	5.79478e-06	1.69029e-05	5.89013e-07	5.00146e-06	3.42408e-06	8.81841e-06	6.60185e-06	5.46247e-06	8.96804e-06	1.71024e-05	4.06546e-06
k__Bacteria	p__Proteobacteria	c__Alphaproteobacteria	o__Rhodobacterales	f__Rhodobacteraceae	g__Pseudovibrio	s__sp. FO-BEG1	1.73333e-05	8.13623e-07	4.50187e-06	6.97554e-06	3.46533e-06	6.40377e-06	3.97466e-06	6.93371e-06	4.7196e-06	4.66818e-06	2.71697e-06	3.64026e-06	1.14534e-05	5.12744e-06	1.02356e-05	1.06853e-05	9.30057e-06	1.0996e-05	1.72913e-05	3.28196e-06	3.80185e-06	6.29801e-06	1.49435e-05	1.50029e-05	2.32354e-05	1.35375e-05	1.09457e-05	9.55383e-06	1.96338e-06	1.81871e-06	2.20119e-06	5.66898e-06	1.94172e-06	3.85586e-06	7.33749e-06	4.71792e-06	4.06546e-06
k__Bacteria	p__Proteobacteria	c__Alphaproteobacteria	o__Rhodobacterales	f__Rhodobacteraceae	g__Ketogulonicigenium	s__vulgare	9.51218e-06	1.95269e-06	1.80075e-06	3.34826e-06	5.06472e-06	4.67968e-06	3.13789e-06	7.70412e-06	6.2928e-06	5.9649e-06	2.71697e-06	1.34115e-06	6.93234e-06	7.17842e-06	2.85645e-06	1.11306e-06	1.01093e-05	1.52722e-06	2.01732e-06	1.71912e-06	3.20156e-06	7.81821e-06	6.10368e-06	1.20991e-06	5.80885e-06	6.98712e-06	1.60966e-06	3.30709e-06	5.10478e-06	1.36403e-06	7.33731e-07	6.50883e-06	7.76688e-07	5.14114e-06	6.52221e-06	4.12818e-06	3.5234e-06
k__Bacteria	p__Proteobacteria	c__Alphaproteobacteria	o__Rhodobacterales	f__Hyphomonadaceae	g__Hyphomonas	s__neptunium	1.90244e-06	2.27814e-06	4.05168e-06	4.46435e-06	1.06626e-05	1.10834e-05	1.00412e-05	1.00154e-05	1.88784e-05	1.6598e-05	2.71697e-06	4.98141e-06	9.04218e-06	1.02549e-05	2.78504e-05	1.15758e-05	2.0623e-05	2.07702e-05	2.13259e-05	2.18797e-06	9.00437e-06	6.73235e-06	1.43121e-05	2.32304e-05	2.32354e-05	1.92146e-05	2.80081e-05	4.1155e-05	9.81689e-06	6.13815e-06	7.58188e-06	8.81841e-06	1.47571e-05	1.96006e-05	2.03819e-05	5.24868e-05	1.62618e-05
k__Bacteria	p__Proteobacteria	c__Alphaproteobacteria	o__Rhodobacterales	f__Hyphomonadaceae	g__Hirschia	s__baltica	9.30079e-06	8.13623e-07	4.72696e-06	2.5112e-06	1.06626e-06	1.97039e-06	1.88273e-06	7.70412e-07	1.88784e-06	1.8154e-06	0	7.66371e-07	4.21968e-06	0	1.19019e-06	8.90445e-07	0	9.1633e-07	2.88188e-07	0	0	0	1.26283e-06	0	0	4.36695e-07	1.28773e-06	3.67455e-07	1.96338e-07	4.77412e-06	3.1795e-06	2.09962e-07	2.71841e-06	3.21321e-06	4.07638e-07	1.76922e-06	2.98134e-06
k__Bacteria	p__Proteobacteria	c__Alphaproteobacteria	o__Rhodobacterales	f__Hyphomonadaceae	g__Maricaulis	s__maris	1.22601e-05	1.46452e-06	1.57565e-06	5.30141e-06	6.39753e-06	4.92598e-06	3.55627e-06	3.85206e-06	6.60744e-06	4.66818e-06	3.55297e-06	1.91593e-06	8.43937e-06	1.28186e-05	4.04664e-06	1.11306e-06	1.09181e-05	2.1381e-06	4.03464e-06	1.71912e-06	0	2.17173e-07	5.89321e-06	2.41983e-07	0	6.98712e-06	3.21932e-07	0	3.1414e-06	6.82017e-07	7.33731e-07	5.66898e-06	3.10675e-06	6.74775e-06	7.33749e-06	3.53844e-06	4.06546e-06
k__Bacteria	p__Proteobacteria	c__Alphaproteobacteria	o__Rhodospirillales	f__Rhodospirillaceae	g__	s__	1.69105e-06	6.50898e-07	0	5.58043e-07	1.59938e-06	1.72409e-06	4.18385e-07	2.69644e-06	4.7196e-06	1.8154e-06	2.08998e-07	1.91593e-07	1.50703e-06	1.7946e-06	4.04664e-06	6.67834e-07	4.4481e-06	1.22177e-06	2.01732e-06	6.25135e-07	2.00097e-07	1.30304e-06	3.36755e-06	2.17785e-06	2.259e-06	1.31008e-06	1.60966e-06	0	2.35605e-06	2.27339e-07	4.89154e-07	1.6797e-06	1.16503e-06	9.63964e-07	1.63055e-06	2.35896e-06	1.35515e-06
k__Bacteria	p__Proteobacteria	c__Alphaproteobacteria	o__Rhodospirillales	f__Rhodospirillaceae	g__Azospirillum	s__	1.90244e-06	3.25449e-07	2.25093e-07	5.58043e-07	2.9322e-06	4.92598e-07	1.25515e-06	2.31124e-06	1.5732e-06	2.07475e-06	1.04499e-06	3.83186e-07	1.20562e-06	2.82009e-06	3.33252e-06	6.67834e-07	3.23498e-06	6.10887e-07	2.88188e-06	7.81419e-07	1.80087e-06	1.73738e-06	2.73613e-06	1.69388e-06	6.45428e-07	1.74678e-06	2.57546e-06	7.3491e-07	1.96338e-06	2.27339e-07	7.33731e-07	2.51955e-06	1.16503e-06	1.60661e-06	3.26111e-06	1.76922e-06	1.62618e-06
k__Bacteria	p__Proteobacteria	c__Alphaproteobacteria	o__Rhodospirillales	f__Rhodospirillaceae	g__Azospirillum	s__brasilense	4.18536e-05	4.88174e-06	4.95206e-06	6.4175e-06	2.13251e-05	1.20686e-05	1.1924e-05	1.04006e-05	3.20933e-05	2.87871e-05	5.01595e-06	5.93938e-06	1.53717e-05	1.71769e-05	4.76075e-05	1.95898e-05	3.07323e-05	3.14607e-05	4.46692e-05	4.21966e-06	4.42215e-05	4.49547e-05	2.84137e-05	9.02596e-05	9.48779e-05	2.35815e-05	6.1811e-05	6.76117e-05	1.43327e-05	7.50219e-06	1.17397e-05	2.07863e-05	3.53393e-05	4.04865e-05	2.44583e-05	6.36919e-05	2.35797e-05
k__Bacteria	p__Proteobacteria	c__Alphaproteobacteria	o__Rhodospirillales	f__Rhodospirillaceae	g__Azospirillum	s__lipoferum	6.10893e-05	6.67171e-06	8.32846e-06	1.39511e-05	3.19877e-05	2.53688e-05	2.13376e-05	2.92757e-05	6.19841e-05	3.34553e-05	1.00319e-05	1.07292e-05	2.35097e-05	3.94813e-05	8.06947e-05	2.58229e-05	6.22733e-05	3.63478e-05	4.98566e-05	7.03277e-06	3.66178e-05	5.55962e-05	4.73562e-05	4.74286e-05	5.1957e-05	3.75557e-05	4.2817e-05	7.64306e-05	4.22126e-05	1.45497e-05	1.14951e-05	3.54836e-05	3.14559e-05	4.20931e-05	3.87256e-05	8.19738e-05	3.38788e-05
k__Bacteria	p__Proteobacteria	c__Alphaproteobacteria	o__Rhodospirillales	f__Rhodospirillaceae	g__Rhodospirillum	s__rubrum	1.41626e-05	4.55629e-06	8.77864e-06	5.30141e-06	1.62604e-05	1.23149e-05	1.04596e-05	1.27118e-05	2.07662e-05	1.71167e-05	1.04499e-06	5.74779e-06	1.23576e-05	1.58951e-05	3.68958e-05	1.69185e-05	3.31585e-05	2.6879e-05	3.48708e-05	3.43824e-06	3.38164e-05	1.52021e-05	1.93634e-05	3.29097e-05	2.64626e-05	2.27081e-05	4.79679e-05	4.66668e-05	7.2645e-06	9.3209e-06	8.56019e-06	1.93165e-05	2.2524e-05	3.08469e-05	2.24201e-05	5.77945e-05	1.32805e-05
k__Bacteria	p__Proteobacteria	c__Alphaproteobacteria	o__Rhodospirillales	f__Rhodospirillaceae	g__Rhodospirillum	s__centenum	3.06503e-05	2.27814e-06	2.25093e-06	2.79022e-06	9.06317e-06	6.89637e-06	7.32173e-06	1.1171e-05	1.66759e-05	1.29672e-05	8.35992e-07	3.64026e-06	3.91828e-06	6.92205e-06	3.07068e-05	1.2021e-05	1.05137e-05	1.67994e-05	2.4496e-05	1.56284e-06	8.00389e-06	4.99497e-06	1.13655e-05	2.15365e-05	2.54944e-05	1.26641e-05	2.76862e-05	3.04988e-05	9.42421e-06	5.2288e-06	3.1795e-06	8.39849e-06	1.78638e-05	2.08859e-05	1.26368e-05	4.95381e-05	1.24674e-05
k__Bacteria	p__Proteobacteria	c__Alphaproteobacteria	o__Rhodospirillales	f__Rhodospirillaceae	g__Magnetospirillum	s__	6.34145e-07	1.62725e-07	4.50187e-07	0	2.66564e-06	3.69448e-06	2.92869e-06	5.39289e-06	2.83176e-06	5.70556e-06	0	7.66371e-07	0	1.28186e-06	6.66505e-06	3.33917e-06	2.83061e-06	9.1633e-06	7.20471e-06	0	1.20058e-06	0	2.31519e-06	9.9213e-06	1.29086e-05	3.49356e-06	1.54528e-05	2.38846e-05	3.92675e-07	1.36403e-06	2.44577e-07	2.30958e-06	9.70861e-06	7.71172e-06	3.26111e-06	2.24101e-05	2.7103e-07
k__Bacteria	p__Proteobacteria	c__Alphaproteobacteria	o__Rhodospirillales	f__Rhodospirillaceae	g__Magnetospirillum	s__gryphiswaldense	1.47967e-05	5.36991e-06	3.3764e-06	6.13848e-06	2.0792e-05	2.31521e-05	5.64819e-06	2.92757e-05	4.49935e-05	1.14111e-05	7.31493e-06	5.3646e-06	1.02478e-05	1.87152e-05	1.59485e-05	7.56879e-06	2.30492e-05	1.19123e-05	1.09512e-05	7.6579e-06	6.40311e-06	5.42932e-06	2.12577e-05	5.08164e-06	4.518e-06	1.48476e-05	2.57546e-06	3.67455e-06	2.17935e-05	5.00146e-06	6.60358e-06	3.38039e-05	9.70861e-06	1.28529e-05	3.3834e-05	1.17948e-05	1.24674e-05
k__Bacteria	p__Proteobacteria	c__Alphaproteobacteria	o__Rhodospirillales	f__Rhodospirillaceae	g__Magnetospirillum	s__magneticum	1.77561e-05	2.60359e-06	2.92621e-06	2.5112e-06	1.09291e-05	5.17227e-06	4.39304e-06	8.47453e-06	1.25856e-05	1.16705e-05	4.17996e-06	3.44867e-06	5.1239e-06	1.9997e-05	2.26136e-05	1.26888e-05	1.98142e-05	1.64939e-05	2.27669e-05	3.75081e-06	2.40117e-05	3.5182e-05	1.57854e-05	1.23411e-05	1.77493e-05	1.52843e-05	1.57747e-05	3.08662e-05	9.62055e-06	4.0921e-06	4.15781e-06	1.59571e-05	9.70861e-06	1.09249e-05	1.26368e-05	3.00767e-05	1.13833e-05
k__Bacteria	p__Proteobacteria	c__Alphaproteobacteria	o__Rhodospirillales	f__Rhodospirillaceae	g__Pararhodospirillum	s__photometricum	9.51218e-06	2.60359e-06	4.05168e-06	3.9063e-06	1.33282e-05	7.63526e-06	7.11254e-06	1.1171e-05	1.00685e-05	1.24485e-05	3.34397e-06	5.3646e-06	8.74077e-06	1.46132e-05	2.14234e-05	1.31341e-05	2.54755e-05	1.06905e-05	2.56488e-05	2.50054e-06	1.56076e-05	2.06314e-05	2.5888e-05	2.71021e-05	2.4849e-05	1.52843e-05	1.86721e-05	1.69029e-05	5.30112e-06	5.91081e-06	6.84815e-06	2.03663e-05	1.16503e-05	1.44595e-05	1.83437e-05	3.12562e-05	1.40936e-05
k__Bacteria	p__Proteobacteria	c__Alphaproteobacteria	o__Rhodospirillales	f__Rhodospirillaceae	g__Tistrella	s__mobilis	9.30079e-06	3.09177e-06	3.15131e-06	6.13848e-06	1.41279e-05	1.08371e-05	8.99527e-06	1.3097e-05	3.1464e-05	1.55606e-05	4.17996e-06	3.83186e-06	1.02478e-05	1.25622e-05	4.92738e-05	2.31516e-05	2.46667e-05	2.32137e-05	3.3718e-05	3.12568e-06	6.34308e-05	1.32475e-05	1.97844e-05	4.83966e-05	1.96856e-05	1.70311e-05	3.86319e-05	2.16798e-05	2.43459e-05	5.45614e-06	5.86985e-06	1.91066e-05	2.17473e-05	2.31351e-05	1.9159e-05	4.59997e-05	2.629e-05
k__Bacteria	p__Proteobacteria	c__Alphaproteobacteria	o__Rhodospirillales	f__Acetobacteraceae	g__	s__	0	0	0	2.79022e-07	0	0	0	0	1.5732e-06	7.78031e-07	0	0	0	0	1.42822e-06	0	4.04372e-07	3.05443e-07	0	0	0	2.17173e-07	6.31415e-07	0	0	4.36695e-07	0	0	7.85351e-07	4.54678e-07	2.44577e-07	2.09962e-07	0	0	1.22291e-06	5.89739e-07	1.35515e-06
k__Bacteria	p__Proteobacteria	c__Alphaproteobacteria	o__Rhodospirillales	f__Acetobacteraceae	g__Granulibacter	s__bethesdensis	8.87803e-06	8.78712e-06	1.84577e-05	2.31588e-05	2.82558e-05	1.28075e-05	1.15056e-05	5.58549e-05	2.45419e-05	1.89321e-05	1.31669e-05	1.39863e-05	2.26054e-05	3.05083e-05	4.80836e-05	2.24837e-05	6.30821e-05	3.2377e-05	2.27669e-05	1.07836e-05	4.00194e-07	6.51518e-07	2.88346e-05	7.25949e-07	6.45428e-07	7.42381e-05	2.25353e-06	7.3491e-07	1.13876e-05	9.3209e-06	1.95662e-05	1.28077e-05	2.67958e-05	2.82763e-05	5.13624e-05	8.1384e-05	2.30376e-05
k__Bacteria	p__Proteobacteria	c__Alphaproteobacteria	o__Rhodospirillales	f__Acetobacteraceae	g__Acetobacter	s__pasteurianus	5.28454e-06	1.07398e-05	1.6882e-05	1.70203e-05	2.02589e-05	1.62557e-05	1.27607e-05	5.20028e-05	1.88784e-05	2.04881e-05	1.52569e-05	1.89677e-05	2.68251e-05	3.02519e-05	4.40369e-05	2.42646e-05	5.5399e-05	3.32933e-05	2.76661e-05	8.28304e-06	4.60224e-06	3.25759e-06	3.07289e-05	3.38776e-06	1.61357e-06	7.81684e-05	6.43865e-06	5.87928e-06	1.00132e-05	1.2731e-05	1.71204e-05	1.40675e-05	3.02909e-05	2.6991e-05	3.58722e-05	5.6615e-05	1.8159e-05
k__Bacteria	p__Proteobacteria	c__Alphaproteobacteria	o__Rhodospirillales	f__Acetobacteraceae	g__Gluconobacter	s__oxydans	1.56422e-05	5.53263e-06	5.85243e-06	8.09163e-06	1.51941e-05	9.35935e-06	7.53093e-06	1.34822e-05	2.26541e-05	1.50419e-05	1.00319e-05	8.0469e-06	1.89886e-05	2.56372e-05	2.28516e-05	9.12707e-06	3.19454e-05	7.33064e-06	1.93086e-05	5.15736e-06	1.54075e-05	2.19344e-05	2.6309e-05	1.16152e-05	1.48448e-05	2.18347e-05	7.40445e-06	1.98426e-05	1.09949e-05	4.0921e-06	8.56019e-06	1.74269e-05	1.16503e-05	1.96006e-05	1.71208e-05	2.29998e-05	1.16543e-05
k__Bacteria	p__Proteobacteria	c__Alphaproteobacteria	o__Rhodospirillales	f__Acetobacteraceae	g__Komagataeibacter	s__medellinensis	1.20488e-05	3.25449e-07	1.12547e-06	1.67413e-06	1.06626e-06	1.72409e-06	2.30112e-06	1.54082e-06	6.2928e-06	3.89015e-06	1.25399e-06	1.14956e-06	6.02812e-06	2.30735e-06	7.37916e-06	6.01051e-06	3.23498e-06	7.33064e-06	1.15275e-05	1.09399e-06	7.80379e-06	2.28031e-05	2.52566e-06	3.62974e-06	1.19404e-05	3.49356e-06	4.18512e-06	1.50657e-05	4.71211e-06	1.36403e-06	2.20119e-06	2.09962e-06	3.88344e-06	4.4985e-06	4.89166e-06	8.84609e-06	3.25237e-06
k__Bacteria	p__Proteobacteria	c__Alphaproteobacteria	o__Rhodospirillales	f__Acetobacteraceae	g__Gluconacetobacter	s__diazotrophicus	2.95934e-06	1.13907e-06	4.50187e-07	1.67413e-06	3.7319e-06	1.47779e-06	1.46435e-06	3.08165e-06	5.34888e-05	2.33409e-06	1.25399e-06	1.91593e-06	2.10984e-06	5.89656e-06	5.04639e-05	4.45223e-06	9.70494e-06	5.19254e-06	8.35746e-06	1.87541e-06	1.60078e-06	1.08586e-06	5.89321e-06	1.69388e-06	1.61357e-06	4.36695e-06	1.28773e-06	1.10236e-06	4.4765e-05	0	1.22288e-06	6.50883e-06	3.88344e-06	7.71172e-06	6.92985e-06	4.12818e-06	4.06546e-05
k__Bacteria	p__Proteobacteria	c__Alphaproteobacteria	o__Rhodospirillales	f__Acetobacteraceae	g__Acidiphilium	s__	6.34145e-06	1.46452e-06	1.57565e-06	2.79022e-06	3.99846e-06	2.21669e-06	2.30112e-06	6.93371e-06	1.29002e-05	4.92753e-06	5.01595e-06	9.57964e-07	6.02812e-06	8.97302e-06	1.23779e-05	6.90095e-06	1.01093e-05	8.55242e-06	1.35449e-05	4.06338e-06	1.00049e-06	8.03539e-06	9.89218e-06	1.20991e-06	8.06785e-06	8.2972e-06	6.11672e-06	6.98164e-06	9.81689e-06	4.54678e-07	7.33731e-07	9.65826e-06	6.60185e-06	8.997e-06	9.78332e-06	1.17948e-05	7.31782e-06
k__Bacteria	p__Proteobacteria	c__Alphaproteobacteria	o__Sphingomonadales	f__	g__	s__	6.34145e-07	0	0	0	0	0	0	0	2.10809e-05	5.18687e-07	4.17996e-07	0	3.01406e-07	2.56372e-07	1.85669e-05	0	1.21312e-06	0	1.15275e-06	0	2.00097e-07	2.17173e-07	2.10472e-07	0	3.22714e-07	8.7339e-07	6.43865e-07	0	1.6885e-05	0	4.89154e-07	0	3.88344e-07	0	0	0	1.7617e-05
k__Bacteria	p__Proteobacteria	c__Alphaproteobacteria	o__Sphingomonadales	f__Sphingomonadaceae	g__	s__	1.05691e-06	6.67171e-06	1.62067e-05	1.84154e-05	1.81263e-05	7.38896e-06	8.78608e-06	3.96762e-05	0.000517897	9.85506e-06	8.35992e-06	1.20704e-05	2.04956e-05	2.2048e-05	0.000409424	1.46923e-05	4.00329e-05	2.16865e-05	2.04614e-05	6.56392e-06	5.00243e-06	2.17173e-07	2.20995e-05	4.83966e-06	1.61357e-06	5.63336e-05	4.50705e-06	5.51182e-06	0.000378932	5.68348e-06	1.39409e-05	9.4483e-06	2.44657e-05	1.73514e-05	3.75027e-05	6.01534e-05	0.000364536
k__Bacteria	p__Proteobacteria	c__Alphaproteobacteria	o__Sphingomonadales	f__Sphingomonadaceae	g__Sphingobium	s__	8.45527e-07	9.76347e-07	1.80075e-06	0	5.06472e-06	4.67968e-06	5.64819e-06	6.93371e-06	0.000222765	9.07702e-06	0	1.91593e-06	3.01406e-07	5.64019e-06	0.00018924	8.01401e-06	1.13224e-05	1.61885e-05	1.84441e-05	0	1.60078e-06	2.17173e-07	3.36755e-06	2.56502e-05	2.09764e-05	7.42381e-06	2.54327e-05	3.19686e-05	0.000155107	2.50073e-06	1.22288e-06	4.61917e-06	1.51454e-05	1.7994e-05	6.52221e-06	3.30254e-05	0.000157198
k__Bacteria	p__Proteobacteria	c__Alphaproteobacteria	o__Sphingomonadales	f__Sphingomonadaceae	g__Sphingobium	s__japonicum	6.55283e-06	9.60075e-06	2.79116e-05	2.06476e-05	3.49199e-05	2.09354e-05	1.77814e-05	6.47146e-05	0.000197909	3.68268e-05	1.35849e-05	1.95425e-05	2.04956e-05	3.05083e-05	0.000204236	2.73812e-05	7.6022e-05	5.49798e-05	4.63983e-05	9.68959e-06	8.80428e-06	5.42932e-06	3.15708e-05	3.36356e-05	3.74348e-05	9.56362e-05	3.831e-05	6.02626e-05	0.000134099	1.25036e-05	1.85878e-05	1.74269e-05	5.12614e-05	4.88409e-05	6.48145e-05	0.000169845	0.000140394
k__Bacteria	p__Proteobacteria	c__Alphaproteobacteria	o__Sphingomonadales	f__Sphingomonadaceae	g__Sphingobium	s__sp. SYK-6	2.00813e-05	2.11542e-06	4.05168e-06	6.4175e-06	1.25285e-05	6.89637e-06	5.22981e-06	3.85206e-06	0.000145364	9.85506e-06	2.08998e-06	9.19646e-06	1.32619e-05	1.35877e-05	0.000134015	9.12707e-06	2.7093e-05	9.46875e-06	1.67149e-05	2.65682e-06	1.16056e-05	1.71566e-05	1.72587e-05	1.18572e-05	1.5813e-05	1.83412e-05	1.31992e-05	1.69029e-05	0.000115447	9.3209e-06	8.80477e-06	1.04981e-05	8.15523e-06	1.15676e-05	1.34521e-05	2.47691e-05	0.000116814
k__Bacteria	p__Proteobacteria	c__Alphaproteobacteria	o__Sphingomonadales	f__Sphingomonadaceae	g__Sphingobium	s__chlorophenolicum	6.76421e-06	2.92904e-06	4.27677e-06	5.30141e-06	9.06317e-06	5.41857e-06	8.99527e-06	5.77809e-06	0.0001397	9.59571e-06	4.17996e-06	6.13097e-06	9.04218e-06	7.17842e-06	0.000124256	6.01051e-06	1.61749e-05	7.33064e-06	1.00866e-05	3.12568e-06	1.60078e-05	1.04243e-05	1.22074e-05	1.57289e-05	9.03599e-06	3.93025e-06	1.48089e-05	6.61419e-06	9.89542e-05	2.95541e-06	3.91323e-06	7.7686e-06	1.1262e-05	1.28529e-05	9.78332e-06	1.76922e-05	0.000100823
k__Bacteria	p__Proteobacteria	c__Alphaproteobacteria	o__Sphingomonadales	f__Sphingomonadaceae	g__Sphingomonas	s__sp. MM-1	3.17073e-06	2.76632e-06	5.62734e-06	7.25457e-06	1.06626e-05	7.63526e-06	7.74012e-06	5.39289e-06	0.000565723	7.78031e-06	3.97096e-06	5.3646e-06	1.83858e-05	1.46132e-05	0.000490833	1.00175e-05	1.61749e-05	1.74103e-05	1.75795e-05	2.96939e-06	7.08344e-05	2.32375e-05	2.04158e-05	4.3073e-05	1.87174e-05	2.22714e-05	3.95977e-05	2.09449e-05	0.000440975	6.82017e-06	1.17397e-05	1.34376e-05	1.28154e-05	1.47808e-05	1.83437e-05	4.0692e-05	0.000410882
k__Bacteria	p__Proteobacteria	c__Alphaproteobacteria	o__Sphingomonadales	f__Sphingomonadaceae	g__Sphingomonas	s__wittichii	6.55283e-06	1.46452e-06	1.80075e-06	2.79022e-06	1.54607e-05	1.37927e-05	1.06688e-05	9.63015e-06	0.000369702	1.68573e-05	4.17996e-07	1.72434e-06	6.02812e-07	1.1024e-05	0.000314209	1.98124e-05	2.7093e-05	2.93226e-05	3.68881e-05	1.25027e-06	7.0034e-06	1.30304e-06	1.15759e-05	5.05744e-05	4.25983e-05	1.13541e-05	4.41047e-05	5.62206e-05	0.000282923	2.95541e-06	3.42408e-06	1.15479e-05	2.60191e-05	4.62703e-05	1.26368e-05	6.89995e-05	0.000262357
k__Bacteria	p__Proteobacteria	c__Alphaproteobacteria	o__Sphingomonadales	f__Sphingomonadaceae	g__Sphingopyxis	s__alaskensis	1.14146e-05	6.02081e-06	5.62734e-06	6.4175e-06	2.05254e-05	2.46299e-05	2.42663e-05	1.92603e-05	0.000222136	4.1495e-05	6.89694e-06	8.43009e-06	1.68787e-05	2.30735e-05	0.000201856	2.38194e-05	3.88198e-05	4.03185e-05	6.25369e-05	5.00108e-06	1.36066e-05	3.25759e-06	1.89425e-05	6.46094e-05	5.26024e-05	2.75118e-05	6.664e-05	9.22312e-05	0.000159819	7.95687e-06	9.78308e-06	1.99464e-05	4.34946e-05	5.81592e-05	2.8127e-05	0.000106153	0.000147441
k__Bacteria	p__Proteobacteria	c__Alphaproteobacteria	o__Sphingomonadales	f__Sphingomonadaceae	g__Zymomonas	s__mobilis	1.03577e-05	7.9735e-06	8.10336e-06	1.11609e-05	1.09291e-05	1.37927e-05	1.23424e-05	1.46378e-05	1.73052e-05	1.27078e-05	1.12859e-05	9.00486e-06	1.74815e-05	1.69206e-05	2.09473e-05	1.11306e-05	2.42623e-05	1.74103e-05	1.44094e-05	6.7202e-06	9.94483e-05	0.00023194	2.56776e-05	0.000110102	9.22962e-05	3.49356e-05	0.000112676	6.68768e-05	1.09949e-05	2.56893e-05	7.09273e-06	2.37257e-05	2.4854e-05	2.02433e-05	3.13881e-05	4.54099e-05	1.49067e-05
k__Bacteria	p__Proteobacteria	c__Alphaproteobacteria	o__Sphingomonadales	f__Sphingomonadaceae	g__Novosphingobium	s__aromaticivorans	4.43902e-06	1.13907e-06	1.35056e-06	4.18533e-06	6.13097e-06	2.70929e-06	1.88273e-06	4.23727e-06	9.72237e-05	2.85278e-06	1.46299e-06	2.49071e-06	6.32952e-06	4.87107e-06	9.35487e-05	2.22611e-06	7.68308e-06	5.49798e-06	9.51022e-06	2.18797e-06	3.48169e-05	7.38387e-06	7.99793e-06	1.96006e-05	4.84071e-06	4.36695e-06	1.67405e-05	4.77691e-06	7.63754e-05	2.27339e-06	3.91323e-06	6.29887e-06	3.10675e-06	4.4985e-06	5.70693e-06	5.89739e-06	8.48325e-05
k__Bacteria	p__Proteobacteria	c__Alphaproteobacteria	o__Sphingomonadales	f__Sphingomonadaceae	g__Novosphingobium	s__sp. PP1Y	1.05691e-06	1.3018e-06	2.02584e-06	4.46435e-06	6.13097e-06	5.66487e-06	3.55627e-06	5.77809e-06	0.000136554	1.42639e-05	1.46299e-06	3.44867e-06	3.91828e-06	6.66568e-06	0.000131873	1.2021e-05	1.01093e-05	1.80212e-05	2.88188e-05	1.56284e-07	1.32064e-05	3.04042e-05	7.57699e-06	3.36356e-05	5.32478e-05	8.2972e-06	3.47687e-05	5.51182e-05	9.20824e-05	3.63742e-06	1.22288e-06	4.40921e-06	1.1262e-05	1.703e-05	4.89166e-06	3.00767e-05	8.64587e-05
k__Bacteria	p__Proteobacteria	c__Alphaproteobacteria	o__Sphingomonadales	f__Erythrobacteraceae	g__Erythrobacter	s__litoralis	2.21951e-05	4.71901e-06	4.27677e-06	3.06924e-06	1.22619e-05	1.23149e-05	2.51031e-06	1.61787e-05	7.58282e-05	3.89015e-06	5.22495e-06	4.21504e-06	7.23374e-06	9.2294e-06	5.094e-05	5.56528e-06	8.49182e-06	7.0252e-06	5.18739e-06	5.62622e-06	4.00194e-06	8.46973e-06	9.05029e-06	7.50147e-06	1.96856e-05	9.17059e-06	9.01411e-06	1.54331e-05	4.84954e-05	2.95541e-06	6.84815e-06	1.61671e-05	5.04848e-06	5.78379e-06	1.0191e-05	8.84609e-06	4.22808e-05
k__Bacteria	p__Proteobacteria	c__Alphaproteobacteria	o__Caulobacterales	f__Caulobacteraceae	g__Phenylobacterium	s__zucineum	4.22763e-06	1.62725e-05	3.35389e-05	3.59938e-05	4.87812e-05	2.24132e-05	2.09192e-05	8.89826e-05	6.41865e-05	4.12356e-05	2.02728e-05	2.47155e-05	3.55659e-05	4.71725e-05	9.83095e-05	4.05153e-05	8.81532e-05	7.11683e-05	4.81275e-05	1.29716e-05	4.00194e-06	0	4.14629e-05	2.25044e-05	2.64626e-05	0.000140616	3.21932e-05	3.52757e-05	2.65056e-05	1.61411e-05	2.61697e-05	2.2256e-05	6.097e-05	5.4946e-05	9.0088e-05	0.00020346	4.68883e-05
k__Bacteria	p__Proteobacteria	c__Alphaproteobacteria	o__Caulobacterales	f__Caulobacteraceae	g__Caulobacter	s__	8.45527e-07	8.13623e-07	9.00374e-07	0	4.53159e-06	4.92598e-06	4.60223e-06	6.5485e-06	9.12456e-06	4.92753e-06	4.17996e-07	1.34115e-06	3.01406e-07	5.38381e-06	1.2854e-05	7.34617e-06	1.01093e-05	1.00796e-05	1.32567e-05	1.09399e-06	8.00389e-07	0	5.68274e-06	1.3793e-05	1.3554e-05	7.86051e-06	1.06238e-05	1.46982e-05	2.94507e-06	4.54678e-07	7.33731e-07	8.18853e-06	8.54357e-06	1.34955e-05	7.74513e-06	3.00767e-05	4.06546e-06
k__Bacteria	p__Proteobacteria	c__Alphaproteobacteria	o__Caulobacterales	f__Caulobacteraceae	g__Caulobacter	s__segnis	1.31057e-05	6.50898e-07	1.80075e-06	3.62728e-06	3.19877e-06	2.21669e-06	3.34708e-06	1.15562e-06	1.69906e-05	5.9649e-06	8.35992e-07	1.72434e-06	2.71265e-06	4.10195e-06	2.02332e-05	4.22962e-06	7.2787e-06	6.10887e-06	8.93384e-06	1.25027e-06	2.86139e-05	2.67122e-05	8.62934e-06	4.52508e-05	4.87298e-05	9.17059e-06	3.50906e-05	2.75591e-05	1.02096e-05	2.72807e-06	4.64696e-06	4.82913e-06	4.66013e-06	6.10511e-06	2.44583e-06	7.07687e-06	1.87011e-05
k__Bacteria	p__Proteobacteria	c__Alphaproteobacteria	o__Caulobacterales	f__Caulobacteraceae	g__Caulobacter	s__sp. K31	1.56422e-05	4.55629e-06	1.12547e-06	2.23217e-06	1.0396e-05	1.42853e-05	1.46435e-06	2.08011e-05	4.84546e-05	6.22425e-06	6.06094e-06	2.10752e-06	3.61687e-06	7.94754e-06	2.49939e-05	3.33917e-06	1.05137e-05	3.97077e-06	6.91652e-06	6.7202e-06	2.40117e-06	3.90911e-06	8.83982e-06	1.69388e-06	1.29086e-06	1.04807e-05	1.28773e-06	2.57218e-06	2.39532e-05	1.81871e-06	4.15781e-06	2.37257e-05	5.43682e-06	6.10511e-06	1.95666e-05	8.25635e-06	1.7617e-05
k__Bacteria	p__Proteobacteria	c__Alphaproteobacteria	o__Caulobacterales	f__Caulobacteraceae	g__Caulobacter	s__vibrioides	3.38211e-06	6.50898e-07	6.7528e-07	1.39511e-06	6.39753e-06	3.69448e-06	4.18385e-06	9.63015e-06	2.45419e-05	6.22425e-06	2.08998e-06	5.74779e-07	1.80844e-06	7.43479e-06	1.9281e-05	4.67484e-06	1.25355e-05	9.46875e-06	9.51022e-06	1.40655e-06	2.20107e-06	2.17173e-07	9.26076e-06	1.18572e-05	1.00041e-05	8.2972e-06	7.40445e-06	1.28609e-05	1.23693e-05	1.1367e-06	2.44577e-06	5.45902e-06	5.43682e-06	1.09249e-05	4.89166e-06	2.29998e-05	1.21964e-05
k__Bacteria	p__Proteobacteria	c__Alphaproteobacteria	o__Caulobacterales	f__Caulobacteraceae	g__Brevundimonas	s__subvibrioides	1.3317e-05	1.46452e-06	4.72696e-06	5.58043e-06	7.19723e-06	4.67968e-06	5.22981e-06	1.00154e-05	1.79345e-05	1.06331e-05	2.50798e-06	3.83186e-06	7.83655e-06	1.05113e-05	2.26136e-05	9.12707e-06	1.57705e-05	1.61885e-05	1.9885e-05	1.40655e-06	4.20204e-06	3.69193e-06	1.38911e-05	1.18572e-05	1.25859e-05	8.2972e-06	2.06037e-05	2.90289e-05	1.13876e-05	4.0921e-06	5.13612e-06	1.07081e-05	1.1262e-05	9.31832e-06	1.4675e-05	3.00767e-05	1.38226e-05
k__Bacteria	p__Proteobacteria	c__Alphaproteobacteria	o__Caulobacterales	f__Caulobacteraceae	g__Asticcacaulis	s__excentricus	9.51218e-06	2.92904e-06	5.17715e-06	3.62728e-06	5.06472e-06	5.17227e-06	7.53093e-06	4.23727e-06	8.49528e-06	5.18687e-06	4.17996e-06	4.02345e-06	5.42531e-06	4.6147e-06	1.14258e-05	6.23312e-06	1.09181e-05	1.16069e-05	5.18739e-06	2.03169e-06	1.56076e-05	1.73738e-05	1.01026e-05	1.3551e-05	2.09764e-05	1.09174e-05	1.99598e-05	1.87402e-05	1.04059e-05	3.41009e-06	2.93492e-06	7.7686e-06	8.15523e-06	8.03304e-06	1.14139e-05	1.82819e-05	7.85988e-06
k__Bacteria	p__Proteobacteria	c__Alphaproteobacteria	o__Rickettsiales	f__Rickettsiaceae	g__Rickettsia	s__	2.74796e-06	9.76347e-07	2.47603e-06	1.67413e-06	2.9322e-06	7.38896e-07	6.27577e-07	0	1.5732e-06	1.29672e-06	6.26994e-07	2.29911e-06	3.01406e-06	2.82009e-06	6.18897e-06	8.90445e-07	4.04372e-07	2.74899e-06	2.01732e-06	3.12568e-07	1.00049e-06	0	2.73613e-06	0	0	3.93025e-06	6.43865e-07	1.10236e-06	3.92675e-07	6.82017e-07	1.95662e-06	8.39849e-07	0	0	4.07638e-07	0	2.7103e-06
k__Bacteria	p__Proteobacteria	c__Alphaproteobacteria	o__Rickettsiales	f__Rickettsiaceae	g__Rickettsia	s__felis	5.07316e-06	2.27814e-06	2.92621e-06	1.11609e-06	2.39908e-06	2.95559e-06	7.11254e-06	1.92603e-06	2.83176e-06	2.85278e-06	5.01595e-06	4.21504e-06	2.41125e-06	2.05098e-06	2.14234e-06	2.0035e-06	4.04372e-07	1.22177e-06	1.15275e-06	9.37703e-07	0	0	0	0	0	4.36695e-07	0	0	4.12309e-06	9.09356e-07	1.95662e-06	1.6797e-06	4.27179e-06	4.81982e-06	3.66874e-06	1.17948e-06	1.35515e-06
k__Bacteria	p__Proteobacteria	c__Alphaproteobacteria	o__Rickettsiales	f__Rickettsiaceae	g__Rickettsia	s__bellii	6.34145e-07	7.3226e-06	1.37307e-05	1.42301e-05	1.97257e-05	7.63526e-06	6.27577e-06	3.42833e-05	1.00685e-05	1.08924e-05	6.06094e-06	9.57964e-06	1.1152e-05	1.48696e-05	2.09473e-05	8.23662e-06	2.79017e-05	1.89375e-05	9.79841e-06	5.31365e-06	0	0	1.22074e-05	0	6.45428e-07	5.63336e-05	6.43865e-07	1.10236e-06	3.1414e-06	2.95541e-06	8.07104e-06	4.40921e-06	1.98056e-05	1.31742e-05	3.3834e-05	4.54099e-05	6.2337e-06
k__Bacteria	p__Proteobacteria	c__Alphaproteobacteria	o__Rickettsiales	f__Rickettsiaceae	g__Rickettsia	s__prowazekii	0	0	0	0	0	0	0	0	0	0	0	0	0	0	0	0	0	0	0	0	0	0	0	0	0	0	0	0	0	0	2.44577e-07	0	0	0	0	0	0
k__Bacteria	p__Proteobacteria	c__Alphaproteobacteria	o__Rickettsiales	f__Rickettsiaceae	g__Orientia	s__tsutsugamushi	1.90244e-06	1.13907e-06	2.25093e-06	3.34826e-06	3.99846e-06	1.47779e-06	1.04596e-06	1.15562e-06	6.2928e-07	1.29672e-06	1.46299e-06	2.10752e-06	5.42531e-06	2.30735e-06	4.76075e-06	6.67834e-07	3.63935e-06	2.1381e-06	2.30551e-06	3.12568e-07	1.00049e-06	4.34345e-07	1.4733e-06	2.41983e-07	1.29086e-06	1.74678e-06	6.43865e-07	1.10236e-06	9.81689e-07	1.59137e-06	3.91323e-06	1.88966e-06	3.88344e-07	1.60661e-06	1.22291e-06	1.76922e-06	3.25237e-06
k__Bacteria	p__Proteobacteria	c__Alphaproteobacteria	o__Rickettsiales	f__Anaplasmataceae	g__Wolbachia	s__endosymbiont of Culex quinquefasciatus	3.80487e-06	4.88174e-07	2.70112e-06	5.30141e-06	2.66564e-07	7.38896e-07	2.30112e-06	0	3.1464e-07	0	2.08998e-07	1.53274e-06	6.32952e-06	2.56372e-07	0	2.22611e-07	0	0	0	4.68851e-07	0	0	0	0	0	0	0	0	3.92675e-07	1.04576e-05	5.13612e-06	4.19924e-07	8.54357e-06	6.10511e-06	4.07638e-07	2.35896e-06	4.33649e-06
k__Bacteria	p__Proteobacteria	c__Alphaproteobacteria	o__Rickettsiales	f__Anaplasmataceae	g__Wolbachia	s__endosymbiont of Brugia malayi	4.22763e-07	1.46452e-06	4.50187e-07	1.39511e-06	2.39908e-06	1.72409e-06	1.04596e-06	2.69644e-06	2.51712e-06	2.33409e-06	1.04499e-06	5.74779e-07	3.91828e-06	4.10195e-06	0	0	3.63935e-06	0	2.88188e-07	9.37703e-07	0	0	1.89425e-06	0	0	1.31008e-06	0	0	1.96338e-06	4.54678e-07	7.33731e-07	2.51955e-06	7.76688e-07	5.14114e-06	3.26111e-06	5.89739e-07	1.08412e-06
k__Bacteria	p__Proteobacteria	c__Alphaproteobacteria	o__Rickettsiales	f__Anaplasmataceae	g__Ehrlichia	s__chaffeensis	5.70731e-06	4.39356e-06	2.25093e-07	1.39511e-06	1.35948e-05	1.45316e-05	2.09192e-07	1.84899e-05	2.3598e-05	4.1495e-06	4.38896e-06	7.66371e-07	2.10984e-06	2.56372e-06	4.76075e-07	2.22611e-07	2.42623e-06	0	2.88188e-07	2.96939e-06	0	0	4.63038e-06	0	0	2.18347e-06	0	0	1.31546e-05	0	4.89154e-07	1.51173e-05	3.88344e-07	6.42643e-07	1.75284e-05	1.17948e-06	1.62618e-06
k__Bacteria	p__Proteobacteria	c__Alphaproteobacteria	o__Rickettsiales	f__Anaplasmataceae	g__Micavibrio	s__aeruginosavorus	3.38211e-06	9.60075e-06	1.37307e-05	1.72993e-05	2.55901e-05	1.28075e-05	8.78608e-06	3.38981e-05	1.51027e-05	2.04881e-05	1.08679e-05	1.32199e-05	2.20026e-05	2.58936e-05	3.14209e-05	2.02576e-05	4.1246e-05	2.19919e-05	2.53606e-05	7.18905e-06	1.0205e-05	1.10758e-05	2.77823e-05	8.95337e-06	4.518e-06	6.1574e-05	6.43865e-06	1.06562e-05	6.67548e-06	1.02303e-05	1.29626e-05	1.6587e-05	2.71841e-05	2.15285e-05	4.19867e-05	6.782e-05	1.95142e-05
k__Bacteria	p__Proteobacteria	c__Alphaproteobacteria	o__Rickettsiales	f__Anaplasmataceae	g__Polymorphum	s__gilvum	5.91869e-06	2.44087e-06	2.92621e-06	5.58043e-06	7.19723e-06	5.91117e-06	6.27577e-06	4.23727e-06	1.95077e-05	1.03737e-05	2.08998e-06	5.17301e-06	1.08506e-05	9.99851e-06	2.45179e-05	1.38019e-05	1.94099e-05	1.61885e-05	2.30551e-05	3.59453e-06	1.14055e-05	2.82324e-05	1.74692e-05	2.807e-05	2.9367e-05	2.31448e-05	2.3823e-05	3.08662e-05	1.09949e-05	7.95687e-06	6.84815e-06	1.1128e-05	1.47571e-05	1.703e-05	7.74513e-06	3.77433e-05	1.68039e-05
k__Bacteria	p__Proteobacteria	c__Alphaproteobacteria	o__Rickettsiales	f__Anaplasmataceae	g__Candidatus Puniceispirillum	s__marinum	4.01625e-06	1.62725e-07	4.50187e-07	5.58043e-07	5.33128e-07	4.92598e-07	6.27577e-07	0	6.2928e-07	1.29672e-06	8.35992e-07	1.72434e-06	1.80844e-06	1.7946e-06	2.61841e-06	2.67134e-06	3.23498e-06	1.52722e-06	1.44094e-06	2.50054e-06	1.80087e-06	4.7778e-06	4.84085e-06	1.4519e-06	1.93628e-06	3.93025e-06	1.93159e-06	3.67455e-06	1.96338e-07	2.27339e-07	2.69035e-06	1.25977e-06	7.76688e-07	9.63964e-07	1.22291e-06	1.76922e-06	5.42061e-07
k__Bacteria	p__Proteobacteria	c__Alphaproteobacteria	o__Pelagibacterales	f__Pelagibacteraceae	g__	s__	1.90244e-06	4.88174e-07	4.50187e-07	0	7.99692e-07	4.92598e-07	1.04596e-06	7.70412e-07	1.88784e-06	1.55606e-06	6.26994e-07	9.57964e-07	9.04218e-07	1.53823e-06	1.9043e-06	0	2.02186e-06	0	0	1.09399e-06	0	0	1.26283e-06	0	0	4.36695e-07	0	0	9.81689e-07	4.54678e-07	2.44577e-07	1.04981e-06	0	1.28529e-06	1.63055e-06	0	0
k__Bacteria	p__Proteobacteria	c__Alphaproteobacteria	o__Pelagibacterales	f__Pelagibacteraceae	g__	s__alpha proteobacterium HIMB59	6.34145e-07	3.25449e-07	1.12547e-06	2.79022e-07	5.33128e-07	4.92598e-07	8.36769e-07	1.92603e-06	9.4392e-07	7.78031e-07	6.26994e-07	1.91593e-07	2.41125e-06	2.56372e-06	1.19019e-06	1.33567e-06	1.61749e-06	1.52722e-06	8.64565e-07	1.56284e-07	4.00194e-07	6.94952e-06	2.10472e-06	1.69388e-06	2.90443e-06	7.86051e-06	5.79478e-06	7.71655e-06	5.89013e-07	1.1367e-06	7.33731e-07	4.19924e-07	7.76688e-07	1.28529e-06	2.44583e-06	5.89739e-06	8.13091e-07
k__Bacteria	p__Proteobacteria	c__Alphaproteobacteria	o__Magnetococcales	f__Magnetococcaceae	g__Magnetococcus	s__marinus	1.05691e-06	3.25449e-07	1.35056e-06	2.5112e-06	5.33128e-07	2.46299e-06	6.27577e-07	3.85206e-07	1.88784e-06	1.03737e-06	8.35992e-07	3.25708e-06	3.61687e-06	3.07647e-06	5.95094e-06	2.0035e-06	5.25684e-06	5.80343e-06	4.03464e-06	3.12568e-07	1.34065e-05	0	3.78849e-06	3.87173e-06	0	3.93025e-06	7.72638e-06	3.67455e-07	1.96338e-07	2.95541e-06	9.78308e-07	6.29887e-07	3.10675e-06	2.57057e-06	3.26111e-06	2.9487e-06	1.89721e-06
k__Bacteria	p__Proteobacteria	c__Alphaproteobacteria	o__Parvularculales	f__Parvularculaceae	g__Parvularcula	s__bermudensis	1.26829e-06	6.50898e-07	0	0	2.66564e-07	7.38896e-07	1.25515e-06	7.70412e-07	2.20248e-06	7.78031e-07	6.26994e-07	3.83186e-07	0	1.28186e-06	4.76075e-06	3.33917e-06	2.02186e-06	2.44355e-06	1.44094e-06	9.37703e-07	0	0	2.10472e-06	0	0	1.31008e-06	0	3.67455e-07	5.89013e-07	4.54678e-07	2.44577e-07	1.6797e-06	3.4951e-06	9.63964e-07	2.85347e-06	2.35896e-06	1.08412e-06
k__Bacteria	p__Proteobacteria	c__Acidithiobacillia	o__Acidithiobacillales	f__Acidithiobacillaceae	g__Acidithiobacillus	s__	7.39836e-06	8.13623e-07	1.35056e-06	2.23217e-06	3.99846e-06	7.38896e-07	1.04596e-06	2.31124e-06	4.09032e-06	2.07475e-06	3.34397e-06	1.53274e-06	2.10984e-06	5.64019e-06	2.14234e-06	1.78089e-06	4.04372e-06	3.05443e-06	2.88188e-06	1.09399e-06	0	2.17173e-07	5.05132e-06	2.41983e-07	0	3.93025e-06	0	0	1.17803e-06	9.09356e-07	9.78308e-07	6.29887e-06	3.88344e-07	3.21321e-06	1.10062e-05	1.76922e-06	8.13091e-07
k__Bacteria	p__Proteobacteria	c__Acidithiobacillia	o__Acidithiobacillales	f__Acidithiobacillaceae	g__Acidithiobacillus	s__ferrooxidans	6.76421e-06	2.27814e-06	2.92621e-06	5.58043e-06	6.39753e-06	3.94078e-06	5.439e-06	5.39289e-06	5.03424e-06	5.18687e-06	4.38896e-06	4.78982e-06	1.47689e-05	1.41005e-05	6.42701e-06	5.12006e-06	1.49618e-05	7.0252e-06	8.64565e-06	2.03169e-06	5.00243e-06	1.2596e-05	1.45226e-05	5.32362e-06	1.06496e-05	1.31008e-05	3.21932e-06	1.35958e-05	4.51577e-06	4.0921e-06	5.38069e-06	1.04981e-05	3.88344e-06	1.18889e-05	1.58979e-05	1.17948e-05	5.14958e-06
k__Bacteria	p__Proteobacteria	c__Acidithiobacillia	o__Acidithiobacillales	f__Acidithiobacillaceae	g__Acidithiobacillus	s__ferrivorans	1.01463e-05	0	2.02584e-06	3.06924e-06	5.33128e-07	1.97039e-06	8.36769e-07	1.15562e-06	6.2928e-07	5.18687e-07	8.35992e-07	2.10752e-06	8.43937e-06	5.12744e-06	6.18897e-06	2.67134e-06	6.46996e-06	3.35988e-06	3.17007e-06	1.09399e-06	2.00097e-07	0	3.57802e-06	0	0	4.36695e-06	0	3.67455e-07	0	2.27339e-06	1.46746e-06	2.09962e-06	3.10675e-06	1.60661e-06	1.63055e-06	2.35896e-06	2.7103e-06
k__Bacteria	p__Proteobacteria	c__Acidithiobacillia	o__Acidithiobacillales	f__Acidithiobacillaceae	g__Acidithiobacillus	s__caldus	9.93494e-06	3.25449e-07	9.00374e-07	0	4.26502e-06	6.40377e-06	3.55627e-06	4.23727e-06	6.60744e-06	7.26162e-06	2.08998e-07	9.57964e-07	6.02812e-07	2.30735e-06	1.45203e-05	6.01051e-06	1.13224e-05	1.67994e-05	1.49858e-05	1.56284e-07	1.60078e-06	0	3.57802e-06	1.59709e-05	1.09723e-05	7.86051e-06	1.96379e-05	3.01313e-05	1.17803e-06	2.27339e-06	7.33731e-07	3.77932e-06	1.2427e-05	1.86366e-05	7.74513e-06	3.36152e-05	1.62618e-06
k__Bacteria	p__Firmicutes	c__	o__	f__	g__	s__	0.00163905	0.000164514	0.000521992	0.000479917	0.000731985	0.000874114	0.000517333	0.00118836	0.001195	0.000979022	0.000293642	0.0004102	0.000862925	0.000789626	0.00161627	0.00079027	0.00157139	0.00174591	0.00106976	0.000226455	7.4036e-05	9.77277e-06	0.000958068	0.00173405	0.000151676	0.00172058	0.00363784	0.000510762	0.000132135	0.000347601	0.000573777	0.000414046	0.00155454	0.000936009	0.00101583	0.00337331	0.00053664
k__Bacteria	p__Firmicutes	c__Clostridia	o__	f__	g__	s__	6.9756e-05	1.90388e-05	3.91663e-05	3.93421e-05	4.93143e-05	3.34966e-05	2.21744e-05	8.85974e-05	3.46104e-05	4.3051e-05	2.08998e-05	3.54447e-05	6.2391e-05	6.22984e-05	0.000108307	4.36318e-05	9.82625e-05	8.43024e-05	5.44676e-05	1.75038e-05	4.00194e-06	4.34345e-07	8.69249e-05	1.86327e-05	1.93628e-05	0.000136685	3.18713e-05	3.6378e-05	7.65717e-06	2.13699e-05	3.9866e-05	3.14943e-05	5.78633e-05	5.26967e-05	8.112e-05	0.000150384	4.30938e-05
k__Bacteria	p__Firmicutes	c__Clostridia	o__Clostridiales	f__	g__	s__	0.00162637	0.000554565	0.00104376	0.00106698	0.00143785	0.000762049	0.000586575	0.003057	0.000908995	0.000985246	0.000760126	0.00099111	0.00141751	0.00177589	0.00224565	0.00112753	0.00330251	0.00206541	0.00131443	0.000564966	1.70083e-05	3.90911e-06	0.00212934	8.68718e-05	8.29375e-05	0.00428092	0.000327727	0.000406038	0.000240906	0.000556299	0.000893929	0.000597972	0.00176347	0.00139036	0.00255222	0.00407038	0.000918251
k__Bacteria	p__Firmicutes	c__Clostridia	o__Clostridiales	f__Lachnospiraceae	g__	s__	0.000816779	0.000147103	0.00026516	0.000276232	0.000350265	0.000206891	0.000152083	0.000771568	0.000232519	0.000255713	0.000226136	0.000248879	0.000378566	0.000540176	0.000601045	0.0003239	0.000916712	0.000623716	0.000387902	0.000182227	4.40214e-06	1.52021e-06	0.00065141	2.56502e-05	1.5813e-05	0.00123541	0.000115252	0.000162415	6.89145e-05	0.000137995	0.000208869	0.000193375	0.000479217	0.000349919	0.000694615	0.00118833	0.000223329
k__Bacteria	p__Firmicutes	c__Clostridia	o__Clostridiales	f__Lachnospiraceae	g__Lachnoclostridium	s__	3.42438e-05	5.35364e-05	0.000102643	9.76576e-05	0.000134082	6.45303e-05	5.5436e-05	0.000266177	8.08625e-05	8.71394e-05	5.87284e-05	6.95482e-05	0.000110013	0.000128699	0.000200904	9.92847e-05	0.000278208	0.000169827	0.000110376	4.14152e-05	0	0	0.000139122	7.25949e-07	3.22714e-07	0.000377304	5.79478e-06	5.87928e-06	2.33642e-05	4.97872e-05	6.77478e-05	4.82913e-05	0.000173202	0.000118568	0.000227054	0.000435228	7.9683e-05
k__Bacteria	p__Firmicutes	c__Clostridia	o__Clostridiales	f__Lachnospiraceae	g__Lachnoclostridium	s__[Clostridium] saccharolyticum	0.00116915	0.00186059	0.0036724	0.00363593	0.00470325	0.00228122	0.00200971	0.00949417	0.00292363	0.00312405	0.00216626	0.00266831	0.00412112	0.00496003	0.00697283	0.00371227	0.00940408	0.00610734	0.00421533	0.00160738	1.4407e-05	7.1667e-06	0.00499681	4.47668e-05	3.58213e-05	0.0142131	0.000267526	0.000471812	0.00080577	0.00170527	0.00274587	0.0017704	0.00595021	0.0040644	0.00863296	0.0152743	0.00291087
k__Bacteria	p__Firmicutes	c__Clostridia	o__Clostridiales	f__Lachnospiraceae	g__Lachnoclostridium	s__phytofermentans	0.000342861	9.24275e-05	0.000178949	0.000180527	0.000254569	0.000144085	0.000117984	0.000488441	0.000199167	0.000212402	0.000154032	0.000150784	0.000238111	0.000366099	0.000474171	0.000253777	0.000621925	0.000431592	0.000299428	0.00012362	2.60126e-06	2.60607e-06	0.000444516	6.29155e-06	5.48614e-06	0.00082579	4.44267e-05	4.48295e-05	4.4176e-05	9.50277e-05	0.000160687	0.000131646	0.000347568	0.00024806	0.000442287	0.000850404	0.000159366
k__Bacteria	p__Firmicutes	c__Clostridia	o__Clostridiales	f__Lachnospiraceae	g__	s__[Eubacterium] rectale	0.0938327	0.00165816	0.00170441	0.00154718	0.0030263	0.00110958	0.000780706	0.00386631	0.00130733	0.00126223	0.00209813	0.00402671	0.00438968	0.0031421	0.00505782	0.00185012	0.00417878	0.00350557	0.00182971	0.0043289	0.000117457	0.000316638	0.00602244	0.00522005	0.00345627	0.00749805	0.0293042	0.0435092	0.00282471	0.00278536	0.0027532	0.00397165	0.00816649	0.0134794	0.00685117	0.0130079	0.00283389
k__Bacteria	p__Firmicutes	c__Clostridia	o__Clostridiales	f__Lachnospiraceae	g__Roseburia	s__hominis	0.00826566	0.00149153	0.00286544	0.00277515	0.003794	0.00191719	0.00155744	0.00727885	0.00241675	0.00262663	0.00243901	0.0022675	0.00373924	0.00539099	0.00660911	0.00329598	0.00873364	0.00572523	0.00378305	0.00177257	3.24157e-05	1.23788e-05	0.00599066	0.000150029	8.45511e-05	0.0122178	0.000909137	0.000791865	0.00072645	0.00134971	0.00244332	0.00249456	0.00494013	0.00377424	0.00828198	0.0126051	0.00250757
k__Bacteria	p__Firmicutes	c__Clostridia	o__Clostridiales	f__Lachnospiraceae	g__Butyrivibrio	s__proteoclasticus	0.00039169	0.000162399	0.00032526	0.00029939	0.000405977	0.000227334	0.000196013	0.000815481	0.000305515	0.000287612	0.000231779	0.00028145	0.000391225	0.000533254	0.000720778	0.000359963	0.000915903	0.000628297	0.00041845	0.000198168	5.40262e-06	1.08586e-06	0.000702765	2.56502e-05	2.96897e-05	0.00139087	9.17507e-05	8.41472e-05	6.81292e-05	0.000158455	0.000256561	0.000187286	0.00052776	0.000381409	0.000695023	0.00136466	0.000264255
k__Bacteria	p__Firmicutes	c__Clostridia	o__Clostridiales	f__Lachnospiraceae	g__Cellulosilyticum	s__lentocellum	0.000150081	2.40832e-05	4.86202e-05	5.85946e-05	8.58336e-05	5.22153e-05	3.1588e-05	0.000137519	6.38719e-05	6.25018e-05	4.99505e-05	4.63655e-05	7.83655e-05	0.000118444	0.000131159	7.19035e-05	0.000197334	0.000122483	8.27101e-05	3.84458e-05	1.40068e-06	1.08586e-06	0.000170272	3.38776e-05	2.38808e-05	0.000286908	8.98191e-05	4.22573e-05	1.2762e-05	2.86447e-05	4.25564e-05	4.05227e-05	0.0001033	7.1976e-05	0.000136559	0.000238844	4.93275e-05
k__Bacteria	p__Firmicutes	c__Clostridia	o__Clostridiales	f__Clostridiaceae	g__	s__	9.30079e-06	0	3.3764e-06	1.95315e-06	4.53159e-06	1.23149e-06	1.46435e-06	5.00768e-06	1.25856e-06	1.29672e-06	6.26994e-07	1.53274e-06	3.61687e-06	4.87107e-06	4.28467e-06	2.0035e-06	7.2787e-06	2.74899e-06	1.44094e-06	1.40655e-06	0	0	3.99896e-06	0	0	8.2972e-06	0	0	0	1.1367e-06	2.44577e-06	8.39849e-07	3.4951e-06	1.92793e-06	3.26111e-06	9.43583e-06	2.16824e-06
k__Bacteria	p__Firmicutes	c__Clostridia	o__Clostridiales	f__Clostridiaceae	g__Clostridium	s__	0.000142471	3.23822e-05	4.74947e-05	5.71995e-05	0.000109291	6.921e-05	5.10429e-05	0.000162942	0.000102887	9.2067e-05	3.97096e-05	4.82814e-05	6.51037e-05	0.000103574	0.000160199	8.52601e-05	0.000179946	0.000156693	9.85604e-05	2.60994e-05	3.60175e-06	0	0.000104815	0.000140108	0.000205892	0.000257213	0.000397587	0.000362678	1.25656e-05	2.40979e-05	4.23118e-05	3.3384e-05	0.00017359	0.000112463	0.000135336	0.000393356	4.74303e-05
k__Bacteria	p__Firmicutes	c__Clostridia	o__Clostridiales	f__Clostridiaceae	g__Clostridium	s__sp. SY8519	0.000673462	0.000588575	0.00122158	0.00118249	0.00159778	0.000806382	0.000679038	0.0032026	0.00104523	0.00110506	0.000729194	0.000927693	0.00143349	0.00169923	0.00238966	0.00120366	0.00320869	0.00211092	0.00142221	0.000561059	2.12103e-05	9.5556e-06	0.00180627	8.92917e-05	9.84278e-05	0.00483115	0.000217626	0.000289187	0.000277425	0.000527427	0.000920588	0.000689306	0.00203492	0.00143374	0.00294682	0.0052133	0.000951317
k__Bacteria	p__Firmicutes	c__Clostridia	o__Clostridiales	f__Clostridiaceae	g__Clostridium	s__pasteurianum	3.02276e-05	3.49858e-05	6.82033e-05	9.0403e-05	8.61002e-05	4.67968e-05	3.9119e-05	0.000182973	6.60744e-05	6.6392e-05	3.80376e-05	5.93938e-05	9.67513e-05	9.48577e-05	0.000147821	7.1013e-05	0.000204612	0.000129813	7.72345e-05	3.15693e-05	2.20107e-06	8.90408e-06	0.000105657	3.38776e-05	5.16343e-05	0.000282542	9.17507e-05	8.12075e-05	1.64924e-05	3.86476e-05	6.55466e-05	4.30423e-05	0.000118057	9.12553e-05	0.000176507	0.000332613	7.69727e-05
k__Bacteria	p__Firmicutes	c__Clostridia	o__Clostridiales	f__Clostridiaceae	g__Clostridium	s__kluyveri	3.78373e-05	3.44976e-05	5.5373e-05	6.22219e-05	9.1698e-05	4.06393e-05	3.68179e-05	0.00015909	5.78937e-05	6.37985e-05	3.74106e-05	3.92765e-05	6.45009e-05	8.6141e-05	0.000106403	5.87694e-05	0.000186011	0.000105683	6.62833e-05	2.25049e-05	2.00097e-07	0	8.43992e-05	1.74228e-05	3.13033e-05	0.000275118	4.12073e-05	8.19425e-05	1.31546e-05	2.31886e-05	5.23395e-05	3.63235e-05	0.000107183	7.294e-05	0.00016917	0.000309613	4.33649e-05
k__Bacteria	p__Firmicutes	c__Clostridia	o__Clostridiales	f__Clostridiaceae	g__Clostridium	s__sp. BNL1100	3.57235e-05	2.88022e-05	6.19007e-05	6.08267e-05	8.42342e-05	4.97524e-05	3.2634e-05	0.000169491	6.22987e-05	6.01677e-05	3.76196e-05	4.61739e-05	7.47487e-05	9.46013e-05	0.000114734	5.67659e-05	0.000152044	9.77419e-05	6.65715e-05	2.56305e-05	4.00194e-07	2.17173e-07	8.39783e-05	1.62129e-05	4.09847e-05	0.000248479	5.2475e-05	6.68768e-05	1.31546e-05	3.04634e-05	4.47576e-05	3.27541e-05	9.78627e-05	7.13334e-05	0.000156941	0.000238255	4.93275e-05
k__Bacteria	p__Firmicutes	c__Clostridia	o__Clostridiales	f__Clostridiaceae	g__Clostridium	s__tetani	7.92681e-05	2.22933e-05	2.63359e-05	2.31588e-05	8.90324e-05	6.37914e-05	5.10429e-05	0.000110169	0.000107922	8.94735e-05	2.92597e-05	2.66314e-05	3.49631e-05	7.10151e-05	0.000158295	8.39245e-05	0.000156896	0.000164023	0.000110088	2.59431e-05	4.60224e-06	4.34345e-07	0.000100816	0.000175922	0.000213314	0.000203063	0.000455856	0.000366353	1.21729e-05	2.20519e-05	2.5436e-05	3.86331e-05	0.000154949	0.000105393	9.94637e-05	0.000393356	2.79161e-05
k__Bacteria	p__Firmicutes	c__Clostridia	o__Clostridiales	f__Clostridiaceae	g__Clostridium	s__saccharobutylicum	5.45365e-05	1.38316e-05	2.1609e-05	2.17637e-05	6.77072e-05	3.74374e-05	2.65674e-05	7.97377e-05	6.57597e-05	5.18687e-05	1.60928e-05	1.59022e-05	3.28532e-05	3.99941e-05	6.23658e-05	3.00525e-05	9.13882e-05	7.39173e-05	4.09228e-05	1.00022e-05	2.00097e-07	0	4.5041e-05	8.80818e-05	0.000129086	0.000138869	0.000261087	0.000234069	7.2645e-06	1.00029e-05	2.05445e-05	1.49073e-05	9.20376e-05	5.36607e-05	6.03304e-05	0.000222332	2.08693e-05
k__Bacteria	p__Firmicutes	c__Clostridia	o__Clostridiales	f__Clostridiaceae	g__Clostridium	s__perfringens	7.84226e-05	1.07398e-05	2.20592e-05	1.95315e-05	4.82481e-05	3.57133e-05	1.6317e-05	7.51152e-05	5.34888e-05	3.78642e-05	8.35992e-06	1.14956e-05	2.65237e-05	2.92264e-05	5.78431e-05	2.02576e-05	5.29728e-05	4.3373e-05	3.34299e-05	6.25135e-06	4.40214e-06	4.34345e-07	3.19917e-05	9.07436e-05	0.000141026	8.69023e-05	0.000294568	0.00024399	7.06816e-06	9.77558e-06	1.71204e-05	9.02838e-06	6.91253e-05	4.27358e-05	2.64965e-05	0.000139768	1.97852e-05
k__Bacteria	p__Firmicutes	c__Clostridia	o__Clostridiales	f__Clostridiaceae	g__Clostridium	s__acetobutylicum	1.14146e-05	6.83443e-06	1.39558e-05	1.2556e-05	4.02512e-05	2.58614e-05	1.92457e-05	4.81508e-05	4.18471e-05	3.06025e-05	7.10593e-06	1.01544e-05	1.929e-05	2.4099e-05	3.8324e-05	1.86994e-05	5.37815e-05	4.6122e-05	2.39196e-05	5.00108e-06	0	6.51518e-07	2.52566e-05	7.59826e-05	6.3252e-05	8.38454e-05	0.000220846	0.000117586	5.10478e-06	6.13815e-06	1.00277e-05	6.92875e-06	6.9902e-05	2.85976e-05	3.66874e-05	0.000164537	8.94401e-06
k__Bacteria	p__Firmicutes	c__Clostridia	o__Clostridiales	f__Clostridiaceae	g__Clostridium	s__beijerinckii	2.85365e-05	9.43802e-06	1.01292e-05	8.09163e-06	3.94515e-05	2.29058e-05	1.42251e-05	5.54697e-05	4.62521e-05	3.3196e-05	1.23309e-05	8.62168e-06	1.14534e-05	2.33299e-05	3.73719e-05	1.55828e-05	4.97378e-05	4.18458e-05	2.39196e-05	4.37595e-06	0	0	2.52566e-05	6.53354e-05	0.000112627	9.12692e-05	0.000211832	0.000206142	5.49746e-06	2.50073e-06	8.07104e-06	1.00782e-05	4.46596e-05	4.17718e-05	3.46492e-05	0.00013564	7.58885e-06
k__Bacteria	p__Firmicutes	c__Clostridia	o__Clostridiales	f__Clostridiaceae	g__Clostridium	s__saccharoperbutylacetonicum	3.9317e-05	9.43802e-06	1.80075e-06	6.4175e-06	5.17134e-05	3.34966e-05	2.42663e-05	4.54543e-05	7.64575e-05	4.92753e-05	8.15092e-06	5.74779e-06	1.41661e-05	2.74318e-05	4.87977e-05	2.24837e-05	5.8634e-05	5.95615e-05	3.83291e-05	5.15736e-06	2.00097e-07	0	3.93582e-05	0.0001343	0.000163939	9.73829e-05	0.000413361	0.000348715	5.49746e-06	4.77412e-06	7.58188e-06	5.24906e-06	8.85425e-05	4.36997e-05	3.05729e-05	0.000208178	9.21504e-06
k__Bacteria	p__Firmicutes	c__Clostridia	o__Clostridiales	f__Clostridiaceae	g__Clostridium	s__botulinum	0.000142471	2.40832e-05	2.92621e-06	4.74337e-06	0.000150076	0.000105416	5.71095e-05	0.000144452	0.00017022	0.000128894	1.86008e-05	3.64026e-06	1.20562e-05	6.8195e-05	0.000108545	6.38895e-05	0.000157301	0.000137755	9.27967e-05	1.35967e-05	2.00097e-07	6.51518e-07	8.52411e-05	0.000372412	0.000566041	0.000243676	0.00109811	0.000979267	1.80631e-05	2.27339e-06	5.62527e-06	2.7925e-05	0.000239608	0.000142024	7.45978e-05	0.000516022	4.60752e-06
k__Bacteria	p__Firmicutes	c__Clostridia	o__Clostridiales	f__Clostridiaceae	g__Clostridium	s__cellulovorans	5.47479e-05	4.88174e-06	9.67902e-06	4.74337e-06	1.75932e-05	1.67483e-05	1.12964e-05	1.69491e-05	2.73737e-05	1.86727e-05	9.82291e-06	6.89734e-06	6.93234e-06	1.9997e-05	1.95191e-05	1.0908e-05	2.87104e-05	2.413e-05	1.35449e-05	6.7202e-06	0	2.17173e-07	2.79928e-05	3.43616e-05	4.25983e-05	5.10933e-05	0.000109135	6.50395e-05	5.30112e-06	3.63742e-06	3.1795e-06	6.71879e-06	2.29123e-05	1.67087e-05	1.26368e-05	5.24868e-05	3.5234e-06
k__Bacteria	p__Firmicutes	c__Clostridia	o__Clostridiales	f__Clostridiaceae	g__Clostridium	s__autoethanogenum	8.66665e-06	2.27814e-06	2.70112e-06	8.37065e-07	4.26502e-06	2.21669e-06	2.7195e-06	4.62247e-06	5.97816e-06	6.22425e-06	1.25399e-06	1.91593e-06	3.31546e-06	6.15293e-06	7.14112e-06	2.0035e-06	1.09181e-05	6.41431e-06	3.45826e-06	1.40655e-06	2.00097e-07	0	5.2618e-06	1.4277e-05	1.54903e-05	1.22275e-05	3.3159e-05	2.97639e-05	1.37436e-06	6.82017e-07	2.69035e-06	3.77932e-06	9.32026e-06	4.17718e-06	5.2993e-06	1.5923e-05	1.62618e-06
k__Bacteria	p__Firmicutes	c__Clostridia	o__Clostridiales	f__Clostridiaceae	g__Clostridium	s__novyi	1.37398e-05	5.85808e-06	0	0	3.59861e-05	2.70929e-05	1.48527e-05	2.85053e-05	5.31742e-05	3.00839e-05	3.97096e-06	7.66371e-07	6.02812e-07	1.66642e-05	3.47535e-05	1.22436e-05	3.8011e-05	3.90968e-05	2.13259e-05	1.71912e-06	0	0	1.62063e-05	0.000111554	0.000148126	5.50235e-05	0.000300363	0.000255381	3.92675e-06	9.09356e-07	2.44577e-07	4.40921e-06	6.67952e-05	4.17718e-05	1.4675e-05	0.000165127	0
k__Bacteria	p__Firmicutes	c__Clostridia	o__Clostridiales	f__Clostridiaceae	g__Alkaliphilus	s__	4.01625e-06	0	2.25093e-07	0	5.33128e-07	2.46299e-07	2.09192e-07	3.85206e-07	1.25856e-06	2.59344e-07	8.35992e-07	1.91593e-06	6.02812e-07	3.07647e-06	4.52271e-06	8.90445e-07	2.83061e-06	3.05443e-06	1.72913e-06	0	0	0	1.05236e-06	2.41983e-07	0	1.74678e-06	1.60966e-06	1.83727e-06	0	9.09356e-07	2.44577e-07	2.09962e-07	0	3.21321e-07	0	5.89739e-07	0
k__Bacteria	p__Firmicutes	c__Clostridia	o__Clostridiales	f__Clostridiaceae	g__Alkaliphilus	s__oremlandii	1.31057e-05	1.28552e-05	2.34097e-05	2.6228e-05	4.29168e-05	1.77335e-05	1.35975e-05	7.58856e-05	3.33518e-05	3.3974e-05	1.33759e-05	1.91593e-05	3.0442e-05	3.66612e-05	5.40345e-05	2.31516e-05	7.2787e-05	4.30675e-05	2.65133e-05	8.43932e-06	0	0	3.91478e-05	1.52449e-05	2.87216e-05	0.000121401	4.7646e-05	4.18899e-05	9.81689e-06	1.29583e-05	2.00553e-05	1.53272e-05	6.01934e-05	3.88799e-05	7.70436e-05	0.000141537	2.03273e-05
k__Bacteria	p__Firmicutes	c__Clostridia	o__Clostridiales	f__Clostridiaceae	g__Alkaliphilus	s__metalliredigens	1.8813e-05	1.35061e-05	2.34097e-05	1.95315e-05	2.87889e-05	1.55168e-05	9.62285e-06	5.97069e-05	1.69906e-05	2.20442e-05	1.29579e-05	1.82013e-05	2.56195e-05	2.69191e-05	4.49891e-05	2.31516e-05	5.29728e-05	3.87913e-05	2.33433e-05	8.43932e-06	0	2.17173e-07	3.24127e-05	7.25949e-07	0	8.47188e-05	2.25353e-06	2.20473e-06	5.10478e-06	1.09123e-05	1.32072e-05	1.21778e-05	3.57277e-05	2.47418e-05	5.38082e-05	0.000110871	1.40936e-05
k__Bacteria	p__Firmicutes	c__Clostridia	o__Clostridiales	f__Clostridiaceae	g__Candidatus Arthromitus	s__sp. SFB-mouse	9.51218e-06	3.74266e-06	1.35056e-06	4.46435e-06	1.49276e-05	1.10834e-05	7.53093e-06	1.23266e-05	2.13955e-05	1.11518e-05	4.59796e-06	2.87389e-06	6.63093e-06	1.23059e-05	2.47559e-05	1.26888e-05	1.98142e-05	2.87117e-05	1.55622e-05	4.8448e-06	1.00049e-06	0	3.51488e-05	6.43674e-05	7.87422e-05	4.1486e-05	0.000136177	0.000116851	1.37436e-06	2.95541e-06	3.66865e-06	3.14943e-06	2.79608e-05	2.7955e-05	7.33749e-06	6.66406e-05	3.79443e-06
k__Bacteria	p__Firmicutes	c__Clostridia	o__Clostridiales	f__Clostridiaceae	g__Candidatus Arthromitus	s__sp. SFB-rat-Yit	6.55283e-06	1.46452e-06	4.50187e-07	0	1.59938e-06	1.72409e-06	8.36769e-07	1.92603e-06	2.83176e-06	1.55606e-06	4.17996e-07	0	2.41125e-06	1.28186e-06	2.85645e-06	1.78089e-06	2.83061e-06	3.35988e-06	2.30551e-06	4.68851e-07	0	0	1.89425e-06	5.56561e-06	8.06785e-06	3.49356e-06	1.35212e-05	1.39633e-05	3.92675e-07	4.54678e-07	7.33731e-07	6.29887e-07	1.16503e-06	2.89189e-06	4.07638e-07	6.48713e-06	0
k__Bacteria	p__Firmicutes	c__Clostridia	o__Clostridiales	f__Peptostreptococcaceae	g__	s__	3.80487e-06	0	0	0	4.26502e-06	0	0	5.00768e-06	6.2928e-07	1.03737e-06	0	0	0	5.12744e-07	2.38037e-07	4.45223e-07	8.08745e-07	3.05443e-07	2.88188e-07	0	0	0	8.41887e-07	2.41983e-07	0	0	1.28773e-06	3.67455e-07	0	0	2.44577e-07	0	3.88344e-07	0	0	0	0
k__Bacteria	p__Firmicutes	c__Clostridia	o__Clostridiales	f__Peptostreptococcaceae	g__Clostridioides	s__difficile	0.00364464	0.000379799	0.00062576	0.000697554	0.00118328	0.000633234	0.000494949	0.00187634	0.000811142	0.000913667	0.000617171	0.000522857	0.00103684	0.00141441	0.00148535	0.00098973	0.00229926	0.00145269	0.00107091	0.000477916	6.80331e-06	6.94952e-06	0.00149793	0.000270053	0.000243649	0.00318438	0.001007	0.00110383	0.000253865	0.000334188	0.000584783	0.00061099	0.00172347	0.00122873	0.0018197	0.00452271	0.00059979
k__Bacteria	p__Firmicutes	c__Clostridia	o__Clostridiales	f__Peptostreptococcaceae	g__Filifactor	s__alocis	0.000135496	0.000216586	0.000430829	0.000451736	0.000490478	0.000264279	0.000189947	0.000924495	0.00031936	0.000330663	0.000191651	0.000291796	0.000346014	0.000394044	0.000542487	0.000251996	0.000797422	0.000581564	0.000245248	0.000111899	2.80136e-06	1.08586e-06	0.00041947	2.8554e-05	4.518e-05	0.00179525	0.000128129	0.000148819	0.000110538	0.000121172	0.000201042	0.000117999	0.00071067	0.000347027	0.00104111	0.00161412	0.000192703
k__Bacteria	p__Firmicutes	c__Clostridia	o__Clostridiales	f__Peptostreptococcaceae	g__Acetoanaerobium	s__sticklandii	2.74796e-05	4.23084e-06	2.25093e-07	2.79022e-07	2.55901e-05	1.69946e-05	1.12964e-05	2.31124e-05	2.32834e-05	1.86727e-05	3.34397e-06	1.34115e-06	1.80844e-06	1.25622e-05	1.73767e-05	9.7949e-06	2.0623e-05	2.62681e-05	1.3833e-05	2.18797e-06	0	0	1.41016e-05	4.74286e-05	6.93835e-05	3.97392e-05	0.000133602	0.000116116	2.35605e-06	2.27339e-07	9.78308e-07	7.55864e-06	3.68927e-05	2.63484e-05	1.30444e-05	8.66917e-05	2.7103e-07
k__Bacteria	p__Firmicutes	c__Clostridia	o__Clostridiales	f__Eubacteriaceae	g__	s__	3.59349e-06	0	0	2.79022e-07	3.99846e-06	2.46299e-06	8.36769e-07	2.73496e-05	6.60744e-06	4.1495e-06	1.46299e-06	5.74779e-07	3.01406e-07	1.20495e-05	4.76075e-06	6.67834e-07	3.31585e-05	1.22177e-05	7.20471e-06	1.40655e-06	0	0	1.26283e-05	9.67931e-07	0	6.55042e-06	6.43865e-07	1.10236e-06	0	6.82017e-07	2.44577e-07	3.77932e-06	0	3.21321e-07	1.22291e-06	0	2.7103e-07
k__Bacteria	p__Firmicutes	c__Clostridia	o__Clostridiales	f__Eubacteriaceae	g__Eubacterium	s__[Eubacterium] eligens	0.0248386	0.000346441	0.000717823	0.000665746	0.00084714	0.000480036	0.000392445	0.00165908	0.000611345	0.000652508	0.000496161	0.000607733	0.000797219	0.00107317	0.00146107	0.000694547	0.00189651	0.0013241	0.000812403	0.000398055	1.88091e-05	4.99497e-06	0.00142931	9.96969e-05	0.000100364	0.00326604	0.000419478	0.000442783	0.000193589	0.00032896	0.000497714	0.000426433	0.00126911	0.000868211	0.00173939	0.00313506	0.000507369
k__Bacteria	p__Firmicutes	c__Clostridia	o__Clostridiales	f__Eubacteriaceae	g__Eubacterium	s__limosum	0.000394861	0.0001362	0.000200558	0.000316411	0.00523318	0.00588383	0.00100308	0.0426007	0.0125211	0.0172036	0.000184545	0.000160172	0.000228767	0.011677	0.0103513	0.0036555	0.0512671	0.0299289	0.0155904	0.000145813	1.34065e-05	9.33842e-06	0.013751	0.00177156	0.000899727	0.00527003	0.00207389	0.00122252	0.000128209	9.4573e-05	0.000142099	0.00616428	0.000439994	0.00115933	0.00324602	0.00142363	0.0001553
k__Bacteria	p__Firmicutes	c__Clostridia	o__Clostridiales	f__Eubacteriaceae	g__Acetobacterium	s__woodii	3.99511e-05	4.71901e-06	2.00333e-05	1.70203e-05	1.11957e-05	1.1576e-05	8.36769e-06	1.07858e-05	1.03831e-05	9.33637e-06	5.64295e-06	1.39863e-05	3.858e-05	1.89715e-05	4.66553e-05	1.0908e-05	2.58798e-05	2.71845e-05	2.65133e-05	6.09507e-06	4.40214e-06	4.7778e-06	2.90451e-05	4.35569e-06	9.03599e-06	3.49356e-05	9.65797e-06	1.6168e-05	6.87182e-06	1.2731e-05	1.80987e-05	1.44874e-05	1.2427e-05	1.22102e-05	1.0191e-05	2.29998e-05	2.00563e-05
k__Bacteria	p__Firmicutes	c__Clostridia	o__Clostridiales	f__Peptococcaceae	g__	s__	4.03739e-05	3.90539e-06	1.01292e-05	7.53359e-06	1.57273e-05	1.05908e-05	9.41366e-06	1.15562e-05	1.47881e-05	1.89321e-05	4.80695e-06	1.07292e-05	2.13998e-05	2.15353e-05	4.21326e-05	2.22611e-05	2.87104e-05	3.17661e-05	3.40062e-05	1.18776e-05	3.80185e-06	0	5.11447e-05	2.46823e-05	2.09764e-05	5.10933e-05	2.83301e-05	3.34384e-05	1.17803e-06	9.54824e-06	1.14951e-05	1.02882e-05	2.13589e-05	2.44204e-05	9.37568e-06	6.54611e-05	1.40936e-05
k__Bacteria	p__Firmicutes	c__Clostridia	o__Clostridiales	f__Peptococcaceae	g__Syntrophobotulus	s__glycolicus	0.00010252	9.66584e-05	0.000197407	0.000207313	0.000256168	0.000113544	9.85296e-05	0.000520799	0.000157005	0.000161571	0.000101573	0.000156915	0.000224547	0.00026714	0.00036515	0.000192336	0.000496569	0.000299946	0.00020202	7.72042e-05	2.00097e-07	0	0.00025425	0	2.259e-06	0.00072666	7.08251e-06	9.92128e-06	4.18199e-05	8.68435e-05	0.000162399	9.28033e-05	0.000320384	0.000222033	0.000454924	0.000807943	0.000158824
k__Bacteria	p__Firmicutes	c__Clostridia	o__Clostridiales	f__Peptococcaceae	g__Desulfotomaculum	s__	2.53658e-06	1.13907e-06	2.70112e-06	8.37065e-07	7.46379e-06	8.12786e-06	8.1585e-06	9.24495e-06	6.92208e-06	1.27078e-05	2.71697e-06	1.53274e-06	2.71265e-06	8.20391e-06	2.16614e-05	1.11306e-05	1.25355e-05	2.71845e-05	2.10378e-05	2.34426e-06	3.80185e-06	2.17173e-07	1.49435e-05	2.46823e-05	2.4849e-05	2.05247e-05	2.83301e-05	4.00526e-05	7.85351e-07	2.72807e-06	1.95662e-06	3.77932e-06	1.94172e-05	1.99219e-05	9.78332e-06	5.18971e-05	1.62618e-06
k__Bacteria	p__Firmicutes	c__Clostridia	o__Clostridiales	f__Peptococcaceae	g__Desulfotomaculum	s__ruminis	2.72682e-05	2.27814e-05	4.38932e-05	5.1619e-05	5.33128e-05	4.48264e-05	3.09605e-05	0.000114791	5.82084e-05	4.51258e-05	2.75877e-05	3.67858e-05	7.59543e-05	7.43479e-05	0.00011402	6.65608e-05	0.00012576	8.55242e-05	8.24219e-05	2.32863e-05	4.40214e-06	2.17173e-07	8.48201e-05	1.33091e-05	2.0331e-05	0.000149786	4.31389e-05	3.82153e-05	1.6885e-05	4.04663e-05	5.82093e-05	5.27005e-05	7.92222e-05	6.94054e-05	0.000102317	0.000182229	5.58323e-05
k__Bacteria	p__Firmicutes	c__Clostridia	o__Clostridiales	f__Peptococcaceae	g__Desulfotomaculum	s__gibsoniae	1.77561e-05	2.48969e-05	5.24468e-05	5.02239e-05	6.63744e-05	2.83244e-05	2.57307e-05	0.0001302	4.2791e-05	4.90159e-05	2.94687e-05	4.38748e-05	5.90756e-05	6.66568e-05	0.000114972	4.83067e-05	0.000133847	7.88044e-05	5.93668e-05	2.10983e-05	1.00049e-06	2.17173e-07	7.07185e-05	2.41983e-06	2.58171e-06	0.000165507	6.43865e-06	8.45146e-06	1.31546e-05	2.6144e-05	4.20672e-05	2.7715e-05	7.84455e-05	5.88018e-05	0.000119438	0.000198152	4.22808e-05
k__Bacteria	p__Firmicutes	c__Clostridia	o__Clostridiales	f__Peptococcaceae	g__Desulfotomaculum	s__nigrificans	1.31057e-05	1.31807e-05	2.92621e-05	2.5949e-05	3.51864e-05	1.79798e-05	1.81997e-05	6.74111e-05	2.32834e-05	2.98245e-05	1.56749e-05	2.05004e-05	3.1949e-05	3.79431e-05	5.14161e-05	2.76038e-05	9.09838e-05	4.0624e-05	4.32283e-05	1.21901e-05	1.20058e-06	2.17173e-07	3.53593e-05	1.28251e-05	2.32354e-05	8.7339e-05	3.3159e-05	3.16011e-05	6.67548e-06	2.00058e-05	2.61697e-05	1.97365e-05	3.88344e-05	3.98439e-05	6.60374e-05	0.000104384	2.52058e-05
k__Bacteria	p__Firmicutes	c__Clostridia	o__Clostridiales	f__Peptococcaceae	g__Desulfotomaculum	s__reducens	1.12032e-05	9.2753e-06	1.66569e-05	1.81364e-05	2.9322e-05	1.35464e-05	1.02504e-05	4.93064e-05	2.0137e-05	1.6598e-05	1.04499e-05	1.39863e-05	2.0797e-05	2.69191e-05	3.23731e-05	1.91446e-05	5.05465e-05	3.54314e-05	2.21905e-05	7.34534e-06	1.80087e-06	1.52021e-06	2.48357e-05	1.4519e-06	3.22714e-07	6.37574e-05	1.60966e-06	2.20473e-06	3.53408e-06	1.29583e-05	1.49192e-05	1.1338e-05	2.64074e-05	2.18499e-05	4.56555e-05	8.25635e-05	1.30095e-05
k__Bacteria	p__Firmicutes	c__Clostridia	o__Clostridiales	f__Peptococcaceae	g__Desulfotomaculum	s__acetoxidans	1.73333e-05	2.76632e-06	8.10336e-06	6.13848e-06	9.86287e-06	9.11306e-06	7.74012e-06	9.63015e-06	7.866e-06	1.34859e-05	5.64295e-06	6.51416e-06	1.1152e-05	1.48696e-05	3.23731e-05	1.51376e-05	2.22405e-05	3.42097e-05	2.76661e-05	3.59453e-06	3.60175e-06	8.6869e-07	1.55749e-05	1.79067e-05	1.29086e-05	1.87779e-05	2.63985e-05	2.71917e-05	9.81689e-07	9.77558e-06	8.31562e-06	9.02838e-06	1.78638e-05	1.47808e-05	1.18215e-05	3.95125e-05	8.40194e-06
k__Bacteria	p__Firmicutes	c__Clostridia	o__Clostridiales	f__Peptococcaceae	g__Desulfotomaculum	s__kuznetsovii	3.08617e-05	3.41722e-06	4.05168e-06	4.18533e-06	7.73035e-06	1.28075e-05	7.11254e-06	1.15562e-05	8.49528e-06	1.68573e-05	8.35992e-06	6.70575e-06	7.23374e-06	1.82024e-05	3.33252e-05	1.93672e-05	3.31585e-05	2.35191e-05	2.68015e-05	1.01584e-05	2.40117e-06	2.17173e-07	2.92556e-05	1.16152e-05	1.22631e-05	2.44549e-05	2.25353e-05	2.021e-05	2.15971e-06	3.41009e-06	7.82646e-06	1.59571e-05	2.60191e-05	2.12072e-05	2.11972e-05	4.12818e-05	5.42061e-06
k__Bacteria	p__Firmicutes	c__Clostridia	o__Clostridiales	f__Peptococcaceae	g__Desulfitobacterium	s__	3.38211e-06	1.62725e-07	1.35056e-06	2.23217e-06	1.06626e-06	1.47779e-06	1.67354e-06	2.31124e-06	1.5732e-06	7.78031e-07	4.17996e-07	2.10752e-06	6.32952e-06	5.64019e-06	6.18897e-06	3.78439e-06	8.08745e-06	3.35988e-06	8.93384e-06	9.37703e-07	0	0	3.99896e-06	0	0	3.49356e-06	0	0	1.96338e-07	1.81871e-06	2.93492e-06	3.56936e-06	3.4951e-06	2.24925e-06	2.44583e-06	4.12818e-06	2.16824e-06
k__Bacteria	p__Firmicutes	c__Clostridia	o__Clostridiales	f__Peptococcaceae	g__Desulfitobacterium	s__hafniense	3.19186e-05	2.70123e-05	6.5052e-05	5.99897e-05	7.89029e-05	3.91615e-05	3.72362e-05	0.00016795	5.00278e-05	6.30205e-05	3.34397e-05	4.90478e-05	8.43937e-05	9.12685e-05	0.000123541	6.92321e-05	0.000157301	0.000113014	7.92518e-05	3.21945e-05	2.80136e-06	4.99497e-06	9.366e-05	1.25831e-05	1.06496e-05	0.00025765	1.09457e-05	9.18637e-06	1.13876e-05	2.52346e-05	5.01383e-05	3.98928e-05	0.00011029	7.1976e-05	0.000167539	0.000273639	5.14958e-05
k__Bacteria	p__Firmicutes	c__Clostridia	o__Clostridiales	f__Peptococcaceae	g__Desulfitobacterium	s__dichloroeliminans	2.40975e-05	1.05771e-05	1.80075e-05	2.09266e-05	1.83929e-05	1.28075e-05	9.62285e-06	4.58395e-05	1.73052e-05	1.71167e-05	1.10769e-05	1.7435e-05	2.47153e-05	3.05083e-05	4.07044e-05	1.82541e-05	4.36722e-05	3.2377e-05	2.36315e-05	7.97047e-06	1.00049e-06	2.17173e-07	2.69404e-05	4.83966e-07	0	6.2884e-05	1.60966e-06	2.57218e-06	2.74873e-06	8.86622e-06	1.68758e-05	1.30177e-05	3.53393e-05	2.40991e-05	4.52478e-05	5.89739e-05	1.62618e-05
k__Bacteria	p__Firmicutes	c__Clostridia	o__Clostridiales	f__Peptococcaceae	g__Desulfitobacterium	s__dehalogenans	2.55772e-05	1.62725e-06	6.52771e-06	1.56252e-05	6.39753e-06	3.94078e-06	9.62285e-06	4.62247e-06	5.97816e-06	1.24485e-05	3.76196e-06	1.07292e-05	2.26054e-05	9.48577e-06	2.45179e-05	2.0035e-05	1.45574e-05	2.413e-05	2.99716e-05	2.96939e-06	2.00097e-07	8.6869e-07	1.07341e-05	1.20991e-06	1.93628e-06	1.22275e-05	2.89739e-06	3.30709e-06	1.37436e-06	1.86418e-05	1.63867e-05	5.87894e-06	1.78638e-05	1.63874e-05	8.96804e-06	1.88717e-05	1.7617e-05
k__Bacteria	p__Firmicutes	c__Clostridia	o__Clostridiales	f__Peptococcaceae	g__Desulfosporosinus	s__orientis	6.34145e-06	1.69234e-05	2.97123e-05	3.12504e-05	4.63821e-05	3.32503e-05	2.51031e-05	8.16637e-05	3.68129e-05	4.51258e-05	1.35849e-05	2.79726e-05	4.58137e-05	4.89671e-05	9.28346e-05	3.98474e-05	8.93663e-05	9.07167e-05	6.68597e-05	9.37703e-06	1.10053e-05	5.21214e-06	4.60933e-05	3.99272e-05	3.93711e-05	0.000121401	5.82698e-05	7.64306e-05	6.47914e-06	2.31886e-05	2.66589e-05	2.14161e-05	8.31057e-05	7.03694e-05	6.39992e-05	0.000194024	2.76451e-05
k__Bacteria	p__Firmicutes	c__Clostridia	o__Clostridiales	f__Peptococcaceae	g__Desulfosporosinus	s__meridiei	8.24389e-06	9.11257e-06	2.09337e-05	1.98105e-05	2.34576e-05	1.45316e-05	9.83204e-06	4.77656e-05	1.88784e-05	1.32265e-05	1.10769e-05	1.60938e-05	2.32083e-05	2.69191e-05	4.21326e-05	1.69185e-05	5.41859e-05	3.2377e-05	2.13259e-05	7.97047e-06	4.20204e-06	5.42932e-06	2.82032e-05	3.14578e-06	2.259e-06	5.80804e-05	2.57546e-06	8.08401e-06	4.90844e-06	9.09356e-06	1.24734e-05	9.65826e-06	3.22326e-05	2.53844e-05	4.97319e-05	8.31533e-05	1.46356e-05
k__Bacteria	p__Firmicutes	c__Clostridia	o__Clostridiales	f__Peptococcaceae	g__Desulfosporosinus	s__acidiphilus	9.51218e-06	3.25449e-07	1.57565e-06	4.46435e-06	1.33282e-06	1.97039e-06	1.88273e-06	1.15562e-06	1.88784e-06	4.66818e-06	2.50798e-06	2.29911e-06	6.93234e-06	4.6147e-06	6.90309e-06	4.007e-06	6.46996e-06	5.80343e-06	5.47558e-06	2.65682e-06	2.00097e-07	8.6869e-07	5.47227e-06	2.41983e-07	1.29086e-06	3.93025e-06	1.28773e-06	1.83727e-06	7.85351e-07	3.18275e-06	2.20119e-06	1.46974e-06	3.88344e-06	4.17718e-06	5.70693e-06	7.66661e-06	2.43927e-06
k__Bacteria	p__Firmicutes	c__Clostridia	o__Clostridiales	f__Peptococcaceae	g__Dehalobacter	s__	2.00813e-05	2.03406e-05	3.8491e-05	3.62728e-05	4.29168e-05	2.66003e-05	1.75722e-05	8.5901e-05	3.33518e-05	3.13806e-05	2.57068e-05	2.7781e-05	4.1594e-05	5.17872e-05	7.23634e-05	3.58404e-05	9.46231e-05	6.59758e-05	4.26519e-05	1.73475e-05	0	2.17173e-07	4.58829e-05	4.83966e-07	3.22714e-07	0.000145419	3.86319e-06	4.77691e-06	1.09949e-05	1.50044e-05	2.69035e-05	2.37257e-05	6.56302e-05	4.11291e-05	7.70436e-05	0.000150384	2.43927e-05
k__Bacteria	p__Firmicutes	c__Clostridia	o__Clostridiales	f__Peptococcaceae	g__Pelotomaculum	s__thermopropionicum	1.45853e-05	1.3018e-05	2.07086e-05	1.45091e-05	3.1188e-05	1.35464e-05	1.27607e-05	4.69951e-05	1.85638e-05	2.36003e-05	1.54659e-05	1.70518e-05	2.10984e-05	4.25578e-05	5.95094e-05	3.6063e-05	6.87433e-05	5.162e-05	4.35165e-05	1.21901e-05	0	0	3.80954e-05	7.25949e-07	0	7.81684e-05	2.25353e-06	1.10236e-06	5.49746e-06	1.18216e-05	1.78541e-05	2.68752e-05	3.76694e-05	2.6027e-05	5.50312e-05	0.000110281	1.92432e-05
k__Bacteria	p__Firmicutes	c__Clostridia	o__Clostridiales	f__Peptococcaceae	g__Thermincola	s__potens	7.18698e-06	1.13907e-06	2.25093e-06	2.5112e-06	3.7319e-06	2.21669e-06	4.60223e-06	4.23727e-06	4.09032e-06	4.1495e-06	3.76196e-06	3.25708e-06	5.1239e-06	1.41005e-05	1.33301e-05	6.90095e-06	1.90055e-05	1.43558e-05	1.09512e-05	6.7202e-06	0	0	2.82032e-05	1.20991e-06	3.22714e-07	2.75118e-05	1.28773e-06	1.46982e-06	1.76704e-06	3.18275e-06	5.62527e-06	3.14943e-06	7.76688e-06	9.31832e-06	3.66874e-06	1.17948e-05	4.60752e-06
k__Bacteria	p__Firmicutes	c__Clostridia	o__Clostridiales	f__Peptococcaceae	g__Candidatus Desulforudis	s__audaxviator	2.66341e-05	4.55629e-06	2.92621e-06	3.62728e-06	1.35948e-05	1.52705e-05	3.34708e-06	1.57934e-05	2.26541e-05	1.06331e-05	3.97096e-06	3.25708e-06	6.32952e-06	1.1024e-05	1.14258e-05	6.01051e-06	1.49618e-05	1.00796e-05	9.22203e-06	6.09507e-06	3.40165e-06	5.21214e-06	1.38911e-05	6.77552e-06	5.48614e-06	7.42381e-06	5.15092e-06	5.87928e-06	9.62055e-06	1.36403e-06	3.66865e-06	2.51955e-05	6.21351e-06	1.12463e-05	1.67132e-05	1.94614e-05	4.06546e-06
k__Bacteria	p__Firmicutes	c__Clostridia	o__Clostridiales	f__Ruminococcaceae	g__	s__	8.56096e-05	3.25449e-07	4.50187e-07	0	1.59938e-06	2.46299e-07	1.25515e-06	1.15562e-06	6.2928e-07	2.59344e-06	1.46299e-06	1.34115e-06	3.01406e-07	2.56372e-06	5.7129e-06	2.22611e-06	3.63935e-06	5.49798e-06	2.30551e-06	1.56284e-07	0	0	3.57802e-06	2.41983e-07	0	3.49356e-06	3.21932e-07	0	0	2.27339e-07	7.33731e-07	7.97857e-06	1.55338e-06	1.28529e-06	1.14139e-05	9.43583e-06	5.42061e-07
k__Bacteria	p__Firmicutes	c__Clostridia	o__Clostridiales	f__Ruminococcaceae	g__Ruminococcus	s__	0.000182422	4.88174e-07	4.50187e-07	0	2.13251e-06	9.85195e-07	1.67354e-06	4.62247e-06	2.51712e-06	3.63081e-06	1.46299e-06	2.49071e-06	3.91828e-06	5.38381e-06	7.14112e-06	4.007e-06	3.63935e-06	5.49798e-06	4.61101e-06	4.68851e-07	0	0	5.05132e-06	0	0	2.18347e-06	0	1.83727e-06	3.92675e-07	9.09356e-07	2.44577e-07	6.08891e-06	3.88344e-06	3.21321e-06	6.52221e-06	5.30766e-06	8.13091e-07
[truncated: 1,169 more rows]
