# Supplementary material for: Triclosan has a robust, yet reversible impact on human gut microbial composition in vitro
Source: PLoS One. 2020 Jun 25;15(6):e0234046. doi: 10.1371/journal.pone.0234046 (PMC7316517; doi:10.1371/journal.pone.0234046)
Supplement: S4 Table — (XLSX) [file pone.0234046.s011.xlsx]

## Sheet: Sheet2-mmolperLCalcs
								mmol/L	mmol/L	mmol/L	mmol/L	mmol/L	mmol/L	mmol/L	mmol/L	mmol/L	mmol/L	mmol/L	mmol/L		mmol/L	mmol/L	mmol/L	mmol/L	mmol/L	mmol/L	mmol/L	mmol/L	mmol/L	mmol/L	mmol/L	mmol/L		mmol/L	mmol/L	mmol/L	mmol/L	mmol/L	mmol/L	mmol/L	mmol/L	mmol/L	mmol/L	mmol/L	mmol/L		mmol/L	mmol/L	mmol/L
																					AVERAGE	AVERAGE	AVERAGE	AVERAGE	AVERAGE	AVERAGE	AVERAGE	AVERAGE	AVERAGE	AVERAGE	AVERAGE	AVERAGE		STDEV	STDEV	STDEV	STDEV	STDEV	STDEV	STDEV	STDEV	STDEV	STDEV	STDEV	STDEV		CV	CV	CV
Rep	Colon Region	Sample ID	Day	Control vs. experimental	Phase	SHIME unit	Ascending/Transverse/Descending	Acetic Acid	Propionic Acid	2-Methylpropionic Acid	Butyric Acid	2-Methylbutanoic Acid	3-Methylbutanoic Acid	Pentanoic Acid	2-Methylpentanoic Acid	3-Methylpentanoic Acid	4-Methylpentanoic Acid	Hexanoic Acid	Heptanoic Acid		Acetic Acid	Propionic Acid	2-Methylpropionic Acid	Butyric Acid	2-Methylbutanoic Acid	3-Methylbutanoic Acid	Pentanoic Acid	2-Methylpentanoic Acid	3-Methylpentanoic Acid	4-Methylpentanoic Acid	Hexanoic Acid	Heptanoic Acid		Acetic Acid	Propionic Acid	2-Methylpropionic Acid	Butyric Acid	2-Methylbutanoic Acid	3-Methylbutanoic Acid	Pentanoic Acid	2-Methylpentanoic Acid	3-Methylpentanoic Acid	4-Methylpentanoic Acid	Hexanoic Acid	Heptanoic Acid		Acetic Acid	Propionic Acid	2-Methylpropionic Acid
a	Innoc	Innoculum	0	Innoc	Innoc	Innoc	Innoc	9.61577	2.15964	0.0178564	1.66316	0.00716029	0.0143228	0.0729405	nd	nd	0.0133892				10.1812	2.3565	0.0263725	1.83596	0.0104451	0.0117087	0.0814697	nd	nd	0.0153026				0.52925	0.178292	0.00771508	0.159973	0.00289923	0.0040629	0.0083521			0.00473765				5.19828	7.56597	29.2543
b	Innoc	Innoculum	0	Innoc	Innoc	Innoc	Innoc	10.6647	2.50712	0.0328955	1.9789	0.0126471	0.00702791	0.0896326	nd	nd	0.0118209
c	Innoc	Innoculum	0	Innoc	Innoc	Innoc	Innoc	10.2633	2.40273	0.0283656	1.86583	0.0115278	0.0137753	0.0818359	nd	nd	0.0206977
a	AC1	Day13.AC1	13	Control	Stabilization	SHIME1	Ascending	35.2301	17.9937	0.872731	6.80857	0.80486	0.621817	0.024217	nd	nd	nd				33.6342	17.1131	0.834057	6.54798	0.784186	0.605861	0.0247044	nd	nd	nd				2.62667	1.4289	0.065403	0.415925	0.0391171	0.0256609	0.0032018							7.80954	8.34975	7.84154
b	AC1	Day13.AC1	13	Control	Stabilization	SHIME1	Ascending	30.6026	15.4645	0.758544	6.06831	0.73907	0.576261	0.0217743	nd	nd	nd
c	AC1	Day13.AC1	13	Control	Stabilization	SHIME1	Ascending	35.0699	17.8812	0.870897	6.76706	0.808628	0.619507	0.028122	nd	nd	nd
a	TC1	Day13.TC1	13	Control	Stabilization	SHIME1	Transverse	48.4441	22.0806	1.2148	8.12377	1.04023	0.770423	0.0959673	nd	nd	nd				49.1197	22.5099	1.23505	8.2342	1.05569	0.802717	0.0976866	nd	nd	nd				0.586714	0.396957	0.0179245	0.122826	0.014318	0.0311021	0.00367006							1.19446	1.76348	1.45132
b	TC1	Day13.TC1	13	Control	Stabilization	SHIME1	Transverse	49.5014	22.8637	1.24891	8.36649	1.0685	0.805257	0.0951918	nd	nd	nd
c	TC1	Day13.TC1	13	Control	Stabilization	SHIME1	Transverse	49.4136	22.5854	1.24142	8.21234	1.05833	0.832472	0.101901	nd	nd	nd
a	DC1	Day13.DC1	13	Control	Stabilization	SHIME1	Descending	55.5588	24.6376	1.43259	9.36922	1.20735	0.936849	0.295905	nd	nd	nd				54.1776	23.9092	1.38464	9.11704	1.17689	0.920225	0.290235	nd	nd	nd				1.29655	0.687112	0.0423489	0.219793	0.0316256	0.0156549	0.00492816							2.39316	2.87384	3.05848
b	DC1	Day13.DC1	13	Control	Stabilization	SHIME1	Descending	53.9871	23.8173	1.36898	9.01577	1.1791	0.91806	0.286985	nd	nd	nd
c	DC1	Day13.DC1	13	Control	Stabilization	SHIME1	Descending	52.9868	23.2726	1.35235	8.96614	1.14421	0.905765	0.287814	nd	nd	nd
a	AC2	Day13.AC2	13	Experimental	Stabilization	SHIME2	Ascending	31.9363	15.6192	0.938614	6.92115	0.946825	0.658234	0.0215336	nd	nd	nd				32.1926	15.5339	0.931827	6.97832	0.9582	0.673085	0.0212832	nd	nd	nd				0.268804	0.190622	0.00806659	0.0520849	0.0129642	0.014309	0.00114508							0.834989	1.22713	0.865675
b	AC2	Day13.AC2	13	Experimental	Stabilization	SHIME2	Ascending	32.169	15.3155	0.922909	6.99075	0.955461	0.674237	0.0222823	nd	nd	nd
c	AC2	Day13.AC2	13	Experimental	Stabilization	SHIME2	Ascending	32.4724	15.667	0.933958	7.02307	0.972315	0.686783	0.0200336	nd	nd	nd
a	TC2	Day13.TC2	13	Experimental	Stabilization	SHIME2	Transverse	47.702	22.7664	1.39937	10.1307	1.22844	0.89661	0.223675	nd	nd	nd				48.2952	23.0603	1.41258	10.2894	1.23956	0.930893	0.220794	nd	nd	nd				0.541183	0.327792	0.0155947	0.174634	0.0183943	0.0335047	0.00407912							1.12057	1.42145	1.10399
b	TC2	Day13.TC2	13	Experimental	Stabilization	SHIME2	Transverse	48.4219	23.0006	1.40858	10.261	1.22944	0.932508	0.216126	nd	nd	nd
c	TC2	Day13.TC2	13	Experimental	Stabilization	SHIME2	Transverse	48.7619	23.4138	1.42978	10.4765	1.26079	0.96356	0.22258	nd	nd	nd
a	DC2	Day13.DC2	13	Experimental	Stabilization	SHIME2	Descending	44.351	21.2925	1.41145	10.4861	1.28905	0.977841	0.350465	nd	nd	nd				40.7467	19.4327	1.29595	9.78052	1.22779	0.932794	0.337212	nd	nd	nd				3.53357	1.83236	0.119803	0.741529	0.0689333	0.0534017	0.0146081							8.67204	9.42927	9.24442
b	DC2	Day13.DC2	13	Experimental	Stabilization	SHIME2	Descending	37.2884	17.6291	1.17227	9.00761	1.15315	0.873804	0.321549	nd	nd	nd
c	DC2	Day13.DC2	13	Experimental	Stabilization	SHIME2	Descending	40.6008	19.3764	1.30412	9.84787	1.24117	0.946737	0.339623	nd	nd	nd
a	AC3	Day13.AC3	13	Experimental	Stabilization	SHIME3	Ascending	36.1858	15.137	0.988329	7.19922	0.991422	0.6938	0.0117138	nd	nd	nd				35.8548	15.2104	0.993835	7.28698	1.00442	0.692948	0.0136315	nd	nd	nd				0.542411	0.150326	0.0102394	0.133662	0.0166361	0.0210447	0.00408915							1.5128	0.988305	1.03029
b	AC3	Day13.AC3	13	Experimental	Stabilization	SHIME3	Ascending	36.1498	15.3834	1.00565	7.44081	1.02317	0.713554	0.018327	nd	nd	nd
c	AC3	Day13.AC3	13	Experimental	Stabilization	SHIME3	Ascending	35.2288	15.1109	0.987527	7.22092	0.998659	0.671491	0.0108536	nd	nd	nd
a	TC3	Day13.TC3	13	Experimental	Stabilization	SHIME3	Transverse	37.1148	18.0776	1.08579	8.52457	1.05067	0.753037	0.0619467	nd	nd	nd				37.5404	18.504	1.10136	8.6684	1.06204	0.782183	0.0631319	nd	nd	nd				0.588264	0.548517	0.0313721	0.231727	0.0271453	0.0264865	0.00309637							1.56702	2.96432	2.84849
b	TC3	Day13.TC3	13	Experimental	Stabilization	SHIME3	Transverse	38.2117	19.1228	1.13747	8.93572	1.09302	0.804781	0.0666457	nd	nd	nd
c	TC3	Day13.TC3	13	Experimental	Stabilization	SHIME3	Transverse	37.2947	18.3115	1.08081	8.54491	1.04243	0.788733	0.0608031	nd	nd	nd
a	DC3	Day13.DC3	13	Experimental	Stabilization	SHIME3	Descending	37.825	18.7512	1.21496	9.50974	1.17068	0.861102	0.232633	nd	nd	nd				37.285	18.1789	1.17527	9.17185	1.13558	0.837584	0.227025	nd	nd	nd				1.08835	0.62627	0.0398509	0.332555	0.0391373	0.0223962	0.00957616							2.919	3.44504	3.39078
b	DC3	Day13.DC3	13	Experimental	Stabilization	SHIME3	Descending	36.0322	17.5099	1.13526	8.84489	1.09338	0.816511	0.215967	nd	nd	nd
c	DC3	Day13.DC3	13	Experimental	Stabilization	SHIME3	Descending	37.9977	18.2755	1.1756	9.16093	1.1427	0.83514	0.232473	nd	nd	nd
a	AC1	Day15.AC1	15	Control	Stabilization	SHIME1	Ascending	36.6075	17.2489	0.848339	6.33963	0.788272	0.603321	0.022822	nd	nd	nd				36.5701	17.1315	0.847407	6.37572	0.795834	0.600166	0.0244411	nd	nd	nd				0.308475	0.183469	0.00659382	0.0464231	0.00804643	0.0188246	0.00270564							0.843517	1.07095	0.778117
b	AC1	Day15.AC1	15	Control	Stabilization	SHIME1	Ascending	36.2446	16.9201	0.840397	6.35944	0.794939	0.579963	0.0275646	nd	nd	nd
c	AC1	Day15.AC1	15	Control	Stabilization	SHIME1	Ascending	36.8581	17.2256	0.853485	6.42809	0.80429	0.617214	0.0229366	nd	nd	nd
a	TC1	Day15.TC1	15	Control	Stabilization	SHIME1	Transverse	47.3483	21.9259	1.19745	7.62835	1.04648	0.809807	0.0946428	nd	nd	nd				47.907	22.3106	1.21933	7.77534	1.0576	0.813086	0.0950639	nd	nd	nd				0.534643	0.354157	0.0192104	0.128049	0.00964552	0.0132659	0.00276434							1.116	1.5874	1.57549
b	TC1	Day15.TC1	15	Control	Stabilization	SHIME1	Transverse	47.9591	22.3827	1.23343	7.83497	1.06359	0.801767	0.0925342	nd	nd	nd
c	TC1	Day15.TC1	15	Control	Stabilization	SHIME1	Transverse	48.4138	22.6231	1.22711	7.8627	1.06275	0.827684	0.0980146	nd	nd	nd
a	DC1	Day15.DC1	15	Control	Stabilization	SHIME1	Descending	45.4554	21.3296	1.26906	8.28581	1.14895	0.907625	0.299996	nd	nd	nd				44.2327	20.8806	1.24642	8.09996	1.14271	0.895001	0.30403	nd	nd	nd				1.5477	0.769812	0.0428148	0.266084	0.0225501	0.0293638	0.00516044							3.49901	3.68673	3.43503
b	DC1	Day15.DC1	15	Control	Stabilization	SHIME1	Descending	42.4926	19.9917	1.19704	7.79515	1.1177	0.861437	0.302249	nd	nd	nd
c	DC1	Day15.DC1	15	Control	Stabilization	SHIME1	Descending	44.7502	21.3205	1.27316	8.21891	1.16149	0.915942	0.309845	nd	nd	nd
a	AC2	Day15.AC2	15	Experimental	Stabilization	SHIME2	Ascending	31.618	15.761	0.894735	6.73071	0.905564	0.641455	0.0274056	nd	nd	nd				30.7169	15.6785	0.88459	6.70854	0.907869	0.636451	0.0230821	nd	nd	nd				1.43388	0.507638	0.0332709	0.148301	0.0237603	0.0100912	0.00420708							4.66805	3.23779	3.76116
b	AC2	Day15.AC2	15	Experimental	Stabilization	SHIME2	Ascending	31.4694	16.1399	0.911607	6.84451	0.932697	0.643062	0.0228388	nd	nd	nd
c	AC2	Day15.AC2	15	Experimental	Stabilization	SHIME2	Ascending	29.0635	15.1347	0.847427	6.5504	0.885344	0.624835	0.019002	nd	nd	nd
a	TC2	Day15.TC2	15	Experimental	Stabilization	SHIME2	Transverse	36.7787	18.9012	1.14157	8.52844	1.08276	0.809932	0.23416	nd	nd	nd				36.8301	18.8681	1.13517	8.43483	1.07469	0.811053	0.232157	nd	nd	nd				0.303934	0.184198	0.0275568	0.121921	0.013866	0.00729274	0.00286672							0.825232	0.976239	2.42755
b	TC2	Day15.TC2	15	Experimental	Stabilization	SHIME2	Transverse	36.5551	18.6696	1.10497	8.29696	1.05868	0.804386	0.228873	nd	nd	nd
c	TC2	Day15.TC2	15	Experimental	Stabilization	SHIME2	Transverse	37.1564	19.0335	1.15896	8.4791	1.08264	0.818841	0.233438	nd	nd	nd
a	DC2	Day15.DC2	15	Experimental	Stabilization	SHIME2	Descending	52.3994	25.733	1.64754	11.4705	1.45738	1.06546	0.40993	nd	nd	nd				52.6261	25.5688	1.64657	11.3669	1.43554	1.04883	0.402897	nd	nd	nd				0.879769	0.172115	0.0192361	0.0908703	0.0194611	0.0144062	0.00667349							1.67173	0.673143	1.16825
b	DC2	Day15.DC2	15	Experimental	Stabilization	SHIME2	Descending	51.8819	25.3897	1.62687	11.3008	1.42922	1.04019	0.402106	nd	nd	nd
c	DC2	Day15.DC2	15	Experimental	Stabilization	SHIME2	Descending	53.5971	25.5837	1.6653	11.3293	1.42003	1.04083	0.396654	nd	nd	nd
a	AC3	Day15.AC3	15	Experimental	Stabilization	SHIME3	Ascending	26.4812	13.4354	0.796203	6.14069	0.893028	0.611794	0.0126817	nd	nd	nd				27.3894	13.6853	0.816246	6.23082	0.906217	0.626423	0.0137611	nd	nd	nd				2.39118	0.984252	0.0667139	0.345206	0.0425015	0.0302482	0.000969161							8.73031	7.19206	8.17326
b	AC3	Day15.AC3	15	Experimental	Stabilization	SHIME3	Ascending	30.1017	14.7704	0.890684	6.61214	0.953749	0.661204	0.0140448	nd	nd	nd
c	AC3	Day15.AC3	15	Experimental	Stabilization	SHIME3	Ascending	25.5855	12.85	0.761851	5.93961	0.871873	0.60627	0.0145566	nd	nd	nd
a	TC3	Day15.TC3	15	Experimental	Stabilization	SHIME3	Transverse	40.4339	21.5077	1.23269	9.45844	1.14953	0.855262	0.0765319	nd	nd	nd				38.2867	20.3136	1.16729	9.02832	1.11054	0.823586	0.073349	nd	nd	nd				2.08716	1.12191	0.0586594	0.383375	0.0339751	0.0274763	0.00328446							5.45141	5.52295	5.02525
b	TC3	Day15.TC3	15	Experimental	Stabilization	SHIME3	Transverse	38.1608	20.1517	1.14986	8.90392	1.0948	0.809305	0.0735436	nd	nd	nd
c	TC3	Day15.TC3	15	Experimental	Stabilization	SHIME3	Transverse	36.2653	19.2814	1.11932	8.72259	1.08729	0.806191	0.0699716	nd	nd	nd
a	DC3	Day15.DC3	15	Experimental	Stabilization	SHIME3	Descending	37.9782	19.1905	1.19675	9.19179	1.16863	0.885059	0.238589	nd	nd	nd				38.1284	19.5573	1.23459	9.3836	1.1891	0.900751	0.239309	nd	nd	nd				0.348103	0.445411	0.0480192	0.272981	0.0413405	0.0205773	0.00745851							0.912974	2.27746	3.8895
b	DC3	Day15.DC3	15	Experimental	Stabilization	SHIME3	Descending	37.8807	19.4286	1.2184	9.26287	1.16198	0.893145	0.232237	nd	nd	nd
c	DC3	Day15.DC3	15	Experimental	Stabilization	SHIME3	Descending	38.5264	20.0529	1.28861	9.69613	1.23668	0.924048	0.247101	nd	nd	nd
a	AC1	Day17.AC1	17	Control	Stabilization	SHIME1	Ascending	32.0446	15.3721	0.740388	5.5924	0.713556	0.528292	0.0159127	nd	nd	nd				33.081	15.9546	0.775865	5.81946	0.742194	0.555501	0.018188	nd	nd	nd				1.43938	0.79182	0.0396802	0.221799	0.0311708	0.0299579	0.00206007							4.35108	4.96295	5.11432
b	AC1	Day17.AC1	17	Control	Stabilization	SHIME1	Ascending	32.4738	15.6356	0.768492	5.83039	0.737632	0.550607	0.018725	nd	nd	nd
c	AC1	Day17.AC1	17	Control	Stabilization	SHIME1	Ascending	34.7244	16.8562	0.818714	6.0356	0.775394	0.587605	0.0199265	nd	nd	nd
a	TC1	Day17.TC1	17	Control	Stabilization	SHIME1	Transverse	40.4747	19.4188	1.06816	6.95415	0.975242	0.779785	0.0843739	nd	nd	nd				37.7402	18.0593	1.00492	6.62481	0.93694	0.737473	0.0841188	nd	nd	nd				3.32557	1.54979	0.0780169	0.431474	0.0526353	0.0430304	0.0022512							8.81174	8.58167	7.76346
b	TC1	Day17.TC1	17	Control	Stabilization	SHIME1	Transverse	34.0381	16.3717	0.917739	6.13638	0.876921	0.693759	0.0817509	nd	nd	nd
c	TC1	Day17.TC1	17	Control	Stabilization	SHIME1	Transverse	38.7077	18.3872	1.02888	6.7839	0.958657	0.738874	0.0862316	nd	nd	nd
a	DC1	Day17.DC1	17	Control	Stabilization	SHIME1	Descending	56.4418	24.3694	1.47167	8.92694	1.23115	0.97069	0.349541	nd	nd	nd				55.5477	24.1281	1.44166	8.78403	1.22413	0.928141	0.341241	nd	nd	nd				0.791568	0.386708	0.0314149	0.16311	0.013245	0.0376721	0.00822013							1.42503	1.60273	2.17908
b	DC1	Day17.DC1	17	Control	Stabilization	SHIME1	Descending	55.2649	23.682	1.40901	8.60633	1.20886	0.89903	0.333103	nd	nd	nd
c	DC1	Day17.DC1	17	Control	Stabilization	SHIME1	Descending	54.9363	24.3328	1.4443	8.8188	1.23239	0.914704	0.34108	nd	nd	nd
a	AC2	Day17.AC2	17	Experimental	Stabilization	SHIME2	Ascending	35.2116	19.2297	0.999404	7.36225	0.953839	0.675203	0.0247333	nd	nd	nd				35.3245	19.2918	1.00827	7.46092	0.976772	0.69051	0.0256626	nd	nd	nd				0.192368	0.459765	0.0310266	0.189065	0.0273003	0.0182266	0.00103102							0.544573	2.38322	3.07723
b	AC2	Day17.AC2	17	Experimental	Stabilization	SHIME2	Ascending	35.2154	18.8662	0.982635	7.3416	0.969506	0.685654	0.0254827	nd	nd	nd
c	AC2	Day17.AC2	17	Experimental	Stabilization	SHIME2	Ascending	35.5467	19.7794	1.04276	7.67891	1.00697	0.710672	0.0267717	nd	nd	nd
a	TC2	Day17.TC2	17	Experimental	Stabilization	SHIME2	Transverse	36.0261	19.6865	1.17427	8.52399	1.09667	0.829509	0.245777	nd	nd	nd				38.6104	20.515	1.22579	8.84476	1.12416	0.852774	0.252762	nd	nd	nd				2.57403	0.932691	0.0541267	0.303751	0.0252116	0.0201928	0.00605239							6.66667	4.54639	4.41565
b	TC2	Day17.TC2	17	Experimental	Stabilization	SHIME2	Transverse	41.174	21.5252	1.28219	9.128	1.14621	0.865746	0.256046	nd	nd	nd
c	TC2	Day17.TC2	17	Experimental	Stabilization	SHIME2	Transverse	38.631	20.3332	1.22091	8.88228	1.12959	0.863068	0.256462	nd	nd	nd
a	DC2	Day17.DC2	17	Experimental	Stabilization	SHIME2	Descending	41.3088	22.0047	1.41697	9.95472	1.3077	0.985838	0.369363	nd	nd	nd				40.0947	21.059	1.36947	9.62437	1.27858	0.956806	0.361075	nd	nd	nd				1.73397	1.06669	0.0564823	0.388808	0.0344087	0.0328302	0.00948425							4.32469	5.06524	4.12438
b	DC2	Day17.DC2	17	Experimental	Stabilization	SHIME2	Descending	40.8663	21.2696	1.38443	9.72249	1.28743	0.963401	0.363131	nd	nd	nd
c	DC2	Day17.DC2	17	Experimental	Stabilization	SHIME2	Descending	38.1088	19.9028	1.30702	9.1959	1.24061	0.921178	0.350732	nd	nd	nd
a	AC3	Day17.AC3	17	Experimental	Stabilization	SHIME3	Ascending	28.3181	15.0389	0.830238	6.51839	0.929994	0.648323	0.016632	nd	nd	nd				29.6259	15.5157	0.866138	6.75792	0.946818	0.671109	0.0169726	nd	nd	nd				1.15553	0.483163	0.0311641	0.208915	0.0151533	0.0200122	0.000376122							3.9004	3.11402	3.59805
b	AC3	Day17.AC3	17	Experimental	Stabilization	SHIME3	Ascending	30.5089	16.005	0.886225	6.90246	0.959393	0.685831	0.0169094	nd	nd	nd
c	AC3	Day17.AC3	17	Experimental	Stabilization	SHIME3	Ascending	30.0506	15.5033	0.881951	6.85292	0.951068	0.679174	0.0173763	nd	nd	nd
a	TC3	Day17.TC3	17	Experimental	Stabilization	SHIME3	Transverse	36.286	19.8033	1.11039	8.65915	1.0578	0.788387	0.0757797	nd	nd	nd				36.9878	20.0957	1.12211	8.78073	1.07406	0.804417	0.07536	nd	nd	nd				1.21047	0.747186	0.0479316	0.297952	0.0428332	0.0261756	0.00374265							3.27262	3.71814	4.27157
b	TC3	Day17.TC3	17	Experimental	Stabilization	SHIME3	Transverse	36.2919	19.5389	1.08112	8.56278	1.04175	0.79024	0.0714252	nd	nd	nd
c	TC3	Day17.TC3	17	Experimental	Stabilization	SHIME3	Transverse	38.3855	20.9449	1.17481	9.12024	1.12265	0.834623	0.0788752	nd	nd	nd
a	DC3	Day17.DC3	17	Experimental	Stabilization	SHIME3	Descending	36.9734	19.7828	1.1954	9.23149	1.15119	0.859307	0.204873	nd	nd	nd				35.8141	19.2477	1.16659	9.00766	1.13168	0.851335	0.202539	nd	nd	nd				1.67366	0.611997	0.0299452	0.226044	0.0244435	0.0070605	0.00395565							4.67319	3.17959	2.56691
b	DC3	Day17.DC3	17	Experimental	Stabilization	SHIME3	Descending	36.5735	19.3798	1.16873	9.01204	1.13959	0.84883	0.204772	nd	nd	nd
c	DC3	Day17.DC3	17	Experimental	Stabilization	SHIME3	Descending	33.8953	18.5804	1.13563	8.77946	1.10426	0.845869	0.197972	nd	nd	nd
a	AC1	Day21.AC1	21	Control	Stabilization	SHIME1	Ascending	46.6449	24.1515	1.05481	6.18121	0.898977	0.676221	0.0296894	nd	nd	nd				47.0001	24.1126	1.06223	6.18197	0.895196	0.705356	0.0287702	nd	nd	nd				0.628401	0.343774	0.0153467	0.0635331	0.0105425	0.0252756	0.00140521							1.33702	1.42571	1.44477
b	AC1	Day21.AC1	21	Control	Stabilization	SHIME1	Ascending	47.7257	24.4352	1.07987	6.24588	0.903327	0.718427	0.0294686	nd	nd	nd
c	AC1	Day21.AC1	21	Control	Stabilization	SHIME1	Ascending	46.6298	23.751	1.05199	6.11882	0.883284	0.721419	0.0271526	nd	nd	nd
a	TC1	Day21.TC1	21	Control	Stabilization	SHIME1	Transverse	41.6932	20.8765	1.0871	6.14858	0.962273	0.78974	0.112595	nd	nd	nd				41.731	20.9655	1.08671	6.18425	0.972263	0.791136	0.115142	nd	nd	nd				1.39152	0.693325	0.0296393	0.166907	0.0201734	0.00630807	0.0046439							3.33451	3.30698	2.72744
b	TC1	Day21.TC1	21	Control	Stabilization	SHIME1	Transverse	40.3587	20.321	1.05687	6.03805	0.959034	0.785643	0.112328	nd	nd	nd
c	TC1	Day21.TC1	21	Control	Stabilization	SHIME1	Transverse	43.141	21.699	1.11614	6.3661	0.995482	0.798025	0.120502	nd	nd	nd
a	DC1	Day21.DC1	21	Control	Stabilization	SHIME1	Descending	41.9227	19.7219	1.13113	6.84027	1.04367	0.832758	0.439882	nd	nd	nd				40.7153	19.3915	1.11063	6.79331	1.04306	0.832496	0.447412	nd	nd	nd				1.04643	0.323913	0.0188882	0.0573249	0.00469463	0.00195118	0.00652725							2.57012	1.67039	1.70067
b	DC1	Day21.DC1	21	Control	Stabilization	SHIME1	Descending	40.1521	19.0745	1.09393	6.72943	1.03809	0.830427	0.451459	nd	nd	nd
c	DC1	Day21.DC1	21	Control	Stabilization	SHIME1	Descending	40.0711	19.378	1.10683	6.81023	1.04742	0.834303	0.450895	nd	nd	nd
a	AC2	Day21.AC2	21	Experimental	Stabilization	SHIME2	Ascending	35.3613	19.8726	0.990297	7.84788	0.954471	0.687277	0.0331966	nd	nd	nd				37.4326	21.5161	1.07252	8.3993	1.02033	0.729527	0.0368026	nd	nd	nd				1.8064	1.4278	0.0712576	0.477672	0.057163	0.0378452	0.00315951							4.82573	6.63597	6.64396
b	AC2	Day21.AC2	21	Experimental	Stabilization	SHIME2	Ascending	38.256	22.2248	1.11639	8.66395	1.05705	0.740985	0.0381259	nd	nd	nd
c	AC2	Day21.AC2	21	Experimental	Stabilization	SHIME2	Ascending	38.6807	22.4509	1.11087	8.68607	1.04948	0.760319	0.0390853	nd	nd	nd
a	TC2	Day21.TC2	21	Experimental	Stabilization	SHIME2	Transverse	46.0956	24.3759	1.355	9.67823	1.16371	0.934454	0.370623	nd	nd	nd				46.563	25.1205	1.37654	9.83451	1.18802	0.928881	0.378766	nd	nd	nd				0.452246	0.655945	0.0186662	0.150029	0.0213031	0.0183784	0.00712236							0.971255	2.6112	1.35602
b	TC2	Day21.TC2	21	Experimental	Stabilization	SHIME2	Transverse	46.5952	25.3726	1.38688	9.84792	1.20345	0.908361	0.381838	nd	nd	nd
c	TC2	Day21.TC2	21	Experimental	Stabilization	SHIME2	Transverse	46.9983	25.6129	1.38776	9.97739	1.19689	0.943828	0.383836	nd	nd	nd
a	DC2	Day21.DC2	21	Experimental	Stabilization	SHIME2	Descending	40.1142	22.3227	1.28534	9.26879	1.19572	0.954117	0.445334	nd	nd	nd				38.5496	21.5626	1.24551	9.01461	1.16766	0.924434	0.431181	nd	nd	nd				1.38068	0.660902	0.0354654	0.221496	0.0277318	0.0257194	0.0131728							3.58155	3.06503	2.84747
b	DC2	Day21.DC2	21	Experimental	Stabilization	SHIME2	Descending	38.0325	21.1233	1.21737	8.86291	1.14027	0.910414	0.419279	nd	nd	nd
c	DC2	Day21.DC2	21	Experimental	Stabilization	SHIME2	Descending	37.5022	21.2419	1.2338	8.91214	1.16698	0.908771	0.428931	nd	nd	nd
a	AC3	Day21.AC3	21	Experimental	Stabilization	SHIME3	Ascending	37.1857	16.0308	0.998644	9.10614	1.0261	0.699766	0.0188098	nd	nd	nd				38.1469	16.4823	1.0241	9.33906	1.05278	0.720556	0.0199246	nd	nd	nd				0.87438	0.430668	0.0252216	0.208547	0.0232343	0.0192275	0.00109422							2.29214	2.61291	2.4628
b	AC3	Day21.AC3	21	Experimental	Stabilization	SHIME3	Ascending	38.3599	16.5276	1.02458	9.40261	1.06366	0.724205	0.019967	nd	nd	nd
c	AC3	Day21.AC3	21	Experimental	Stabilization	SHIME3	Ascending	38.8951	16.8885	1.04908	9.50845	1.06857	0.737698	0.020997	nd	nd	nd
a	TC3	Day21.TC3	21	Experimental	Stabilization	SHIME3	Transverse	39.6249	19.329	1.13126	9.4749	1.06852	0.819502	0.0985826	nd	nd	nd				37.7644	18.9384	1.09324	9.2003	1.05201	0.796951	0.0989698	nd	nd	nd				1.62578	0.343033	0.0335792	0.237809	0.0188174	0.0206051	0.00128336							4.30506	1.81132	3.07154
b	TC3	Day21.TC3	21	Experimental	Stabilization	SHIME3	Transverse	36.6171	18.6865	1.06766	9.0626	1.05598	0.792244	0.100402	nd	nd	nd
c	TC3	Day21.TC3	21	Experimental	Stabilization	SHIME3	Transverse	37.0512	18.7995	1.08079	9.0634	1.03152	0.779107	0.0979247	nd	nd	nd
a	DC3	Day21.DC3	21	Experimental	Stabilization	SHIME3	Descending	41.8223	21.1749	1.29105	9.95347	1.195	0.918973	0.290854	nd	nd	nd				38.7705	20.1439	1.23297	9.67877	1.16601	0.900726	0.2869	nd	nd	nd				2.72401	0.966768	0.0648551	0.312233	0.0447105	0.0251543	0.0099263							7.02599	4.79931	5.26007
b	DC3	Day21.DC3	21	Experimental	Stabilization	SHIME3	Descending	36.585	19.2577	1.16299	9.33919	1.11452	0.872032	0.275606	nd	nd	nd
c	DC3	Day21.DC3	21	Experimental	Stabilization	SHIME3	Descending	37.9042	19.9991	1.24488	9.74364	1.18852	0.911174	0.29424	nd	nd	nd
a	AC1	Day22.AC1	22	Control	Low Dose	SHIME1	Ascending	41.2141	19.9347	0.859825	5.18629	0.787447	0.589168	0.0206896	nd	nd	nd				38.4936	19.251	0.825416	5.00029	0.772577	0.575543	0.0189107	nd	nd	nd				2.67516	0.754995	0.0357591	0.166876	0.0145386	0.0161907	0.00155002							6.94961	3.92185	4.33225
b	AC1	Day22.AC1	22	Control	Low Dose	SHIME1	Ascending	38.4005	19.3775	0.827978	4.95089	0.771891	0.579816	0.0181917	nd	nd	nd
c	AC1	Day22.AC1	22	Control	Low Dose	SHIME1	Ascending	35.8662	18.4407	0.788445	4.8637	0.758394	0.557644	0.0178507	nd	nd	nd
a	TC1	Day22.TC1	22	Control	Low Dose	SHIME1	Transverse	45.9725	20.8192	1.07234	5.84381	0.977174	0.769487	0.114094	nd	nd	nd				45.1067	21.9134	1.15693	6.27961	1.05539	0.832244	0.125002	nd	nd	nd				3.24047	1.54097	0.0945089	0.501153	0.0841133	0.066302	0.0106647							7.18401	7.03209	8.16895
b	TC1	Day22.TC1	22	Control	Low Dose	SHIME1	Transverse	47.8263	23.6757	1.25893	6.82722	1.14437	0.901598	0.135406	nd	nd	nd
c	TC1	Day22.TC1	22	Control	Low Dose	SHIME1	Transverse	41.5213	21.2454	1.13951	6.16779	1.04463	0.825646	0.125506	nd	nd	nd
a	DC1	Day22.DC1	22	Control	Low Dose	SHIME1	Descending	45.216	21.1688	1.20318	6.90344	1.13203	0.884111	0.431853	nd	nd	nd				47.9353	22.4337	1.28471	7.29935	1.18525	0.914385	0.455894	nd	nd	nd				2.72556	1.18152	0.0750485	0.352139	0.0467036	0.0348221	0.0212888							5.68591	5.2667	5.84166
b	DC1	Day22.DC1	22	Control	Low Dose	SHIME1	Descending	47.9228	22.6234	1.30006	7.41704	1.20428	0.906605	0.472355	nd	nd	nd
c	DC1	Day22.DC1	22	Control	Low Dose	SHIME1	Descending	50.6671	23.5089	1.3509	7.57758	1.21943	0.95244	0.463476	nd	nd	nd
a	AC2	Day22.AC2	22	Experimental	Low Dose	SHIME2	Ascending	31.2295	18.0606	0.914299	7.52849	0.932477	0.680917	0.0381447	nd	nd	nd				30.4858	17.6766	0.901532	7.43027	0.921138	0.680349	0.0376663	nd	nd	nd				0.645223	0.482107	0.0110574	0.101899	0.00982186	0.00225641	0.000583553							2.11647	2.72738	1.22651
b	AC2	Day22.AC2	22	Experimental	Low Dose	SHIME2	Ascending	30.0764	17.8335	0.895077	7.43727	0.915278	0.682268	0.037838	nd	nd	nd
c	AC2	Day22.AC2	22	Experimental	Low Dose	SHIME2	Ascending	30.1513	17.1355	0.895219	7.32505	0.915659	0.677863	0.0370162	nd	nd	nd
a	TC2	Day22.TC2	22	Experimental	Low Dose	SHIME2	Transverse	41.0629	23.3784	1.29595	9.75663	1.19178	0.923244	0.404563	nd	nd	nd				39.633	22.7686	1.26807	9.55664	1.17087	0.911106	0.396182	nd	nd	nd				1.9748	1.20287	0.073525	0.435904	0.0539012	0.0442177	0.0189943							4.9827	5.28301	5.79818
b	TC2	Day22.TC2	22	Experimental	Low Dose	SHIME2	Transverse	37.3798	21.383	1.18468	9.05663	1.10965	0.862087	0.374439	nd	nd	nd
c	TC2	Day22.TC2	22	Experimental	Low Dose	SHIME2	Transverse	40.4565	23.5445	1.32357	9.85667	1.21119	0.947987	0.409544	nd	nd	nd
a	DC2	Day22.DC2	22	Experimental	Low Dose	SHIME2	Descending	53.4423	28.647	1.69576	11.4269	1.43143	1.09213	0.540726	nd	nd	nd				51.8377	28.0471	1.65887	11.2542	1.41555	1.07648	0.530968	nd	nd	nd				1.51146	0.535915	0.0371868	0.157893	0.0190825	0.0210274	0.00851226							2.91575	1.91076	2.24169
b	DC2	Day22.DC2	22	Experimental	Low Dose	SHIME2	Descending	51.6299	27.8789	1.65945	11.2183	1.42084	1.08472	0.527105	nd	nd	nd
c	DC2	Day22.DC2	22	Experimental	Low Dose	SHIME2	Descending	50.4409	27.6155	1.6214	11.1172	1.39438	1.05258	0.525071	nd	nd	nd
a	AC3	Day22.AC3	22	Experimental	Low Dose	SHIME3	Ascending	36.0351	15.6393	0.99384	9.54183	1.03401	0.707216	0.0212147	nd	nd	nd				32.9382	14.5519	0.911541	9.05683	0.978349	0.673357	0.0194803	nd	nd	nd				2.70884	0.943638	0.071556	0.421336	0.0482671	0.0296204	0.00201984							8.224	6.48463	7.85
b	AC3	Day22.AC3	22	Experimental	Low Dose	SHIME3	Ascending	31.77	14.0682	0.864041	8.84756	0.948055	0.660621	0.0199636	nd	nd	nd
c	AC3	Day22.AC3	22	Experimental	Low Dose	SHIME3	Ascending	31.0095	13.9482	0.87674	8.7811	0.952981	0.652236	0.0172627	nd	nd	nd
a	TC3	Day22.TC3	22	Experimental	Low Dose	SHIME3	Transverse	40.9838	20.1264	1.17876	10.3193	1.09709	0.808072	0.120967	nd	nd	nd				43.4587	21.1432	1.22956	10.7391	1.13047	0.83584	0.122501	nd	nd	nd				2.21304	0.942541	0.0467795	0.406778	0.0346958	0.0255143	0.0017511							5.09228	4.4579	3.80458
b	TC3	Day22.TC3	22	Experimental	Low Dose	SHIME3	Transverse	44.1451	21.3155	1.23906	10.7665	1.12796	0.841199	0.122128	nd	nd	nd
c	TC3	Day22.TC3	22	Experimental	Low Dose	SHIME3	Transverse	45.2473	21.9877	1.27085	11.1315	1.16635	0.858249	0.124409	nd	nd	nd
a	DC3	Day22.DC3	22	Experimental	Low Dose	SHIME3	Descending	34.8113	18.0651	1.09095	9.29437	1.09298	0.814821	0.285543	nd	nd	nd				39.5223	20.225	1.22675	10.1329	1.18141	0.880746	0.303057	nd	nd	nd				4.10601	1.87523	0.118598	0.731051	0.077608	0.0590078	0.0151928							10.3891	9.27182	9.66767
b	DC3	Day22.DC3	22	Experimental	Low Dose	SHIME3	Descending	41.4147	21.173	1.27932	10.468	1.21302	0.898796	0.312686	nd	nd	nd
c	DC3	Day22.DC3	22	Experimental	Low Dose	SHIME3	Descending	42.3408	21.437	1.30998	10.6363	1.23822	0.92862	0.310942	nd	nd	nd
a	AC1	Day23.AC1	23	Control	Low Dose	SHIME1	Ascending	48.1752	20.9912	0.960655	6.12127	0.799523	0.588371	0.0184848	nd	nd	nd				48.3794	21.4735	0.969592	6.20425	0.808627	0.61902	0.0200816	nd	nd	nd				0.802567	0.653105	0.0315396	0.197714	0.0189906	0.0326942	0.0029898							1.6589	3.04144	3.25287
b	AC1	Day23.AC1	23	Control	Low Dose	SHIME1	Ascending	47.6987	21.2126	0.943486	6.06156	0.795902	0.615255	0.0182293	nd	nd	nd
c	AC1	Day23.AC1	23	Control	Low Dose	SHIME1	Ascending	49.2644	22.2168	1.00464	6.42994	0.830456	0.653433	0.0235308	nd	nd	nd
a	TC1	Day23.TC1	23	Control	Low Dose	SHIME1	Transverse	52.5007	24.4631	1.24089	6.86429	1.04361	0.806718	0.143017	nd	nd	nd				55.3431	25.5648	1.30981	7.26228	1.10103	0.863486	0.151754	nd	nd	nd				2.56073	1.0735	0.0598398	0.350878	0.0511461	0.0498821	0.00830806							4.62701	4.19914	4.56857
b	TC1	Day23.TC1	23	Control	Low Dose	SHIME1	Transverse	57.47	26.6077	1.34852	7.52698	1.1417	0.883428	0.159554	nd	nd	nd
c	TC1	Day23.TC1	23	Control	Low Dose	SHIME1	Transverse	56.0586	25.6238	1.34003	7.39558	1.11777	0.900312	0.15269	nd	nd	nd
a	DC1	Day23.DC1	23	Control	Low Dose	SHIME1	Descending	51.9139	24.3252	1.37446	7.89386	1.22623	0.997596	0.453214	nd	nd	nd				52.6901	24.6453	1.39255	7.92676	1.2408	1.00146	0.460419	nd	nd	nd				3.37321	1.09886	0.0496085	0.284612	0.0277231	0.032153	0.0138943							6.40199	4.45869	3.56241
b	DC1	Day23.DC1	23	Control	Low Dose	SHIME1	Descending	56.3837	25.8687	1.44867	8.22639	1.27277	1.03537	0.476436	nd	nd	nd
c	DC1	Day23.DC1	23	Control	Low Dose	SHIME1	Descending	49.7726	23.7421	1.35454	7.66002	1.22339	0.971412	0.451608	nd	nd	nd
a	AC2	Day23.AC2	23	Experimental	Low Dose	SHIME2	Ascending	41.1627	20.908	1.08258	8.77708	1.02883	0.73728	0.0459273	nd	nd	nd				40.7968	20.4274	1.07377	8.71062	1.02213	0.745982	0.0433948	nd	nd	nd				0.499277	0.416311	0.0137651	0.0872328	0.00995574	0.00952249	0.00320861							1.22382	2.03801	1.28195
b	AC2	Day23.AC2	23	Experimental	Low Dose	SHIME2	Ascending	40.9996	20.1803	1.08082	8.74294	1.02688	0.756154	0.0397865	nd	nd	nd
c	AC2	Day23.AC2	23	Experimental	Low Dose	SHIME2	Ascending	40.228	20.1938	1.05791	8.61184	1.01069	0.744511	0.0444705	nd	nd	nd
a	TC2	Day23.TC2	23	Experimental	Low Dose	SHIME2	Transverse	39.2882	20.6728	1.15275	9.23189	1.07141	0.833976	0.431961	nd	nd	nd				39.4567	20.9816	1.17555	9.3751	1.09378	0.843345	0.447702	nd	nd	nd				0.535277	0.383874	0.0229188	0.185746	0.02913	0.0103702	0.019069							1.35662	1.82957	1.94963
b	TC2	Day23.TC2	23	Experimental	Low Dose	SHIME2	Transverse	39.026	20.8606	1.17531	9.30844	1.08322	0.841573	0.442238	nd	nd	nd
c	TC2	Day23.TC2	23	Experimental	Low Dose	SHIME2	Transverse	40.056	21.4114	1.19858	9.58498	1.12672	0.854488	0.468906	nd	nd	nd
a	DC2	Day23.DC2	23	Experimental	Low Dose	SHIME2	Descending	44.5103	24.2381	1.42135	10.5355	1.30934	1.02376	0.564429	nd	nd	nd				43.7821	24.2778	1.43411	10.6683	1.31342	1.02745	0.566077	nd	nd	nd				0.6333	0.120907	0.0126643	0.118216	0.00804209	0.00363833	0.00169686							1.44648	0.498014	0.883078
b	DC2	Day23.DC2	23	Experimental	Low Dose	SHIME2	Descending	43.4758	24.1816	1.43431	10.7621	1.30824	1.03103	0.565984	nd	nd	nd
c	DC2	Day23.DC2	23	Experimental	Low Dose	SHIME2	Descending	43.3602	24.4135	1.44667	10.7072	1.32269	1.02756	0.567819	nd	nd	nd
a	AC3	Day23.AC3	23	Experimental	Low Dose	SHIME3	Ascending	32.4865	13.3166	0.867275	9.82803	0.955694	0.649542	0.0194871	nd	nd	nd				30.7721	12.4634	0.808218	9.3557	0.908149	0.624598	0.0187287	nd	nd	nd				1.99504	0.828007	0.0566367	0.485062	0.0466721	0.0266334	0.000657905							6.48327	6.64349	7.0076
b	AC3	Day23.AC3	23	Experimental	Low Dose	SHIME3	Ascending	31.2476	12.4105	0.803018	9.38024	0.90635	0.627705	0.0183875	nd	nd	nd
c	AC3	Day23.AC3	23	Experimental	Low Dose	SHIME3	Ascending	28.5823	11.6632	0.75436	8.85883	0.862402	0.596548	0.0183115	nd	nd	nd
a	TC3	Day23.TC3	23	Experimental	Low Dose	SHIME3	Transverse	52.507	23.5897	1.37982	12.4586	1.18007	0.900385	0.17194	nd	nd	nd				52.388	23.5466	1.37859	12.48	1.19114	0.885266	0.174671	nd	nd	nd				0.515539	0.292254	0.0121433	0.0952582	0.0100351	0.0188021	0.0036646							0.984078	1.24117	0.880855
b	TC3	Day23.TC3	23	Experimental	Low Dose	SHIME3	Transverse	52.8337	23.815	1.39007	12.5842	1.19964	0.864213	0.178836	nd	nd	nd
c	TC3	Day23.TC3	23	Experimental	Low Dose	SHIME3	Transverse	51.8234	23.2353	1.36587	12.3973	1.19371	0.891201	0.173238	nd	nd	nd
a	DC3	Day23.DC3	23	Experimental	Low Dose	SHIME3	Descending	51.2104	24.3206	1.44945	12.556	1.28542	0.950908	0.399731	nd	nd	nd				53.3539	25.4391	1.51249	13.0756	1.33636	0.993797	0.411494	nd	nd	nd				1.87371	0.977242	0.0553979	0.461012	0.0458079	0.038176	0.0121068							3.51185	3.8415	3.66271
b	DC3	Day23.DC3	23	Experimental	Low Dose	SHIME3	Descending	54.6803	25.869	1.53458	13.2348	1.34949	1.00642	0.410833	nd	nd	nd
c	DC3	Day23.DC3	23	Experimental	Low Dose	SHIME3	Descending	54.1711	26.1276	1.55343	13.4358	1.37417	1.02406	0.423918	nd	nd	nd
a	AC1	Day24.AC1	24	Control	Low Dose	SHIME1	Ascending	48.0732	19.9351	0.892505	5.98709	0.739361	0.588645	0.0190832	nd	nd	nd				47.3857	19.7759	0.883809	5.94971	0.732722	0.57368	0.0194766	nd	nd	nd				0.673727	0.168818	0.0107724	0.0401818	0.00711022	0.0144519	0.00105927							1.42179	0.853657	1.21886
b	AC1	Day24.AC1	24	Control	Low Dose	SHIME1	Ascending	46.7267	19.5988	0.871759	5.90722	0.72522	0.559802	0.0206763	nd	nd	nd
c	AC1	Day24.AC1	24	Control	Low Dose	SHIME1	Ascending	47.3573	19.7938	0.887164	5.95481	0.733585	0.572594	0.0186703	nd	nd	nd
a	TC1	Day24.TC1	24	Control	Low Dose	SHIME1	Transverse	41.8858	18.4139	0.964808	6.11443	0.863064	0.693971	0.220031	nd	nd	nd				41.6812	18.617	0.984809	6.24203	0.88772	0.724826	0.225582	nd	nd	nd				1.53396	0.888435	0.0502417	0.292324	0.0434518	0.0553772	0.0130313							3.68023	4.77217	5.10166
b	TC1	Day24.TC1	24	Control	Low Dose	SHIME1	Transverse	40.0553	17.8477	0.947648	6.0352	0.862204	0.69175	0.216245	nd	nd	nd
c	TC1	Day24.TC1	24	Control	Low Dose	SHIME1	Transverse	43.1027	19.5894	1.04197	6.57646	0.937891	0.788757	0.240469	nd	nd	nd
a	DC1	Day24.DC1	24	Control	Low Dose	SHIME1	Descending	46.4255	20.6083	1.14981	7.1524	1.05133	0.852566	0.429985	nd	nd	nd				44.1543	19.7301	1.09294	6.87388	1.01805	0.814721	0.411046	nd	nd	nd				1.99868	0.833359	0.053312	0.269927	0.030434	0.0339549	0.0171778							4.52657	4.2238	4.87783
b	DC1	Day24.DC1	24	Control	Low Dose	SHIME1	Descending	42.664	18.9503	1.04409	6.61345	0.991633	0.786924	0.396473	nd	nd	nd
c	DC1	Day24.DC1	24	Control	Low Dose	SHIME1	Descending	43.3734	19.6317	1.08493	6.85581	1.01118	0.804673	0.406678	nd	nd	nd
a	AC2	Day24.AC2	24	Experimental	Low Dose	SHIME2	Ascending	39.6329	19.4957	1.08566	9.13943	1.049	0.714479	0.0450831	nd	nd	nd				40.2811	19.7511	1.09505	9.24822	1.05713	0.736606	0.0451369	nd	nd	nd				0.624975	0.326435	0.0152342	0.150492	0.0119231	0.0204389	0.000416257							1.55154	1.65274	1.39119
b	AC2	Day24.AC2	24	Experimental	Low Dose	SHIME2	Ascending	40.3303	19.6388	1.08685	9.18526	1.05156	0.740559	0.0447502	nd	nd	nd
c	AC2	Day24.AC2	24	Experimental	Low Dose	SHIME2	Ascending	40.88	20.1189	1.11262	9.41997	1.07081	0.754779	0.0455775	nd	nd	nd
a	TC2	Day24.TC2	24	Experimental	Low Dose	SHIME2	Transverse	33.4722	17.4068	1.00774	8.40808	0.983291	0.780718	0.480509	nd	nd	nd				38.8622	20.121	1.17515	9.63418	1.11652	0.879549	0.5319	nd	nd	nd				4.78075	2.47827	0.153387	1.10515	0.119773	0.0900768	0.0460878							12.3018	12.3168	13.0525
b	TC2	Day24.TC2	24	Experimental	Low Dose	SHIME2	Transverse	40.5242	20.693	1.20877	9.94081	1.15097	0.900891	0.545626	nd	nd	nd
c	TC2	Day24.TC2	24	Experimental	Low Dose	SHIME2	Transverse	42.5901	22.2633	1.30894	10.5536	1.21528	0.957039	0.569566	nd	nd	nd
a	DC2	Day24.DC2	24	Experimental	Low Dose	SHIME2	Descending	51.3463	25.6897	1.50379	11.502	1.31182	1.0445	0.649602	nd	nd	nd				51.4665	25.7987	1.50975	11.6089	1.32061	1.02361	0.655686	nd	nd	nd				0.475907	0.358189	0.0169161	0.190609	0.0266571	0.0234694	0.0148096							0.924693	1.3884	1.12046
b	DC2	Day24.DC2	24	Experimental	Low Dose	SHIME2	Descending	51.0622	25.5077	1.49662	11.4957	1.29946	0.998216	0.644887	nd	nd	nd
c	DC2	Day24.DC2	24	Experimental	Low Dose	SHIME2	Descending	51.9909	26.1987	1.52884	11.829	1.35055	1.02812	0.672568	nd	nd	nd
a	AC3	Day24.AC3	24	Experimental	Low Dose	SHIME3	Ascending	31.2717	12.8137	0.86774	10.9923	0.976538	0.682563	0.028142	nd	nd	nd				30.8472	12.61	0.848022	10.701	0.944663	0.658124	0.0275948	nd	nd	0.0178614				0.44417	0.219209	0.0175589	0.27396	0.0276845	0.0254159	0.00173681			0.00595106				1.4399	1.73838	2.07058
b	AC3	Day24.AC3	24	Experimental	Low Dose	SHIME3	Ascending	30.3857	12.6382	0.842252	10.6622	0.930827	0.631832	0.0256502	nd	nd	0.0220695
c	AC3	Day24.AC3	24	Experimental	Low Dose	SHIME3	Ascending	30.8844	12.378	0.834074	10.4485	0.926624	0.659977	0.0289921	nd	nd	0.0136534
a	TC3	Day24.TC3	24	Experimental	Low Dose	SHIME3	Transverse	50.3526	22.3937	1.33917	13.2434	1.21139	0.869344	0.275336	nd	nd	nd				51.327	22.5575	1.35979	13.4115	1.21967	0.892928	0.274648	nd	nd	nd				1.04814	0.374796	0.0191067	0.164208	0.0076651	0.0207668	0.00311441							2.04208	1.66151	1.40512
b	TC3	Day24.TC3	24	Experimental	Low Dose	SHIME3	Transverse	51.1926	22.2925	1.36332	13.4198	1.22652	0.908476	0.271247	nd	nd	nd
c	TC3	Day24.TC3	24	Experimental	Low Dose	SHIME3	Transverse	52.4359	22.9864	1.37689	13.5715	1.2211	0.900964	0.27736	nd	nd	nd
a	DC3	Day24.DC3	24	Experimental	Low Dose	SHIME3	Descending	43.0527	19.5069	1.20958	11.8901	1.14373	0.881419	0.501277	nd	nd	nd				42.9931	19.5751	1.21601	11.882	1.15105	0.873424	0.50221	nd	nd	nd				0.44578	0.165779	0.00865733	0.0820209	0.0107582	0.0146104	0.00358513							1.03686	0.846889	0.711945
b	DC3	Day24.DC3	24	Experimental	Low Dose	SHIME3	Descending	43.4061	19.7641	1.22585	11.9597	1.1634	0.882293	0.506169	nd	nd	nd
c	DC3	Day24.DC3	24	Experimental	Low Dose	SHIME3	Descending	42.5206	19.4543	1.2126	11.7962	1.14602	0.856561	0.499183	nd	nd	nd
a	AC1	Day25.AC1	25	Control	Low Dose	SHIME1	Ascending	40.3302	16.0052	0.763383	5.94012	0.685193	0.524132	0.0195653	nd	nd	nd				40.1499	16.1236	0.761327	5.93927	0.685029	0.528051	0.0204296	nd	nd	nd				2.83312	0.968635	0.0388549	0.257156	0.0286912	0.0284089	0.00155215							7.05637	6.00755	5.10358
b	AC1	Day25.AC1	25	Control	Low Dose	SHIME1	Ascending	37.2308	15.2196	0.721484	5.68169	0.656256	0.501805	0.019502	nd	nd	nd
c	AC1	Day25.AC1	25	Control	Low Dose	SHIME1	Ascending	42.8885	17.146	0.799112	6.196	0.713638	0.558216	0.0222215	nd	nd	nd
a	TC1	Day25.TC1	25	Control	Low Dose	SHIME1	Transverse	46.7939	19.3563	1.08919	7.34728	0.940579	0.7546	0.274778	nd	nd	nd				45.4039	18.9076	1.06229	7.23717	0.93026	0.732698	0.274886	nd	nd	nd				1.20606	0.410901	0.0248117	0.115321	0.00894585	0.0221824	0.0052865							2.65629	2.1732	2.33567
b	TC1	Day25.TC1	25	Control	Low Dose	SHIME1	Transverse	44.6352	18.817	1.05739	7.24695	0.924693	0.733247	0.280226	nd	nd	nd
c	TC1	Day25.TC1	25	Control	Low Dose	SHIME1	Transverse	44.7825	18.5496	1.0403	7.11727	0.925508	0.710246	0.269655	nd	nd	nd
a	DC1	Day25.DC1	25	Control	Low Dose	SHIME1	Descending	46.59	20.8323	1.21388	8.32935	1.10598	0.864444	0.429592	nd	nd	nd				48.2083	20.9841	1.22043	8.31107	1.09646	0.866371	0.425511	nd	nd	nd				3.91659	1.26714	0.0624108	0.431324	0.0403	0.0298605	0.0168634							8.12432	6.03859	5.11385
b	DC1	Day25.DC1	25	Control	Low Dose	SHIME1	Descending	52.6747	22.3203	1.28585	8.73297	1.13115	0.897149	0.43996	nd	nd	nd
c	DC1	Day25.DC1	25	Control	Low Dose	SHIME1	Descending	45.3601	19.7996	1.16155	7.8709	1.05225	0.837521	0.406982	nd	nd	nd
a	AC2	Day25.AC2	25	Experimental	Low Dose	SHIME2	Ascending	41.2273	18.4303	1.11701	9.61435	1.06884	0.740292	0.041628	nd	nd	nd				41.3945	18.5381	1.12501	9.68275	1.08035	0.749478	0.0462981	nd	nd	nd				0.806277	0.262714	0.0178049	0.0852954	0.0103496	0.0132157	0.00626899							1.94779	1.41716	1.58265
b	AC2	Day25.AC2	25	Experimental	Low Dose	SHIME2	Ascending	40.685	18.3465	1.11261	9.65558	1.08889	0.764624	0.053423	nd	nd	nd
c	AC2	Day25.AC2	25	Experimental	Low Dose	SHIME2	Ascending	42.2713	18.8376	1.14541	9.77832	1.08331	0.743516	0.0438431	nd	nd	nd
a	TC2	Day25.TC2	25	Experimental	Low Dose	SHIME2	Transverse	39.4566	19.3485	1.2068	9.75199	1.11692	0.832127	0.433213	nd	nd	nd				38.7918	19.1921	1.19457	9.72601	1.13819	0.83838	0.451055	nd	nd	nd				1.71275	0.609445	0.042941	0.238436	0.0363614	0.0238087	0.0189127							4.41524	3.17551	3.59468
b	TC2	Day25.TC2	25	Experimental	Low Dose	SHIME2	Transverse	40.0724	19.7081	1.23007	9.95039	1.18017	0.864691	0.470882	nd	nd	nd
c	TC2	Day25.TC2	25	Experimental	Low Dose	SHIME2	Transverse	36.8463	18.5197	1.14684	9.47565	1.11747	0.818321	0.449069	nd	nd	nd
a	DC2	Day25.DC2	25	Experimental	Low Dose	SHIME2	Descending	43.7269	21.8296	1.3757	11.4407	1.31802	1.00927	0.633622	nd	nd	nd				42.1225	21.1064	1.32789	11.0257	1.26607	0.971945	0.604847	nd	nd	nd				3.39179	1.73257	0.12194	0.822806	0.0882756	0.07153	0.039219							8.0522	8.20876	9.18297
b	DC2	Day25.DC2	25	Experimental	Low Dose	SHIME2	Descending	44.4145	22.3602	1.41869	11.5582	1.31604	1.01709	0.620743	nd	nd	nd
c	DC2	Day25.DC2	25	Experimental	Low Dose	SHIME2	Descending	38.2262	19.1294	1.18929	10.078	1.16414	0.889473	0.560175	nd	nd	nd
a	AC3	Day25.AC3	25	Experimental	Low Dose	SHIME3	Ascending	31.784	13.0826	0.93292	11.1711	0.996311	0.678809	0.0278417	nd	nd	nd				33.4488	13.7451	0.980781	11.6723	1.04478	0.719663	0.0360919	nd	nd	0.0189878				1.64531	0.662151	0.0445789	0.49752	0.0445031	0.0383592	0.00864343							4.9189	4.81736	4.54525
b	AC3	Day25.AC3	25	Experimental	Low Dose	SHIME3	Ascending	33.4883	13.7458	0.988303	11.6796	1.05424	0.72527	0.0450811	nd	nd	0.0189878
c	AC3	Day25.AC3	25	Experimental	Low Dose	SHIME3	Ascending	35.074	14.4069	1.02112	12.1661	1.0838	0.754911	0.0353529	nd	nd	nd
a	TC3	Day25.TC3	25	Experimental	Low Dose	SHIME3	Transverse	37.5045	17.0311	1.06633	11.5258	1.04501	0.764935	0.223925	nd	nd	nd				42.6752	19.1787	1.20655	12.6608	1.14507	0.832657	0.238146	nd	nd	nd				6.05604	2.34455	0.150169	1.26127	0.102826	0.0729721	0.0137516							14.191	12.2248	12.4462
b	TC3	Day25.TC3	25	Experimental	Low Dose	SHIME3	Transverse	49.3378	21.68	1.36501	14.0186	1.25045	0.909937	0.251374	nd	nd	nd
c	TC3	Day25.TC3	25	Experimental	Low Dose	SHIME3	Transverse	41.1834	18.8249	1.18831	12.438	1.13974	0.8231	0.23914	nd	nd	nd
a	DC3	Day25.DC3	25	Experimental	Low Dose	SHIME3	Descending	41.5751	19.0301	1.20393	12.6095	1.18083	0.875828	0.468116	nd	nd	nd				41.7531	19.0326	1.21611	12.574	1.1743	0.866082	0.465235	nd	nd	nd				0.471849	0.199055	0.0149292	0.0387879	0.00726945	0.0144125	0.00296111							1.13009	1.04586	1.22762
b	DC3	Day25.DC3	25	Experimental	Low Dose	SHIME3	Descending	42.2881	19.2328	1.23277	12.5326	1.16647	0.87289	0.4622	nd	nd	nd
c	DC3	Day25.DC3	25	Experimental	Low Dose	SHIME3	Descending	41.3962	18.8347	1.21164	12.5799	1.1756	0.849526	0.465391	nd	nd	nd
a	AC1	Day26.AC1	26	Control	Low Dose	SHIME1	Ascending	42.1126	17.1537	0.830513	6.94879	0.723345	0.565714	0.0332819	nd	nd	nd				42.3564	17.2504	0.835467	6.96539	0.72794	0.575577	0.0310141	nd	nd	nd				1.00606	0.282474	0.0191535	0.128763	0.00750407	0.0145042	0.00373441							2.37524	1.63749	2.29255
b	AC1	Day26.AC1	26	Control	Low Dose	SHIME1	Ascending	43.4619	17.5685	0.856611	7.10165	0.736599	0.592231	0.0330564	nd	nd	nd
c	AC1	Day26.AC1	26	Control	Low Dose	SHIME1	Ascending	41.4946	17.029	0.819277	6.84573	0.723875	0.568787	0.0267039	nd	nd	nd
a	TC1	Day26.TC1	26	Control	Low Dose	SHIME1	Transverse	51.4918	19.7199	1.1147	8.53731	0.964906	0.765977	0.353502	nd	nd	nd				51.1893	20.1844	1.13654	8.6901	0.983284	0.790485	0.355709	nd	nd	nd				0.529686	0.449221	0.0266264	0.158502	0.0225932	0.0216465	0.00577127							1.03476	2.22558	2.34276
b	TC1	Day26.TC1	26	Control	Low Dose	SHIME1	Transverse	51.4985	20.2168	1.12872	8.67923	0.976437	0.798486	0.351367	nd	nd	nd
c	TC1	Day26.TC1	26	Control	Low Dose	SHIME1	Transverse	50.5777	20.6166	1.1662	8.85376	1.00851	0.806992	0.362258	nd	nd	nd
a	DC1	Day26.DC1	26	Control	Low Dose	SHIME1	Descending	48.8721	20.2058	1.19258	8.93495	1.07156	0.858881	0.467112	nd	nd	nd				49.3499	20.1655	1.19038	8.87631	1.06835	0.857567	0.461771	nd	nd	nd				1.25609	0.317607	0.0306036	0.151416	0.0195244	0.00780334	0.00535598							2.54527	1.57501	2.57091
b	DC1	Day26.DC1	26	Control	Low Dose	SHIME1	Descending	48.4028	19.8296	1.15873	8.70435	1.04742	0.849191	0.4564	nd	nd	nd
c	DC1	Day26.DC1	26	Control	Low Dose	SHIME1	Descending	50.7748	20.4609	1.21982	8.98964	1.08607	0.86463	0.4618	nd	nd	nd
a	AC2	Day26.AC2	26	Experimental	Low Dose	SHIME2	Ascending	33.9785	15.0452	0.963329	8.73363	0.990501	0.693798	0.0401863	nd	nd	nd				34.9061	15.324	0.968241	8.9296	1.00167	0.700436	0.0409494	nd	nd	nd				1.32411	0.269646	0.00471358	0.16972	0.0102375	0.00722122	0.00108405							3.79335	1.75964	0.486819
b	AC2	Day26.AC2	26	Experimental	Low Dose	SHIME2	Ascending	34.3173	15.3432	0.968667	9.02858	1.01061	0.708125	0.0404716	nd	nd	nd
c	AC2	Day26.AC2	26	Experimental	Low Dose	SHIME2	Ascending	36.4225	15.5835	0.972727	9.02658	1.00391	0.699384	0.0421902	nd	nd	nd
a	TC2	Day26.TC2	26	Experimental	Low Dose	SHIME2	Transverse	48.0383	21.5373	1.37679	11.1882	1.23653	0.920166	0.48324	nd	nd	nd				48.5034	22.2914	1.4077	11.438	1.26009	0.94022	0.497848	nd	nd	nd				0.464839	0.654107	0.0280885	0.221037	0.0207717	0.0173884	0.0140403							0.958364	2.93434	1.99535
b	TC2	Day26.TC2	26	Experimental	Low Dose	SHIME2	Transverse	48.504	22.6327	1.43166	11.5178	1.26794	0.949401	0.511242	nd	nd	nd
c	TC2	Day26.TC2	26	Experimental	Low Dose	SHIME2	Transverse	48.968	22.7043	1.41463	11.6081	1.27579	0.951095	0.499063	nd	nd	nd
a	DC2	Day26.DC2	26	Experimental	Low Dose	SHIME2	Descending	41.3526	20.1302	1.3189	10.9781	1.25829	0.946292	0.597382	nd	nd	nd				42.3526	20.5078	1.33657	11.1039	1.27025	0.955467	0.609375	nd	nd	nd				1.12038	0.387035	0.0156321	0.11391	0.0109918	0.00895642	0.010922							2.64537	1.88726	1.16956
b	DC2	Day26.DC2	26	Experimental	Low Dose	SHIME2	Descending	42.1418	20.4896	1.34859	11.1333	1.27991	0.955921	0.611993	nd	nd	nd
c	DC2	Day26.DC2	26	Experimental	Low Dose	SHIME2	Descending	43.5634	20.9036	1.34223	11.2002	1.27254	0.964187	0.618751	nd	nd	nd
a	AC3	Day26.AC3	26	Experimental	Low Dose	SHIME3	Ascending	28.909	11.6095	0.844503	10.0102	0.952388	0.663861	0.0259132	nd	nd	0.024989				30.4857	12.0181	0.88409	10.3228	0.973829	0.673696	0.0275431	nd	nd	0.024989				1.39339	0.35919	0.034525	0.282251	0.0187756	0.00889344	0.00143703							4.57062	2.98874	3.90514
b	AC3	Day26.AC3	26	Experimental	Low Dose	SHIME3	Ascending	30.9965	12.2841	0.907958	10.5589	0.987333	0.681172	0.0286278	nd	nd	nd
c	AC3	Day26.AC3	26	Experimental	Low Dose	SHIME3	Ascending	31.5516	12.1608	0.899809	10.3992	0.981765	0.676056	0.0280881	nd	nd	nd
a	TC3	Day26.TC3	26	Experimental	Low Dose	SHIME3	Transverse	40.3992	17.8666	1.1274	12.1565	1.08719	0.779416	0.237313	nd	nd	nd				40.137	18.1286	1.15394	12.3826	1.11914	0.812933	0.251636	nd	nd	nd				0.398463	0.284983	0.0238458	0.230471	0.0287261	0.0298709	0.0133345							0.992758	1.572	2.06647
b	TC3	Day26.TC3	26	Experimental	Low Dose	SHIME3	Transverse	39.6785	18.0874	1.16088	12.3742	1.12739	0.822642	0.253903	nd	nd	nd
c	TC3	Day26.TC3	26	Experimental	Low Dose	SHIME3	Transverse	40.3334	18.432	1.17355	12.6172	1.14284	0.836742	0.263691	nd	nd	nd
a	DC3	Day26.DC3	26	Experimental	Low Dose	SHIME3	Descending	52.4166	23.3456	1.51929	15.2318	1.35323	0.997638	0.510779	nd	nd	nd				52.4644	23.1466	1.5127	15.3113	1.36389	0.998947	0.51298	nd	nd	nd				0.130461	0.392087	0.00667767	0.0709024	0.0108012	0.00487242	0.0020651							0.248666	1.69393	0.44144
b	DC3	Day26.DC3	26	Experimental	Low Dose	SHIME3	Descending	52.612	22.6949	1.51286	15.3342	1.3636	0.994863	0.513285	nd	nd	nd
c	DC3	Day26.DC3	26	Experimental	Low Dose	SHIME3	Descending	52.3645	23.3992	1.50594	15.3679	1.37483	1.00434	0.514876	nd	nd	nd
a	AC1	Day27.AC1	27	Control	Low Dose	SHIME1	Ascending	43.7102	17.546	0.852967	7.32519	0.748646	0.599215	0.0329493	nd	nd	nd				42.7584	16.9711	0.837485	7.21102	0.73798	0.591736	0.0326404	nd	nd	nd				0.942149	0.505757	0.0154191	0.102959	0.0143133	0.0217691	0.000287262							2.20342	2.98011	1.84112
b	AC1	Day27.AC1	27	Control	Low Dose	SHIME1	Ascending	41.8262	16.5947	0.83736	7.18267	0.743581	0.60878	0.0323813	nd	nd	nd
c	AC1	Day27.AC1	27	Control	Low Dose	SHIME1	Ascending	42.7388	16.7725	0.822129	7.12521	0.721713	0.567213	0.0325905	nd	nd	nd
a	TC1	Day27.TC1	27	Control	Low Dose	SHIME1	Transverse	44.4465	17.1264	0.981158	8.14487	0.87148	0.711384	0.37568	nd	nd	nd				45.5507	17.4782	1.00354	8.3675	0.901511	0.723765	0.379049	nd	nd	nd				3.03748	0.678066	0.038959	0.353641	0.0308329	0.0259657	0.0037172							6.66835	3.87951	3.88216
b	TC1	Day27.TC1	27	Control	Low Dose	SHIME1	Transverse	43.2198	17.0482	0.980935	8.18235	0.899964	0.706308	0.378429	nd	nd	nd
c	TC1	Day27.TC1	27	Control	Low Dose	SHIME1	Transverse	48.9859	18.2598	1.04852	8.77528	0.933088	0.753605	0.383037	nd	nd	nd
a	DC1	Day27.DC1	27	Control	Low Dose	SHIME1	Descending	45.9892	18.2869	1.10891	8.89639	1.02173	0.821034	0.474396	nd	nd	nd				46.5834	18.8047	1.13409	9.04237	1.04269	0.829256	0.48463	nd	nd	nd				0.728848	0.527015	0.029689	0.158565	0.0210676	0.0108685	0.0105262							1.56461	2.80257	2.61788
b	DC1	Day27.DC1	27	Control	Low Dose	SHIME1	Descending	46.3644	18.7867	1.12652	9.01965	1.04248	0.825156	0.484068	nd	nd	nd
c	DC1	Day27.DC1	27	Control	Low Dose	SHIME1	Descending	47.3967	19.3405	1.16683	9.21107	1.06387	0.841578	0.495426	nd	nd	nd
a	AC2	Day27.AC2	27	Experimental	Low Dose	SHIME2	Ascending	30.6721	13.0443	0.839042	7.98662	0.886708	0.612995	0.0320902	nd	nd	nd				33.1003	13.8749	0.906106	8.38481	0.931837	0.652597	0.0363882	nd	nd	nd				2.15058	0.746621	0.0601994	0.36777	0.0434067	0.0369227	0.00437046							6.49716	5.3811	6.64374
b	AC2	Day27.AC2	27	Experimental	Low Dose	SHIME2	Ascending	33.8644	14.09	0.923803	8.45609	0.935516	0.65872	0.0408277	nd	nd	nd
c	AC2	Day27.AC2	27	Experimental	Low Dose	SHIME2	Ascending	34.7646	14.4903	0.955474	8.71172	0.973287	0.686075	0.0362466	nd	nd	nd
a	TC2	Day27.TC2	27	Experimental	Low Dose	SHIME2	Transverse	37.3754	17.3058	1.13043	9.88596	1.11557	0.823375	0.485059	nd	nd	nd				38.3083	17.683	1.17543	10.1265	1.1489	0.858395	0.496885	nd	nd	nd				1.58118	0.573009	0.0481652	0.331107	0.0314511	0.0378395	0.0105226							4.1275	3.24045	4.09767
b	TC2	Day27.TC2	27	Experimental	Low Dose	SHIME2	Transverse	37.4156	17.4007	1.16963	9.98932	1.15308	0.853276	0.500382	nd	nd	nd
c	TC2	Day27.TC2	27	Experimental	Low Dose	SHIME2	Transverse	40.1339	18.3424	1.22623	10.5041	1.17806	0.898533	0.505213	nd	nd	nd
a	DC2	Day27.DC2	27	Experimental	Low Dose	SHIME2	Descending	50.4835	22.6244	1.52267	12.4679	1.34535	1.00723	0.606527	nd	nd	nd				50.574	22.9087	1.53962	12.6148	1.36047	1.03224	0.626232	nd	nd	nd				0.403394	0.30756	0.0191362	0.149908	0.0141844	0.0218383	0.0170702							0.797631	1.34255	1.24291
b	DC2	Day27.DC2	27	Experimental	Low Dose	SHIME2	Descending	51.0149	23.2352	1.56037	12.7675	1.37349	1.04192	0.636525	nd	nd	nd
c	DC2	Day27.DC2	27	Experimental	Low Dose	SHIME2	Descending	50.2235	22.8666	1.53582	12.6091	1.36257	1.04756	0.635643	nd	nd	nd
a	AC3	Day27.AC3	27	Experimental	Low Dose	SHIME3	Ascending	28.7293	10.7322	0.841001	10.2266	0.946427	0.637018	0.0275513	nd	nd	nd				29.3175	10.8477	0.843314	10.2728	0.942177	0.644603	0.0268722	nd	nd	nd				0.873399	0.10217	0.0122321	0.0585285	0.0166642	0.0183133	0.00144188							2.97911	0.941856	1.45048
b	AC3	Day27.AC3	27	Experimental	Low Dose	SHIME3	Ascending	30.3211	10.8849	0.832403	10.2532	0.9238	0.6313	0.0278492	nd	nd	nd
c	AC3	Day27.AC3	27	Experimental	Low Dose	SHIME3	Ascending	28.9021	10.9262	0.856537	10.3386	0.956305	0.66549	0.0252162	nd	nd	nd
a	TC3	Day27.TC3	27	Experimental	Low Dose	SHIME3	Transverse	34.569	15.5002	0.985836	11.034	1.01105	0.73685	0.265084	nd	nd	nd				36.3379	16.1038	1.04753	11.3646	1.04975	0.756226	0.264326	nd	nd	nd				1.57226	0.534066	0.0539768	0.301673	0.0341185	0.0180453	0.00180867							4.32677	3.3164	5.15277
b	TC3	Day27.TC3	27	Experimental	Low Dose	SHIME3	Transverse	36.8686	16.2962	1.0707	11.435	1.0627	0.759276	0.262261	nd	nd	nd
c	TC3	Day27.TC3	27	Experimental	Low Dose	SHIME3	Transverse	37.5761	16.515	1.08605	11.6249	1.07549	0.772552	0.265632	nd	nd	nd
a	DC3	Day27.DC3	27	Experimental	Low Dose	SHIME3	Descending	40.1382	17.6366	1.17204	12.6792	1.14106	0.855886	0.463552	nd	nd	nd				41.6314	18.3788	1.2277	13.1373	1.189	0.885916	0.482856	nd	nd	nd				1.74839	0.763713	0.0523608	0.462225	0.0453976	0.0292917	0.017605							4.19969	4.15541	4.26496
b	DC3	Day27.DC3	27	Experimental	Low Dose	SHIME3	Descending	43.5547	19.1624	1.27599	13.6036	1.23134	0.914409	0.498027	nd	nd	nd
c	DC3	Day27.DC3	27	Experimental	Low Dose	SHIME3	Descending	41.2014	18.3373	1.23506	13.129	1.19459	0.887453	0.486989	nd	nd	nd
a	AC1	Day28.AC1	28	Control	Low Dose	SHIME1	Ascending	41.6643	15.0308	0.785858	7.33415	0.711548	0.539804	0.0299002	nd	nd	nd				40.4072	14.658	0.76196	7.21836	0.698976	0.531263	0.0291164	nd	nd	nd				1.95908	0.86749	0.0464861	0.243168	0.0294884	0.009559	0.000775948							4.84833	5.9182	6.10085
b	AC1	Day28.AC1	28	Control	Low Dose	SHIME1	Ascending	41.4075	15.2768	0.791637	7.38199	0.720094	0.533047	0.0283486	nd	nd	nd
c	AC1	Day28.AC1	28	Control	Low Dose	SHIME1	Ascending	38.1499	13.6664	0.708387	6.93893	0.665285	0.520938	0.0291005	nd	nd	nd
a	TC1	Day28.TC1	28	Control	Low Dose	SHIME1	Transverse	43.0818	17.0035	1.0335	9.1774	0.959944	0.760801	0.345939	nd	nd	nd				44.7973	17.8118	1.08495	9.5725	0.992724	0.784957	0.359936	nd	nd	nd				5.50802	1.8381	0.104672	0.732379	0.0591947	0.0360169	0.0153367							12.2954	10.3196	9.64759
b	TC1	Day28.TC1	28	Control	Low Dose	SHIME1	Transverse	50.9589	19.9156	1.20539	10.4176	1.06106	0.826354	0.37633	nd	nd	nd
c	TC1	Day28.TC1	28	Control	Low Dose	SHIME1	Transverse	40.3512	16.5164	1.01596	9.12251	0.957171	0.767716	0.357539	nd	nd	nd
a	DC1	Day28.DC1	28	Control	Low Dose	SHIME1	Descending	44.8569	18.5475	1.15369	9.83732	1.06622	0.844118	0.467525	nd	nd	nd				46.6565	19.0061	1.19009	9.9805	1.09086	0.863351	0.481629	nd	nd	nd				1.57258	0.39736	0.0315188	0.135835	0.0234192	0.0170022	0.0132302							3.37054	2.0907	2.64844
b	DC1	Day28.DC1	28	Control	Low Dose	SHIME1	Descending	47.3462	19.2461	1.20862	10.1075	1.09354	0.876383	0.493765	nd	nd	nd
c	DC1	Day28.DC1	28	Control	Low Dose	SHIME1	Descending	47.7664	19.2248	1.20794	9.99664	1.11282	0.869551	0.483596	nd	nd	nd
a	AC2	Day28.AC2	28	Experimental	Low Dose	SHIME2	Ascending	35.2876	16.1221	1.03524	9.92113	1.06754	0.717103	0.0438472	nd	nd	nd				32.7517	15.0309	0.974871	9.3891	1.01596	0.696148	0.0413127	nd	nd	nd				3.02076	1.2874	0.0669547	0.614484	0.0603308	0.0280034	0.00230046							9.22321	8.56503	6.86806
b	AC2	Day28.AC2	28	Experimental	Low Dose	SHIME2	Ascending	33.5579	15.3597	0.986516	9.52965	1.03073	0.706998	0.0407344	nd	nd	nd
c	AC2	Day28.AC2	28	Experimental	Low Dose	SHIME2	Ascending	29.4096	13.611	0.902857	8.71651	0.94962	0.664343	0.0393566	nd	nd	nd
a	TC2	Day28.TC2	28	Experimental	Low Dose	SHIME2	Transverse	50.8968	22.7451	1.54273	12.5591	1.36429	0.979617	0.47861	nd	nd	nd				50.1293	22.5187	1.51994	12.3528	1.34613	0.974364	0.468211	nd	nd	nd				0.667915	0.241486	0.0206393	0.198101	0.020193	0.00463897	0.00900666							1.33238	1.07238	1.3579
b	TC2	Day28.TC2	28	Experimental	Low Dose	SHIME2	Transverse	49.8112	22.5464	1.51461	12.3353	1.34973	0.970827	0.463091	nd	nd	nd
c	TC2	Day28.TC2	28	Experimental	Low Dose	SHIME2	Transverse	49.68	22.2645	1.5025	12.1641	1.32439	0.972649	0.462932	nd	nd	nd
a	DC2	Day28.DC2	28	Experimental	Low Dose	SHIME2	Descending	50.7502	23.4156	1.63586	13.2908	1.45498	1.0623	0.649981	nd	nd	nd				50.8611	23.6756	1.64642	13.3909	1.46957	1.06959	0.63659	nd	nd	nd				0.152473	0.256304	0.00915747	0.08706	0.0126795	0.00632851	0.0116006							0.299783	1.08256	0.556206
b	DC2	Day28.DC2	28	Experimental	Low Dose	SHIME2	Descending	51.035	23.6832	1.65117	13.4323	1.47583	1.07274	0.629588	nd	nd	nd
c	DC2	Day28.DC2	28	Experimental	Low Dose	SHIME2	Descending	50.7982	23.9281	1.65222	13.4495	1.4779	1.07372	0.630202	nd	nd	nd
a	AC3	Day28.AC3	28	Experimental	Low Dose	SHIME3	Ascending	32.6398	11.9701	0.960295	11.551	1.0442	0.700104	0.0284142	nd	nd	nd				32.5425	11.8817	0.955746	11.491	1.03779	0.697745	0.0293287	nd	nd	nd				1.2858	0.406265	0.034971	0.271757	0.0229677	0.0206697	0.00125512							3.95115	3.41924	3.65903
b	AC3	Day28.AC3	28	Experimental	Low Dose	SHIME3	Ascending	33.7768	12.2365	0.98822	11.7278	1.05687	0.717134	0.0307596	nd	nd	nd
c	AC3	Day28.AC3	28	Experimental	Low Dose	SHIME3	Ascending	31.2108	11.4385	0.918723	11.1943	1.0123	0.675997	0.0288122	nd	nd	nd
a	TC3	Day28.TC3	28	Experimental	Low Dose	SHIME3	Transverse	34.5663	15.0442	1.03185	11.1242	1.06089	0.741035	0.218906	nd	nd	nd				36.8136	16.3709	1.11236	11.816	1.11738	0.787903	0.228956	nd	nd	nd				2.32253	1.21749	0.0712316	0.6633	0.0509004	0.0405895	0.00909932							6.3089	7.43691	6.40364
b	TC3	Day28.TC3	28	Experimental	Low Dose	SHIME3	Transverse	39.2047	17.4369	1.16721	12.4466	1.15969	0.8115	0.236635	nd	nd	nd
c	TC3	Day28.TC3	28	Experimental	Low Dose	SHIME3	Transverse	36.6698	16.6317	1.13802	11.8771	1.13154	0.811176	0.231326	nd	nd	nd
a	DC3	Day28.DC3	28	Experimental	Low Dose	SHIME3	Descending	38.1069	17.5306	1.20845	12.561	1.19718	0.852169	0.4021	nd	nd	nd				39.8114	18.0711	1.24583	12.8766	1.21286	0.873	0.406228	nd	nd	nd				1.81547	0.697745	0.0386556	0.484208	0.0257103	0.0260033	0.00879893							4.56018	3.86111	3.10279
b	DC3	Day28.DC3	28	Experimental	Low Dose	SHIME3	Descending	39.6068	17.8239	1.2434	12.6347	1.19887	0.864689	0.400253	nd	nd	nd
c	DC3	Day28.DC3	28	Experimental	Low Dose	SHIME3	Descending	41.7205	18.8588	1.28565	13.4341	1.24254	0.902143	0.416332	nd	nd	nd
a	AC1	Day29.AC1	29	Control	High Dose	SHIME1	Ascending	42.408	14.8991	0.813463	7.99439	0.723536	0.569008	0.0384191	nd	nd	nd				41.8009	14.7802	0.795408	7.94146	0.713982	0.554115	0.0364475	nd	nd	nd				5.19393	1.71824	0.0931551	0.810523	0.0588531	0.053112	0.00284373							12.4254	11.6253	11.7116
b	AC1	Day29.AC1	29	Control	High Dose	SHIME1	Ascending	46.6646	16.4359	0.878214	8.72422	0.767474	0.598191	0.0377357	nd	nd	nd
c	AC1	Day29.AC1	29	Control	High Dose	SHIME1	Ascending	36.3301	13.0056	0.694547	7.10577	0.650937	0.495147	0.0331876	nd	nd	nd
a	TC1	Day29.TC1	29	Control	High Dose	SHIME1	Transverse	42.8717	16.3625	1.01211	9.38939	0.924869	0.730961	0.332922	nd	nd	nd				43.5748	16.8107	1.04488	9.63842	0.94483	0.749923	0.338836	nd	nd	nd				3.89197	1.54026	0.0975583	0.686873	0.0534728	0.0338262	0.0128011							8.9317	9.1624	9.33681
b	TC1	Day29.TC1	29	Control	High Dose	SHIME1	Transverse	47.7704	18.5253	1.1546	10.4151	1.00541	0.788977	0.353524	nd	nd	nd
c	TC1	Day29.TC1	29	Control	High Dose	SHIME1	Transverse	40.0823	15.5442	0.967926	9.1108	0.904208	0.729832	0.330061	nd	nd	nd
a	DC1	Day29.DC1	29	Control	High Dose	SHIME1	Descending	48.0432	18.8988	1.21906	10.5898	1.09794	0.883591	0.484457	nd	nd	nd				46.5197	18.4965	1.20001	10.4817	1.09581	0.866585	0.479578	nd	nd	nd				1.45408	0.348408	0.0167592	0.101899	0.00188519	0.0150504	0.00710645							3.12573	1.88364	1.39658
b	DC1	Day29.DC1	29	Control	High Dose	SHIME1	Descending	45.1468	18.2919	1.19346	10.4678	1.09436	0.861182	0.471424	nd	nd	nd
c	DC1	Day29.DC1	29	Control	High Dose	SHIME1	Descending	46.3691	18.2989	1.18752	10.3875	1.09514	0.854981	0.482851	nd	nd	nd
a	AC2	Day29.AC2	29	Experimental	High Dose	SHIME2	Ascending	24.4485	6.43145	0.539048	8.07023	0.715173	0.453004	0.0233385	nd	nd	0.0122432				23.6661	6.20087	0.518493	7.83222	0.692436	0.439866	0.0227362	nd	nd	0.0143395				0.925129	0.268303	0.0268556	0.280762	0.0255643	0.0157052	0.000940663			0.00586203				3.90909	4.32686	5.17954
b	AC2	Day29.AC2	29	Experimental	High Dose	SHIME2	Ascending	22.645	5.90638	0.488107	7.52258	0.664764	0.422471	0.0216522	nd	nd	0.0209615
c	AC2	Day29.AC2	29	Experimental	High Dose	SHIME2	Ascending	23.9048	6.26477	0.528325	7.90386	0.697371	0.444123	0.0232178	nd	nd	0.00981388
a	TC2	Day29.TC2	29	Experimental	High Dose	SHIME2	Transverse	43.5418	16.5848	1.20006	11.1491	1.18822	0.838861	0.381406	nd	nd	nd				41.2855	16.039	1.16102	10.8632	1.15681	0.824969	0.380042	nd	nd	nd				3.07404	0.930928	0.0725549	0.523034	0.0510954	0.0296808	0.0122881							7.44581	5.80417	6.24922
b	TC2	Day29.TC2	29	Experimental	High Dose	SHIME2	Transverse	37.7843	14.9641	1.07731	10.2595	1.09785	0.790889	0.367129	nd	nd	nd
c	TC2	Day29.TC2	29	Experimental	High Dose	SHIME2	Transverse	42.5305	16.568	1.2057	11.181	1.18436	0.845155	0.391592	nd	nd	nd
a	DC2	Day29.DC2	29	Experimental	High Dose	SHIME2	Descending	41.6978	19.1683	1.39101	12.1231	1.32588	0.979821	0.539546	nd	nd	nd				40.8904	18.8926	1.3919	12.149	1.33928	0.982002	0.568005	nd	nd	nd				1.09837	0.345134	0.0189645	0.023293	0.0147207	0.00801722	0.0246475							2.68613	1.82682	1.36249
b	DC2	Day29.DC2	29	Experimental	High Dose	SHIME2	Descending	39.6396	18.5055	1.37339	12.1683	1.35504	0.990883	0.582514	nd	nd	nd
c	DC2	Day29.DC2	29	Experimental	High Dose	SHIME2	Descending	41.3336	19.004	1.41129	12.1556	1.33694	0.9753	0.581955	nd	nd	nd
a	AC3	Day29.AC3	29	Experimental	High Dose	SHIME3	Ascending	23.7809	5.0965	0.720359	9.26418	0.928462	0.593365	0.0110767	nd	nd	0.015894				22.693	4.94161	0.704789	9.13186	0.920635	0.575944	0.0107873	nd	nd	0.0133572				1.03241	0.198543	0.0295957	0.293403	0.0228973	0.0171504	0.000785158			0.00358758				4.54947	4.01779	4.19923
b	AC3	Day29.AC3	29	Experimental	High Dose	SHIME3	Ascending	21.7269	4.71779	0.670658	8.7956	0.89485	0.559077	0.00989856	nd	nd	0.0108204
c	AC3	Day29.AC3	29	Experimental	High Dose	SHIME3	Ascending	22.5713	5.01053	0.723349	9.33579	0.938592	0.57539	0.0113868	nd	nd	nd
a	TC3	Day29.TC3	29	Experimental	High Dose	SHIME3	Transverse	47.0335	17.127	1.34694	13.996	1.28996	0.895663	0.210102	nd	nd	nd				46.8329	17.095	1.34338	13.8353	1.28582	0.894933	0.208195	nd	nd	nd				0.427794	0.0919201	0.00332192	0.146504	0.00395159	0.00462649	0.00165247							0.913449	0.5377	0.24728
b	TC3	Day29.TC3	29	Experimental	High Dose	SHIME3	Transverse	47.1235	17.1667	1.34036	13.7092	1.28542	0.899152	0.207188	nd	nd	nd
c	TC3	Day29.TC3	29	Experimental	High Dose	SHIME3	Transverse	46.3416	16.9914	1.34285	13.8008	1.28208	0.889986	0.207295	nd	nd	nd
a	DC3	Day29.DC3	29	Experimental	High Dose	SHIME3	Descending	41.5545	17.5029	1.27158	13.1816	1.23296	0.887359	0.361866	nd	nd	nd				43.2265	18.1475	1.34363	13.7058	1.27797	0.921093	0.377871	nd	nd	nd				1.64969	0.573905	0.0654348	0.480683	0.0404867	0.0337659	0.0149447							3.8164	3.16245	4.86998
b	DC3	Day29.DC3	29	Experimental	High Dose	SHIME3	Descending	44.853	18.6029	1.39935	14.1258	1.3114	0.95489	0.391461	nd	nd	nd
c	DC3	Day29.DC3	29	Experimental	High Dose	SHIME3	Descending	43.272	18.3367	1.35997	13.8101	1.28957	0.921031	0.380287	nd	nd	nd
a	AC1	Day30.AC1	30	Control	High Dose	SHIME1	Ascending	40.8088	14.0501	0.771652	8.10002	0.70309	0.517997	0.0321599	nd	nd	nd				41.579	14.3975	0.795049	8.28378	0.724624	0.53921	0.0347556	nd	nd	nd				1.98525	0.743031	0.0472554	0.318093	0.0312972	0.0213659	0.00250861							4.77464	5.16083	5.9437
b	AC1	Day30.AC1	30	Control	High Dose	SHIME1	Ascending	40.0943	13.8918	0.764057	8.10024	0.710257	0.538907	0.0349399	nd	nd	nd
c	AC1	Day30.AC1	30	Control	High Dose	SHIME1	Ascending	43.834	15.2506	0.849438	8.65108	0.760525	0.560726	0.0371669	nd	nd	nd
a	TC1	Day30.TC1	30	Control	High Dose	SHIME1	Transverse	56.0859	20.712	1.32642	12.3749	1.14302	0.881658	0.32592	nd	nd	nd				54.1681	20.4178	1.31221	12.2172	1.13762	0.879977	0.328634	nd	nd	nd				4.218	1.13284	0.0676872	0.63803	0.0438143	0.0351089	0.0105337							7.78687	5.54828	5.15825
b	TC1	Day30.TC1	30	Control	High Dose	SHIME1	Transverse	57.0865	21.3745	1.37167	12.7616	1.17848	0.914216	0.340259	nd	nd	nd
c	TC1	Day30.TC1	30	Control	High Dose	SHIME1	Transverse	49.332	19.1669	1.23855	11.5151	1.09135	0.844058	0.319722	nd	nd	nd
a	DC1	Day30.DC1	30	Control	High Dose	SHIME1	Descending	43.2718	17.2449	1.17966	10.6322	1.09904	0.852455	0.443804	nd	nd	nd				43.4989	17.4175	1.19071	10.6864	1.11535	0.857039	0.441858	nd	nd	nd				0.367518	0.162582	0.00969753	0.0699842	0.0143544	0.00494707	0.00184523							0.844891	0.93344	0.814431
b	DC1	Day30.DC1	30	Control	High Dose	SHIME1	Descending	43.3021	17.4396	1.19465	10.6617	1.12607	0.85638	0.440134	nd	nd	nd
c	DC1	Day30.DC1	30	Control	High Dose	SHIME1	Descending	43.9229	17.5678	1.19782	10.7654	1.12095	0.862283	0.441635	nd	nd	nd
a	AC2	Day30.AC2	30	Experimental	High Dose	SHIME2	Ascending	22.3542	3.7028	0.193163	4.57745	0.28191	0.16751	0.00537893	nd	nd	0.0131606				21.9039	3.57429	0.186037	4.49205	0.273872	0.175073	0.00433572	nd	nd	0.0144949				0.829624	0.114851	0.00645445	0.0752572	0.00718	0.00677758	0.00220302			0.00130874				3.78757	3.21327	3.46944
b	AC2	Day30.AC2	30	Experimental	High Dose	SHIME2	Ascending	22.411	3.48168	0.184366	4.43541	0.271612	0.177116	0.00180486	nd	nd	0.0157764
c	AC2	Day30.AC2	30	Experimental	High Dose	SHIME2	Ascending	20.9465	3.53837	0.180583	4.4633	0.268093	0.180595	0.00582336	nd	nd	0.0145477
a	TC2	Day30.TC2	30	Experimental	High Dose	SHIME2	Transverse	36.8433	11.2799	0.746838	10.7891	0.89034	0.576744	0.240327	nd	nd	nd				39.1862	11.6413	0.782431	11.1108	0.909333	0.584677	0.250126	nd	nd	nd				3.10419	0.740043	0.0458652	0.547696	0.030646	0.0167753	0.0146186							7.92164	6.35707	5.86188
b	TC2	Day30.TC2	30	Experimental	High Dose	SHIME2	Transverse	42.7069	12.4926	0.834191	11.7432	0.944687	0.603947	0.266929	nd	nd	nd
c	TC2	Day30.TC2	30	Experimental	High Dose	SHIME2	Transverse	38.0083	11.1513	0.766266	10.8002	0.892972	0.573339	0.243123	nd	nd	nd
a	DC2	Day30.DC2	30	Experimental	High Dose	SHIME2	Descending	42.0488	17.3082	1.37692	12.577	1.38079	0.967063	0.454153	nd	nd	nd				42.3865	17.3503	1.39661	12.7707	1.40001	0.989173	0.463518	nd	nd	nd				1.5494	0.547815	0.041311	0.322499	0.0199267	0.0269017	0.00836836							3.6554	3.15738	2.95794
b	DC2	Day30.DC2	30	Experimental	High Dose	SHIME2	Descending	44.0769	17.9179	1.44408	13.143	1.42058	1.01912	0.470263	nd	nd	nd
c	DC2	Day30.DC2	30	Experimental	High Dose	SHIME2	Descending	41.0339	16.8247	1.36883	12.5921	1.39866	0.981332	0.466138	nd	nd	nd
a	AC3	Day30.AC3	30	Experimental	High Dose	SHIME3	Ascending	13.8198	2.7007	0.28688	5.15041	0.401368	0.248787	nd	nd	nd	0.0132398				13.7467	2.69751	0.287121	5.12615	0.401062	0.242005	nd	nd	nd	0.013365				0.276254	0.0975584	0.0103217	0.0949125	0.0104409	0.0114544				0.00139205				2.0096	3.61662	3.5949
b	AC3	Day30.AC3	30	Experimental	High Dose	SHIME3	Ascending	13.9791	2.79343	0.29756	5.20658	0.411346	0.248447	nd	nd	nd	0.0148153
c	AC3	Day30.AC3	30	Experimental	High Dose	SHIME3	Ascending	13.4413	2.59839	0.276921	5.02147	0.390471	0.22878	nd	nd	nd	0.0120397
a	TC3	Day30.TC3	30	Experimental	High Dose	SHIME3	Transverse	37.123	9.79233	0.792944	10.9099	0.951973	0.60719	0.122854	nd	nd	nd				37.7729	10.1781	0.833552	11.335	0.989324	0.633042	0.126636	nd	nd	nd				0.802032	0.335979	0.0351791	0.37246	0.0326824	0.0227879	0.00327625							2.1233	3.301	4.22039
b	TC3	Day30.TC3	30	Experimental	High Dose	SHIME3	Transverse	37.5264	10.3353	0.852971	11.4905	1.00333	0.641718	0.128599	nd	nd	nd
c	TC3	Day30.TC3	30	Experimental	High Dose	SHIME3	Transverse	38.6692	10.4066	0.854741	11.6045	1.01267	0.650217	0.128455	nd	nd	nd
a	DC3	Day30.DC3	30	Experimental	High Dose	SHIME3	Descending	50.2736	18.4208	1.54505	15.3238	1.46649	1.01298	0.293235	nd	nd	nd				50.5853	18.5257	1.57051	15.4197	1.48747	1.02974	0.296246	nd	nd	nd				0.345543	0.205553	0.0302414	0.196453	0.0234985	0.0214579	0.00831755							0.683089	1.10955	1.92558
b	DC3	Day30.DC3	30	Experimental	High Dose	SHIME3	Descending	50.5254	18.7626	1.60394	15.6457	1.51286	1.05393	0.305649	nd	nd	nd
c	DC3	Day30.DC3	30	Experimental	High Dose	SHIME3	Descending	50.9569	18.3939	1.56254	15.2896	1.48305	1.02232	0.289853	nd	nd	nd
a	AC1	Day31.AC1	31	Control	High Dose	SHIME1	Ascending	51.7021	17.2327	0.970699	9.40393	0.827768	0.618009	0.0357441	nd	nd	nd				52.4979	17.3992	0.981996	9.50684	0.831953	0.619709	0.0371682	nd	nd	nd				0.753259	0.202389	0.0168453	0.1229	0.00593209	0.010505	0.00164651							1.43484	1.16321	1.71541
b	AC1	Day31.AC1	31	Control	High Dose	SHIME1	Ascending	52.5919	17.3404	0.973932	9.47366	0.829349	0.610159	0.0389711	nd	nd	nd
c	AC1	Day31.AC1	31	Control	High Dose	SHIME1	Ascending	53.1998	17.6245	1.00136	9.64292	0.838742	0.630961	0.0367893	nd	nd	nd
a	TC1	Day31.TC1	31	Control	High Dose	SHIME1	Transverse	44.9264	17.0538	1.11601	10.8177	1.00855	0.794936	0.289428	nd	nd	nd				46.6492	17.3602	1.13353	10.9393	1.02305	0.801526	0.294421	nd	nd	nd				1.5398	0.280903	0.0183027	0.111495	0.0154762	0.00697291	0.0051794							3.30081	1.61809	1.61467
b	TC1	Day31.TC1	31	Control	High Dose	SHIME1	Transverse	47.8914	17.6055	1.15253	11.0368	1.03935	0.800814	0.299769	nd	nd	nd
c	TC1	Day31.TC1	31	Control	High Dose	SHIME1	Transverse	47.1298	17.4214	1.13204	10.9634	1.02125	0.808827	0.294066	nd	nd	nd
a	DC1	Day31.DC1	31	Control	High Dose	SHIME1	Descending	41.5573	16.4768	1.14702	10.6422	1.06906	0.827673	0.412378	nd	nd	nd				45.0588	17.8628	1.24896	11.4745	1.15409	0.890265	0.442615	nd	nd	nd				3.31129	1.29356	0.0942362	0.763243	0.0775797	0.0555514	0.0266033							7.34883	7.24166	7.54516
b	DC1	Day31.DC1	31	Control	High Dose	SHIME1	Descending	45.4793	18.0735	1.26698	11.6399	1.17217	0.909407	0.453045	nd	nd	nd
c	DC1	Day31.DC1	31	Control	High Dose	SHIME1	Descending	48.1397	19.0381	1.33289	12.1415	1.22103	0.933714	0.462424	nd	nd	nd
a	AC2	Day31.AC2	31	Experimental	High Dose	SHIME2	Ascending	28.916	3.23514	0.0857277	2.47739	0.143342	0.0779586	nd	nd	nd	0.00960331				29.1592	3.27124	0.0883218	2.54073	0.150528	0.0817692	nd	nd	nd	0.0103019				0.257924	0.035517	0.00272507	0.0559857	0.00740015	0.00875956				0.00176662				0.884536	1.08574	3.08539
b	AC2	Day31.AC2	31	Experimental	High Dose	SHIME2	Ascending	29.1319	3.30614	0.0911613	2.58361	0.158125	0.0917887	nd	nd	nd	0.012311
c	AC2	Day31.AC2	31	Experimental	High Dose	SHIME2	Ascending	29.4297	3.27242	0.0880765	2.56119	0.150116	0.0755605	nd	nd	nd	0.00899148
a	TC2	Day31.TC2	31	Experimental	High Dose	SHIME2	Transverse	34.9724	8.94832	0.542056	10.4395	0.724475	0.451295	0.160224	nd	nd	nd				37.2138	9.39264	0.57469	10.9595	0.755334	0.475924	0.167478	nd	nd	nd				1.97396	0.500987	0.0337573	0.536096	0.0323309	0.0259775	0.00678856							5.30438	5.33383	5.874
b	TC2	Day31.TC2	31	Experimental	High Dose	SHIME2	Transverse	37.9762	9.29397	0.572546	10.9286	0.752568	0.47341	0.168532	nd	nd	nd
c	TC2	Day31.TC2	31	Experimental	High Dose	SHIME2	Transverse	38.6929	9.93562	0.609468	11.5103	0.788959	0.503068	0.173678	nd	nd	nd
a	DC2	Day31.DC2	31	Experimental	High Dose	SHIME2	Descending	43.472	14.3318	1.16181	13.2478	1.24346	0.824636	0.346094	nd	nd	nd				42.8827	14.4706	1.16844	13.3801	1.25032	0.84197	0.352402	nd	nd	nd				0.833418	0.196379	0.00937127	0.187188	0.00970376	0.024514	0.0089214							1.94348	1.35709	0.802036
b	DC2	Day31.DC2	31	Experimental	High Dose	SHIME2	Descending	42.2934	14.6095	1.17506	13.5125	1.25718	0.859304	0.358711	nd	nd	nd
c	DC2	Day31.DC2	31	Experimental	High Dose	SHIME2	Descending	trace	trace	trace	trace	trace	trace	trace	nd	nd	nd
a	AC3	Day31.AC3	31	Experimental	High Dose	SHIME3	Ascending	11.9362	1.932	0.107376	2.60688	0.198352	0.108358	nd	nd	nd	0.0168927				11.881	1.92848	0.106422	2.60166	0.198762	0.114047	nd	nd	nd	0.0165198				0.3213	0.0469258	0.00414137	0.0606448	0.00347173	0.00516998				0.000546989				2.70432	2.4333	3.89147
b	AC3	Day31.AC3	31	Experimental	High Dose	SHIME3	Ascending	11.5357	1.8799	0.101887	2.53857	0.195513	0.115326	nd	nd	nd	0.0158919
c	AC3	Day31.AC3	31	Experimental	High Dose	SHIME3	Ascending	12.1712	1.97355	0.110003	2.65953	0.20242	0.118458	nd	nd	nd	0.0167748
a	TC3	Day31.TC3	31	Experimental	High Dose	SHIME3	Transverse	40.2435	8.83643	0.60942	12.1352	0.717385	0.447463	0.0832773	nd	nd	nd				40.7364	8.98736	0.618731	12.3102	0.732221	0.458102	0.0866352	nd	nd	nd				1.2305	0.270513	0.0153329	0.324379	0.0235416	0.0193756	0.00374541							3.02064	3.00992	2.47811
b	TC3	Day31.TC3	31	Experimental	High Dose	SHIME3	Transverse	39.8288	8.826	0.610346	12.111	0.719912	0.446377	0.0859537	nd	nd	nd
c	TC3	Day31.TC3	31	Experimental	High Dose	SHIME3	Transverse	42.137	9.29967	0.636428	12.6845	0.759365	0.480467	0.0906745	nd	nd	nd
a	DC3	Day31.DC3	31	Experimental	High Dose	SHIME3	Descending	37.3798	11.0893	0.933749	12.3837	1.04731	0.684969	0.187169	nd	nd	nd				40.2211	12.0731	1.02356	13.3272	1.11973	0.751114	0.194329	nd	nd	nd				2.85755	0.998621	0.0860148	0.908954	0.0706439	0.0627717	0.00739426							7.1046	8.27148	8.40351
b	DC3	Day31.DC3	31	Experimental	High Dose	SHIME3	Descending	40.1888	12.044	1.03173	13.4009	1.12342	0.758516	0.193879	nd	nd	nd
c	DC3	Day31.DC3	31	Experimental	High Dose	SHIME3	Descending	43.0946	13.0859	1.1052	14.1971	1.18846	0.809856	0.201937	nd	nd	nd
a	AC1	Day32.AC1	32	Control	High Dose	SHIME1	Ascending	45.129	15.1894	0.839441	7.9699	0.76708	0.550898	0.0330087	nd	nd	nd				44.5691	15.1903	0.852878	8.05163	0.774708	0.562769	0.031868	nd	nd	nd				0.786142	0.0460938	0.0116824	0.0739506	0.00726347	0.0113787	0.00117092							1.76387	0.303442	1.36976
b	AC1	Day32.AC1	32	Control	High Dose	SHIME1	Ascending	43.6703	15.1447	0.860626	8.11392	0.781541	0.573582	0.030669	nd	nd	nd
c	AC1	Day32.AC1	32	Control	High Dose	SHIME1	Ascending	44.9079	15.2369	0.858567	8.07107	0.775503	0.563828	0.0319263	nd	nd	nd
a	TC1	Day32.TC1	32	Control	High Dose	SHIME1	Transverse	48.997	18.2772	1.20387	11.4054	1.07985	0.806327	0.258579	nd	nd	nd				50.1526	18.7518	1.25364	11.5393	1.10992	0.834278	0.262154	nd	nd	nd				3.88665	1.22188	0.0948871	0.527143	0.058546	0.0477729	0.0100349							7.74964	6.51609	7.56892
b	TC1	Day32.TC1	32	Control	High Dose	SHIME1	Transverse	54.486	20.1397	1.36306	12.1204	1.17739	0.88944	0.273487	nd	nd	nd
c	TC1	Day32.TC1	32	Control	High Dose	SHIME1	Transverse	46.9748	17.8383	1.194	11.092	1.07252	0.807067	0.254396	nd	nd	nd
a	DC1	Day32.DC1	32	Control	High Dose	SHIME1	Descending	47.5605	18.4324	1.31409	11.7285	1.19442	0.89606	0.402207	nd	nd	nd				48.4875	18.9791	1.35064	12.1092	1.22633	0.915223	0.416706	nd	nd	nd				3.29117	1.06715	0.0716444	0.553974	0.0349531	0.0231875	0.0126704							6.78766	5.62275	5.30447
b	DC1	Day32.DC1	32	Control	High Dose	SHIME1	Descending	45.7593	18.2962	1.30465	11.8543	1.22088	0.908611	0.425654	nd	nd	nd
c	DC1	Day32.DC1	32	Control	High Dose	SHIME1	Descending	52.1428	20.2089	1.43319	12.7447	1.26369	0.940998	0.422255	nd	nd	nd
a	AC2	Day32.AC2	32	Experimental	High Dose	SHIME2	Ascending	22.4126	2.26061	0.01673	1.0973	0.0619635	0.0295568	nd	nd	nd	0.0117907				21.398	2.20788	0.0165295	1.06487	0.0581448	0.0280703	nd	nd	nd	0.0153295				1.09078	0.119447	0.000887653	0.0425901	0.00376948	0.00192457				0.00319726				5.09759	5.41003	5.37012
b	AC2	Day32.AC2	32	Experimental	High Dose	SHIME2	Ascending	20.2444	2.07114	0.0155587	1.01664	0.0544265	0.0287576	nd	nd	nd	0.0180101
c	AC2	Day32.AC2	32	Experimental	High Dose	SHIME2	Ascending	21.537	2.29189	0.0172997	1.08067	0.0580444	0.0258964	nd	nd	nd	0.0161877
a	TC2	Day32.TC2	32	Experimental	High Dose	SHIME2	Transverse	33.6471	6.95875	0.354176	9.18481	0.539765	0.344714	0.092509	nd	nd	nd				34.2399	6.97772	0.357047	9.316	0.546179	0.34395	0.0917497	nd	nd	nd				0.943939	0.128169	0.0146063	0.257223	0.013964	0.00313038	0.00495754							2.75684	1.83683	4.09087
b	TC2	Day32.TC2	32	Experimental	High Dose	SHIME2	Transverse	33.7441	6.8601	0.34409	9.15083	0.536574	0.340508	0.0864563	nd	nd	nd
c	TC2	Day32.TC2	32	Experimental	High Dose	SHIME2	Transverse	35.3284	7.11432	0.372876	9.61237	0.562198	0.346627	0.0962838	nd	nd	nd
a	DC2	Day32.DC2	32	Experimental	High Dose	SHIME2	Descending	41.1224	11.7795	0.821767	13.1228	1.0313	0.66036	0.251103	nd	nd	0.0100712				39.2703	11.4171	0.804526	12.839	1.01699	0.651358	0.246316	nd	nd	0.0100712				2.92598	0.761985	0.0560006	0.768847	0.0547737	0.0238396	0.0130342							7.45087	6.67406	6.96069
b	DC2	Day32.DC2	32	Experimental	High Dose	SHIME2	Descending	40.7915	11.9303	0.849879	13.4256	1.06319	0.669386	0.256279	nd	nd	nd
c	DC2	Day32.DC2	32	Experimental	High Dose	SHIME2	Descending	35.8971	10.5416	0.741932	11.9686	0.956482	0.624328	0.231565	nd	nd	nd
a	AC3	Day32.AC3	32	Experimental	High Dose	SHIME3	Ascending	19.2128	1.71264	0.0293498	1.42428	0.0691671	0.0288651	nd	nd	nd	0.0118768				19.4749	1.75612	0.0322958	1.45993	0.0712743	0.0389768	nd	nd	nd	0.0128363				0.261224	0.0393252	0.00402856	0.0309756	0.0018725	0.00925705				0.00307382				1.34133	2.23932	12.4739
b	AC3	Day32.AC3	32	Experimental	High Dose	SHIME3	Ascending	19.7352	1.7665	0.0306511	1.48024	0.0727477	0.0410312	nd	nd	nd	0.0103567
c	AC3	Day32.AC3	32	Experimental	High Dose	SHIME3	Ascending	19.4768	1.78921	0.0368865	1.47527	0.071908	0.047034	nd	nd	nd	0.0162755
a	TC3	Day32.TC3	32	Experimental	High Dose	SHIME3	Transverse	33.2259	6.55256	0.310713	9.59215	0.474071	0.285542	0.0552094	nd	nd	nd				35.0819	6.86808	0.331879	10.0097	0.495401	0.298071	0.0533407	nd	nd	nd				3.24315	0.571708	0.0303527	0.700623	0.0311429	0.0198564	0.00334835							9.2445	8.32413	9.14571
b	TC3	Day32.TC3	32	Experimental	High Dose	SHIME3	Transverse	38.8267	7.52802	0.366654	10.8186	0.531139	0.320965	0.0553376	nd	nd	nd
c	TC3	Day32.TC3	32	Experimental	High Dose	SHIME3	Transverse	33.1931	6.52367	0.318268	9.61847	0.480994	0.287705	0.0494751	nd	nd	nd
a	DC3	Day32.DC3	32	Experimental	High Dose	SHIME3	Descending	35.5715	9.62523	0.641774	12.2769	0.83952	0.526161	0.133326	nd	nd	nd				38.3784	10.3369	0.705815	13.2612	0.90383	0.563254	0.13888	nd	nd	nd				2.60308	0.635515	0.0584425	0.882819	0.0569735	0.0327608	0.00517108							6.78266	6.14802	8.28015
b	DC3	Day32.DC3	32	Experimental	High Dose	SHIME3	Descending	38.8507	10.5378	0.719407	13.5237	0.923979	0.575369	0.13976	nd	nd	nd
c	DC3	Day32.DC3	32	Experimental	High Dose	SHIME3	Descending	40.713	10.8477	0.756263	13.983	0.947991	0.588232	0.143556	nd	nd	nd
a	AC1	Day33.AC1	33	Control	High Dose	SHIME1	Ascending	40.986	13.6011	0.755287	7.35793	0.70913	0.542197	0.0327194	nd	nd	nd				42.4412	14.1567	0.800837	7.63537	0.738592	0.562805	0.0341782	nd	nd	nd				2.1352	0.599589	0.0409342	0.282084	0.025647	0.0194297	0.00191829							5.03098	4.23536	5.11143
b	AC1	Day33.AC1	33	Control	High Dose	SHIME1	Ascending	44.8924	14.7923	0.834544	7.92187	0.75592	0.58079	0.0363511	nd	nd	nd
c	AC1	Day33.AC1	33	Control	High Dose	SHIME1	Ascending	41.4451	14.0768	0.81268	7.62632	0.750728	0.565429	0.0334641	nd	nd	nd
a	TC1	Day33.TC1	33	Control	High Dose	SHIME1	Transverse	50.0333	18.7469	1.20498	11.3411	1.07048	0.811667	0.256113	nd	nd	nd				51.5727	18.8237	1.21242	11.346	1.07033	0.80528	0.248122	nd	nd	nd				1.33799	0.16883	0.0173718	0.122386	0.0188505	0.0314438	0.00824824							2.59439	0.8969	1.43281
b	TC1	Day33.TC1	33	Control	High Dose	SHIME1	Transverse	52.2286	19.0173	1.23228	11.4708	1.0891	0.83304	0.248615	nd	nd	nd
c	TC1	Day33.TC1	33	Control	High Dose	SHIME1	Transverse	52.4562	18.7069	1.20002	11.2262	1.0514	0.771133	0.239638	nd	nd	nd
a	DC1	Day33.DC1	33	Control	High Dose	SHIME1	Descending	45.6341	17.8507	1.2593	11.4403	1.14779	0.873945	0.382596	nd	nd	nd				46.3993	18.0447	1.26939	11.5985	1.15744	0.885475	0.392751	nd	nd	nd				1.03839	0.21181	0.0157773	0.137388	0.0116197	0.018766	0.00882931							2.23794	1.17381	1.2429
b	DC1	Day33.DC1	33	Control	High Dose	SHIME1	Descending	47.5813	18.0126	1.26129	11.6871	1.15419	0.875351	0.398614	nd	nd	nd
c	DC1	Day33.DC1	33	Control	High Dose	SHIME1	Descending	45.9823	18.2707	1.28757	11.6683	1.17034	0.907129	0.397044	nd	nd	nd
a	AC2	Day33.AC2	33	Experimental	High Dose	SHIME2	Ascending	25.8689	3.74128	0.0166155	0.831702	0.0466778	0.0277822	nd	nd	nd	0.0107901				25.4798	3.6513	0.0204128	0.878036	0.0518246	0.0237104	nd	nd	nd	0.0112975				0.33896	0.0895624	0.0045	0.0735688	0.00697011	0.00373138				0.00112523				1.33031	2.45289	22.045
b	AC2	Day33.AC2	33	Experimental	High Dose	SHIME2	Ascending	25.3211	3.65046	0.0253832	0.962865	0.0597567	0.0228944	nd	nd	nd	0.0105152
c	AC2	Day33.AC2	33	Experimental	High Dose	SHIME2	Ascending	25.2492	3.56216	0.0192398	0.83954	0.0490395	0.0204545	nd	nd	nd	0.012587
a	TC2	Day33.TC2	33	Experimental	High Dose	SHIME2	Transverse	31.5975	6.35998	0.270239	8.77536	0.456356	0.29883	0.0574502	nd	nd	0.00934452				31.9393	6.30308	0.267287	8.70142	0.447211	0.29437	0.057175	nd	nd	0.0111431				2.00427	0.421096	0.0123026	0.411989	0.0194538	0.00976377	0.000349501			0.0025436				6.27524	6.68079	4.60277
b	TC2	Day33.TC2	33	Experimental	High Dose	SHIME2	Transverse	34.0925	6.69283	0.277846	9.07144	0.460408	0.301107	0.0567817	nd	nd	nd
c	TC2	Day33.TC2	33	Experimental	High Dose	SHIME2	Transverse	30.1279	5.85643	0.253777	8.25747	0.42487	0.283173	0.057293	nd	nd	0.0129417
a	DC2	Day33.DC2	33	Experimental	High Dose	SHIME2	Descending	37.5305	9.77725	0.624353	12.0305	0.869563	0.562743	0.170141	nd	nd	nd				37.6863	9.71957	0.633047	12.0216	0.861296	0.567273	0.168416	nd	nd	0.0197152				3.41488	0.802185	0.0429579	0.639542	0.0288341	0.0198888	0.00339207							9.06133	8.25329	6.78589
b	DC2	Day33.DC2	33	Experimental	High Dose	SHIME2	Descending	34.352	8.89011	0.595101	11.3777	0.829231	0.55004	0.164509	nd	nd	0.0197152
c	DC2	Day33.DC2	33	Experimental	High Dose	SHIME2	Descending	41.1764	10.4914	0.679687	12.6567	0.885093	0.589036	0.1706	nd	nd	nd
a	AC3	Day33.AC3	33	Experimental	High Dose	SHIME3	Ascending	21.4849	2.33153	0.0154541	1.09964	0.0421656	0.031002	nd	nd	nd	0.014606				22.0819	2.54434	0.0243362	1.18736	0.0502387	0.0294635	nd	nd	nd	0.0136936				0.670404	0.278385	0.00936283	0.106018	0.0107124	0.00760167				0.00115523				3.036	10.9413	38.4729
b	AC3	Day33.AC3	33	Experimental	High Dose	SHIME3	Ascending	22.8071	2.85939	0.0341152	1.30518	0.0623916	0.0361782	nd	nd	nd	0.0140801
c	AC3	Day33.AC3	33	Experimental	High Dose	SHIME3	Ascending	21.9535	2.4421	0.0234392	1.15727	0.0461588	0.0212102	nd	nd	nd	0.0123946
a	TC3	Day33.TC3	33	Experimental	High Dose	SHIME3	Transverse	32.6613	5.71721	0.237481	9.20335	0.380241	0.248366	0.034368	nd	nd	0.0199843				30.9233	5.41041	0.221003	8.94024	0.372708	0.241815	0.032678	nd	nd	0.0177111				1.51419	0.300836	0.0163225	0.294271	0.0112719	0.010479	0.00147397			0.00776807				4.89659	5.56032	7.38567
b	TC3	Day33.TC3	33	Experimental	High Dose	SHIME3	Transverse	29.8892	5.11592	0.20484	8.62247	0.359749	0.247351	0.0316579	nd	nd	0.00906
c	TC3	Day33.TC3	33	Experimental	High Dose	SHIME3	Transverse	30.2195	5.3981	0.220686	8.99489	0.378133	0.22973	0.0320082	nd	nd	0.0240889
a	DC3	Day33.DC3	33	Experimental	High Dose	SHIME3	Descending	35.0291	8.43387	0.575932	12.3853	0.784778	0.524196	0.0950328	nd	nd	0.0226101				36.6543	8.745	0.594338	12.6379	0.801577	0.532737	0.0990605	nd	nd	0.0226101				1.41983	0.269471	0.0159961	0.223476	0.0146126	0.00753452	0.00389021							3.87356	3.08143	2.69142
b	DC3	Day33.DC3	33	Experimental	High Dose	SHIME3	Descending	37.6536	8.89701	0.604877	12.7188	0.811344	0.535573	0.099352	nd	nd	nd
c	DC3	Day33.DC3	33	Experimental	High Dose	SHIME3	Descending	37.2803	8.90413	0.602205	12.8097	0.808609	0.538442	0.102797	nd	nd	nd
a	AC1	Day34.AC1	34	Control	High Dose	SHIME1	Ascending	56.6035	18.2459	1.04369	9.03829	0.861546	0.677981	0.045302	nd	nd	nd				55.998	18.335	1.0477	9.10223	0.868119	0.66461	0.0491396	nd	nd	nd				0.524302	0.106163	0.00398929	0.0553827	0.00594888	0.0118454	0.00354164							0.936287	0.579017	0.380766
b	AC1	Day34.AC1	34	Control	High Dose	SHIME1	Ascending	55.6954	18.4524	1.04774	9.13493	0.873134	0.660417	0.0522822	nd	nd	nd
c	AC1	Day34.AC1	34	Control	High Dose	SHIME1	Ascending	55.6952	18.3066	1.05167	9.13348	0.869677	0.655431	0.0498347	nd	nd	nd
a	TC1	Day34.TC1	34	Control	High Dose	SHIME1	Transverse	48.0266	16.9352	1.08648	10.1737	0.991714	0.779318	0.25128	nd	nd	nd				46.0985	16.3858	1.05179	9.84007	0.963711	0.7606	0.245228	nd	nd	nd				2.66197	0.94597	0.0518751	0.426041	0.0390208	0.0200281	0.00597257							5.77453	5.77311	4.93205
b	TC1	Day34.TC1	34	Control	High Dose	SHIME1	Transverse	43.0613	15.2935	0.992159	9.36016	0.91914	0.739479	0.239338	nd	nd	nd
c	TC1	Day34.TC1	34	Control	High Dose	SHIME1	Transverse	47.2075	16.9287	1.07674	9.98632	0.980279	0.763002	0.245066	nd	nd	nd
a	DC1	Day34.DC1	34	Control	High Dose	SHIME1	Descending	49.7509	17.7147	1.21212	11.0009	1.08526	0.839035	0.393277	nd	nd	nd				46.4509	16.8007	1.15836	10.6251	1.06151	0.821937	0.390384	nd	nd	nd				2.88477	0.803821	0.0481073	0.326715	0.0208904	0.0160339	0.00253717							6.21036	4.78444	4.15304
b	DC1	Day34.DC1	34	Control	High Dose	SHIME1	Descending	45.1938	16.484	1.14361	10.4654	1.05327	0.819539	0.388539	nd	nd	nd
c	DC1	Day34.DC1	34	Control	High Dose	SHIME1	Descending	44.4079	16.2035	1.11936	10.4089	1.04599	0.807237	0.389336	nd	nd	nd
a	AC2	Day34.AC2	34	Experimental	High Dose	SHIME2	Ascending	22.8669	3.2379	0.000857905	0.618424	0.0260513	0.0221141	nd	nd	nd	0.0267799				23.0772	3.2307	0.00517126	0.618366	0.0285356	0.0194705	nd	nd	nd	0.0220729				1.35516	0.192361	0.00610001	0.0363264	0.00610775	0.00395787				0.00408355				5.87228	5.95415	117.96
b	AC2	Day34.AC2	34	Experimental	High Dose	SHIME2	Ascending	21.8395	3.03484	nd	0.58201	0.0240614	0.0213773	nd	nd	nd	0.0194773
c	AC2	Day34.AC2	34	Experimental	High Dose	SHIME2	Ascending	24.5252	3.41936	0.00948462	0.654663	0.035494	0.0149202	nd	nd	nd	0.0199615
a	TC2	Day34.TC2	34	Experimental	High Dose	SHIME2	Transverse	34.6085	6.17656	0.239467	8.05054	0.399005	0.260614	0.0341367	nd	nd	0.0164287				31.683	5.67184	0.223161	7.68731	0.385505	0.253519	0.0347439	nd	nd	0.0163989				2.64807	0.456877	0.0158982	0.339617	0.0140393	0.00908946	0.00150346			0.00207222				8.35803	8.05518	7.12408
b	TC2	Day34.TC2	34	Experimental	High Dose	SHIME2	Transverse	30.9906	5.55244	0.222309	7.63371	0.386526	0.256671	0.036456	nd	nd	0.018456
c	TC2	Day34.TC2	34	Experimental	High Dose	SHIME2	Transverse	29.4499	5.28652	0.207705	7.37769	0.370982	0.243274	0.033639	nd	nd	0.0143119
a	DC2	Day34.DC2	34	Experimental	High Dose	SHIME2	Descending	45.5642	10.2772	0.663163	13.1716	0.850534	0.58339	0.136501	nd	nd	nd				45.6336	10.4676	0.66923	13.1346	0.853434	0.584175	0.136658	nd	nd	nd				0.148578	0.165027	0.00632233	0.0635685	0.00809798	0.00506091	0.00119366							0.325589	1.57655	0.944717
b	DC2	Day34.DC2	34	Experimental	High Dose	SHIME2	Descending	45.5324	10.5549	0.668746	13.0612	0.847186	0.579553	0.135551	nd	nd	nd
c	DC2	Day34.DC2	34	Experimental	High Dose	SHIME2	Descending	45.8041	10.5706	0.67578	13.1711	0.862583	0.589583	0.137923	nd	nd	nd
a	AC3	Day34.AC3	34	Experimental	High Dose	SHIME3	Ascending	18.3336	2.47744	0.0217063	1.13004	0.0470257	0.0317683	nd	nd	nd	0.0288666				18.4196	2.52439	0.0221973	1.14183	0.0476475	0.0341187	nd	nd	nd	0.0208781				0.423855	0.0965291	0.00151793	0.018685	0.00168734	0.00223206				0.00692427				2.30111	3.82386	6.83835
b	AC3	Day34.AC3	34	Experimental	High Dose	SHIME3	Ascending	18.8798	2.63541	0.0238999	1.16337	0.0495575	0.0362098	nd	nd	nd	0.0165949
c	AC3	Day34.AC3	34	Experimental	High Dose	SHIME3	Ascending	18.0453	2.46031	0.0209856	1.13208	0.0463593	0.0343779	nd	nd	nd	0.0171728
a	TC3	Day34.TC3	34	Experimental	High Dose	SHIME3	Transverse	37.6818	6.28719	0.256959	9.67454	0.381981	0.25291	0.0265664	nd	nd	nd				39.0935	6.53003	0.276576	10.0685	0.396752	0.272861	0.0283661	nd	nd	nd				1.25041	0.21812	0.017122	0.35824	0.0133233	0.0172844	0.00156619							3.1985	3.34026	6.19069
b	TC3	Day34.TC3	34	Experimental	High Dose	SHIME3	Transverse	40.0618	6.59359	0.288513	10.3747	0.407861	0.28331	0.0291115	nd	nd	nd
c	TC3	Day34.TC3	34	Experimental	High Dose	SHIME3	Transverse	39.537	6.7093	0.284256	10.1562	0.400415	0.282362	0.0294203	nd	nd	nd
a	DC3	Day34.DC3	34	Experimental	High Dose	SHIME3	Descending	34.6655	7.72387	0.544518	12.4428	0.739864	0.497326	0.0801877	nd	nd	0.0156198				33.353	7.55725	0.534231	12.2404	0.729419	0.495827	0.080541	nd	nd	0.0166343				1.30942	0.159812	0.00967806	0.255602	0.0155153	0.00321542	0.00226545			0.00143461				3.92593	2.11468	1.81159
b	DC3	Day34.DC3	34	Experimental	High Dose	SHIME3	Descending	33.347	7.54264	0.532869	12.3252	0.736803	0.498019	0.0829624	nd	nd	nd
c	DC3	Day34.DC3	34	Experimental	High Dose	SHIME3	Descending	32.0466	7.40525	0.525306	11.9531	0.711591	0.492136	0.078473	nd	nd	0.0176487
a	AC1	Day36.AC1	36	Control	Recovery	SHIME1	Ascending	39.8508	13.1717	0.74736	7.46717	0.70393	0.526218	0.04709	nd	nd	nd				43.9751	14.6593	0.822758	8.12041	0.758747	0.560149	0.0534561	nd	nd	nd				3.67158	1.36932	0.0671951	0.572401	0.0475516	0.0300742	0.00555492							8.34921	9.34095	8.16706
b	AC1	Day36.AC1	36	Control	Recovery	SHIME1	Ascending	45.1873	14.9393	0.844597	8.3598	0.783423	0.570716	0.0573186	nd	nd	nd
c	AC1	Day36.AC1	36	Control	Recovery	SHIME1	Ascending	46.8874	15.867	0.876318	8.53424	0.788889	0.583514	0.0559597	nd	nd	nd
a	TC1	Day36.TC1	36	Control	Recovery	SHIME1	Transverse	46.5513	16.7005	1.07027	10.0715	0.985564	0.749013	0.251389	nd	nd	nd				44.2571	16.171	1.04991	9.88516	0.972839	0.73614	0.248347	nd	nd	nd				2.65283	0.656168	0.0415988	0.30536	0.0194556	0.0150193	0.00549339							5.99413	4.05768	3.96215
b	TC1	Day36.TC1	36	Control	Recovery	SHIME1	Transverse	41.3522	15.4369	1.00205	9.53276	0.950443	0.719639	0.242006	nd	nd	nd
c	TC1	Day36.TC1	36	Control	Recovery	SHIME1	Transverse	44.8679	16.3756	1.07741	10.0512	0.982511	0.739769	0.251647	nd	nd	nd
a	DC1	Day36.DC1	36	Control	Recovery	SHIME1	Descending	54.4596	20.305	1.38661	12.6769	1.22392	0.961094	0.434242	nd	nd	nd				53.9028	20.1798	1.38895	12.7749	1.24915	0.964697	0.447204	nd	nd	nd				0.482228	0.183781	0.00714379	0.0908316	0.0255143	0.00735068	0.0129437							0.894624	0.910722	0.51433
b	DC1	Day36.DC1	36	Control	Recovery	SHIME1	Descending	53.6219	20.2655	1.38327	12.7916	1.2486	0.959843	0.447241	nd	nd	nd
c	DC1	Day36.DC1	36	Control	Recovery	SHIME1	Descending	53.6269	19.9688	1.39697	12.8563	1.27494	0.973154	0.46013	nd	nd	nd
a	AC2	Day36.AC2	36	Experimental	Recovery	SHIME2	Ascending	21.5951	3.54496	nd	0.210077	nd	nd	nd	nd	nd	0.0197577				21.473	3.53472	nd	0.198383	nd	nd	nd	nd	nd	0.0222654				0.604022	0.0389537		0.0192619						0.0086729				2.81294	1.10203	#VALUE!
b	AC2	Day36.AC2	36	Experimental	Recovery	SHIME2	Ascending	22.0066	3.56753	nd	0.20892	nd	nd	nd	nd	nd	0.0319158
c	AC2	Day36.AC2	36	Experimental	Recovery	SHIME2	Ascending	20.8172	3.49167	nd	0.176151	nd	nd	nd	nd	nd	0.0151226
a	TC2	Day36.TC2	36	Experimental	Recovery	SHIME2	Transverse	29.4247	5.59807	0.120905	6.03273	0.266593	0.179359	0.0131332	nd	nd	nd				32.2905	6.12596	0.135325	6.42662	0.283823	0.193859	0.0158949	nd	nd	0.0137065				2.49211	0.459759	0.0125551	0.342067	0.0150126	0.0128153	0.00247867			0.0018172				7.71779	7.50508	9.27776
b	TC2	Day36.TC2	36	Experimental	Recovery	SHIME2	Transverse	33.4974	6.43865	0.143829	6.59816	0.294086	0.198551	0.0166251	nd	nd	0.0149915
c	TC2	Day36.TC2	36	Experimental	Recovery	SHIME2	Transverse	33.9493	6.34118	0.141242	6.64898	0.29079	0.203667	0.0179265	nd	nd	0.0124216
a	DC2	Day36.DC2	36	Experimental	Recovery	SHIME2	Descending	41.39	8.6346	0.386236	11.1625	0.59383	0.416258	0.0709322	nd	nd	0.0211375				39.139	8.35531	0.377559	10.9493	0.580527	0.409087	0.0718554	nd	nd	0.0211375				1.95134	0.24472	0.00808601	0.19317	0.0123208	0.00877283	0.003045							4.98566	2.92891	2.14166
b	DC2	Day36.DC2	36	Experimental	Recovery	SHIME2	Descending	38.1005	8.17847	0.370234	10.786	0.569509	0.399305	0.0693788	nd	nd	nd
c	DC2	Day36.DC2	36	Experimental	Recovery	SHIME2	Descending	37.9265	8.25286	0.376206	10.8994	0.578241	0.411699	0.0752552	nd	nd	nd
a	AC3	Day36.AC3	36	Experimental	Recovery	SHIME3	Ascending	17.5025	2.40387	nd	0.389292	nd	nd	nd	nd	nd	0.0209678				20.5276	2.70656	nd	0.438784	nd	nd	nd	nd	nd	0.0170405				2.69802	0.294771		0.0437452						0.00732179				13.1434	10.891	#VALUE!
b	AC3	Day36.AC3	36	Experimental	Recovery	SHIME3	Ascending	21.3952	2.7231	nd	0.45478	nd	nd	nd	nd	nd	0.00859298
c	AC3	Day36.AC3	36	Experimental	Recovery	SHIME3	Ascending	22.685	2.99272	nd	0.47228	nd	nd	nd	nd	nd	0.0215608
a	TC3	Day36.TC3	36	Experimental	Recovery	SHIME3	Transverse	31.226	5.31353	0.137644	7.16547	0.266047	0.186956	0.0171218	nd	nd	0.0181969				32.6695	5.65133	0.141314	7.5004	0.276936	0.188759	0.0172415	nd	nd	0.020807				2.61216	0.503526	0.0106143	0.45362	0.0117217	0.012153	0.00179576			0.00819916				7.9957	8.90987	7.51117
b	TC3	Day36.TC3	36	Experimental	Recovery	SHIME3	Transverse	31.0977	5.4104	0.133022	7.31909	0.275419	0.177609	0.0155086	nd	nd	0.0299935
c	TC3	Day36.TC3	36	Experimental	Recovery	SHIME3	Transverse	35.6849	6.23005	0.153276	8.01663	0.289343	0.201713	0.0190941	nd	nd	0.0142306
a	DC3	Day36.DC3	36	Experimental	Recovery	SHIME3	Descending	43.0641	8.71244	0.388319	12.8527	0.587927	0.394363	0.0525477	nd	nd	nd				43.3382	8.71256	0.39709	13.0857	0.604419	0.411291	0.05291	nd	nd	nd				0.765491	0.114805	0.00998609	0.359248	0.0171949	0.0149326	0.000562624							1.76632	1.3177	2.51482
b	DC3	Day36.DC3	36	Experimental	Recovery	SHIME3	Descending	42.7475	8.59782	0.394991	12.905	0.60309	0.41691	0.0535582	nd	nd	nd
c	DC3	Day36.DC3	36	Experimental	Recovery	SHIME3	Descending	44.203	8.82743	0.407958	13.4994	0.622239	0.422598	0.0526242	nd	nd	nd
a	AC1	Day41.AC1	41	Control	Recovery	SHIME1	Ascending	40.2946	13.3978	0.807931	8.83116	0.754294	0.558923	0.0834192	nd	nd	nd				40.8962	13.5988	0.821803	8.98107	0.772643	0.578133	0.0860909	nd	nd	nd				0.681785	0.288586	0.0197771	0.29345	0.0245483	0.0187889	0.0023868							1.66711	2.12214	2.40655
b	AC1	Day41.AC1	41	Control	Recovery	SHIME1	Ascending	40.7572	13.4692	0.813029	8.79286	0.763106	0.579005	0.0880125	nd	nd	nd
c	AC1	Day41.AC1	41	Control	Recovery	SHIME1	Ascending	41.6368	13.9295	0.844449	9.3192	0.800529	0.59647	0.0868411	nd	nd	nd
a	TC1	Day41.TC1	41	Control	Recovery	SHIME1	Transverse	45.6896	15.5926	0.980294	10.7648	0.914267	0.692628	0.274908	nd	nd	nd				46.3411	15.4901	0.982912	10.7925	0.906937	0.699486	0.269758	nd	nd	nd				0.570835	0.181906	0.0165291	0.105897	0.0162144	0.0156319	0.00532405							1.23181	1.17434	1.68165
b	TC1	Day41.TC1	41	Control	Recovery	SHIME1	Transverse	46.58	15.5976	1.00059	10.9094	0.918191	0.717374	0.270092	nd	nd	nd
c	TC1	Day41.TC1	41	Control	Recovery	SHIME1	Transverse	46.7537	15.2801	0.967848	10.7031	0.888352	0.688454	0.264275	nd	nd	nd
a	DC1	Day41.DC1	41	Control	Recovery	SHIME1	Descending	50.7574	16.6054	1.11122	11.8087	1.02297	0.777048	0.442909	nd	nd	nd				51.1983	17.0745	1.15333	12.1029	1.04915	0.800424	0.455893	nd	nd	nd				3.92148	1.32877	0.0828301	0.689579	0.052215	0.0385311	0.0150981							7.65939	7.78222	7.18185
b	DC1	Day41.DC1	41	Control	Recovery	SHIME1	Descending	55.3217	18.5742	1.24875	12.8907	1.10928	0.844897	0.472461	nd	nd	nd
c	DC1	Day41.DC1	41	Control	Recovery	SHIME1	Descending	47.516	16.0439	1.10001	11.6091	1.01521	0.779328	0.45231	nd	nd	nd
a	AC2	Day41.AC2	41	Experimental	Recovery	SHIME2	Ascending	25.6665	3.76743	0.0240941	1.038	0.071446	0.0275953	nd	nd	nd	0.0196102				25.9937	3.80485	0.0280198	1.05756	0.0720053	0.037799	nd	nd	nd	0.0202724				0.686456	0.14072	0.00382413	0.0306503	0.00291142	0.00954538				0.00261917				2.64086	3.69843	13.6479
b	AC2	Day41.AC2	41	Experimental	Recovery	SHIME2	Ascending	26.7826	3.9605	0.0317335	1.09288	0.0751558	0.0392916	nd	nd	nd	0.0180479
c	AC2	Day41.AC2	41	Experimental	Recovery	SHIME2	Ascending	25.5321	3.68662	0.0282319	1.0418	0.0694141	0.0465102	nd	nd	nd	0.0231591
a	TC2	Day41.TC2	41	Experimental	Recovery	SHIME2	Transverse	35.5208	5.92428	0.0886352	4.17947	0.216962	0.148739	nd	nd	nd	0.0160171				37.7425	6.3499	0.096907	4.43434	0.230805	0.155373	0.00525703	nd	nd	0.0159294				3.22158	0.541352	0.00933103	0.31943	0.015735	0.00932587	0.00107163			0.00446036				8.53569	8.52535	9.62886
b	TC2	Day41.TC2	41	Experimental	Recovery	SHIME2	Transverse	41.4373	6.95919	0.107022	4.79268	0.247918	0.166036	0.00449927	nd	nd	0.0114258
c	TC2	Day41.TC2	41	Experimental	Recovery	SHIME2	Transverse	36.2694	6.16624	0.0950636	4.33088	0.227534	0.151344	0.00601479	nd	nd	0.0203452
a	DC2	Day41.DC2	41	Experimental	Recovery	SHIME2	Descending	44.4698	8.96945	0.233772	6.96512	0.371483	0.266756	0.0352476	nd	nd	nd				45.2785	9.21178	0.240169	7.1861	0.381773	0.284863	0.0363129	nd	nd	0.0123619				1.10767	0.252807	0.00720625	0.225205	0.0120856	0.0169178	0.00107288							2.44635	2.74438	3.00049
b	DC2	Day41.DC2	41	Experimental	Recovery	SHIME2	Descending	46.541	9.4739	0.247977	7.41531	0.395082	0.287568	0.0373932	nd	nd	nd
c	DC2	Day41.DC2	41	Experimental	Recovery	SHIME2	Descending	44.8247	9.192	0.238759	7.17787	0.378754	0.300266	0.0362978	nd	nd	0.0123619
a	AC3	Day41.AC3	41	Experimental	Recovery	SHIME3	Ascending	21.0599	3.38437	0.0214382	1.30692	0.0879553	0.0388684	nd	nd	nd	0.0124904				21.6276	3.43311	0.0216521	1.33219	0.0878402	0.0418445	nd	nd	nd	0.0148516				0.548343	0.0706217	0.00249169	0.0462481	0.00188455	0.00262094				0.00230381				2.53538	2.05707	11.5078
b	AC3	Day41.AC3	41	Experimental	Recovery	SHIME3	Ascending	21.6688	3.40087	0.0192743	1.30407	0.0859008	0.0438084	nd	nd	nd	0.0170933
c	AC3	Day41.AC3	41	Experimental	Recovery	SHIME3	Ascending	22.1542	3.5141	0.0242439	1.38556	0.0896646	0.0428568	nd	nd	nd	0.0149711
a	TC3	Day41.TC3	41	Experimental	Recovery	SHIME3	Transverse	29.462	6.3602	0.0506671	4.64903	0.187449	0.133127	0.0215316	nd	nd	0.0202952				31.6618	6.81028	0.0607225	4.89206	0.199066	0.137276	0.0222029	nd	nd	0.0168017				2.0716	0.397618	0.00904162	0.211117	0.0100741	0.00863119	0.000700922			0.00430791				6.54291	5.8385	14.8901
b	TC3	Day41.TC3	41	Experimental	Recovery	SHIME3	Transverse	31.9479	6.95675	0.0633176	4.99704	0.204347	0.131503	0.0221472	nd	nd	0.0181216
c	TC3	Day41.TC3	41	Experimental	Recovery	SHIME3	Transverse	33.5754	7.11389	0.0681828	5.0301	0.2054	0.147198	0.0229301	nd	nd	0.0119882
a	DC3	Day41.DC3	41	Experimental	Recovery	SHIME3	Descending	47.602	10.8993	0.247955	8.39552	0.428041	0.286741	0.0600818	nd	nd	nd				47.0381	10.8157	0.243699	8.24736	0.419273	0.280846	0.0586605	nd	nd	nd				0.506078	0.0857403	0.00372342	0.13313	0.00795901	0.00535174	0.00138431							1.07589	0.792741	1.52788
b	DC3	Day41.DC3	41	Experimental	Recovery	SHIME3	Descending	46.6233	10.7279	0.242099	8.20876	0.417272	0.276293	0.0573164	nd	nd	nd
c	DC3	Day41.DC3	41	Experimental	Recovery	SHIME3	Descending	46.889	10.8198	0.241043	8.13778	0.412505	0.279503	0.0585833	nd	nd	nd
a	AC1	Day45.AC1	45	Control	Recovery	SHIME1	Ascending	39.5555	15.8114	0.872156	7.9831	0.805795	0.620501	0.103811	nd	nd	nd				38.0397	14.8829	0.820784	7.652	0.780327	0.605937	0.101559	nd	nd	0.0374831				1.31304	0.805301	0.0455902	0.29882	0.0239117	0.0183831	0.00247285							3.45175	5.41091	5.55446
b	AC1	Day45.AC1	45	Control	Recovery	SHIME1	Ascending	37.2532	14.3743	0.785139	7.40233	0.758358	0.585281	0.0989131	nd	nd	nd
c	AC1	Day45.AC1	45	Control	Recovery	SHIME1	Ascending	37.3104	14.4631	0.805057	7.57058	0.776826	0.61203	0.101954	nd	nd	0.0374831
a	TC1	Day45.TC1	45	Control	Recovery	SHIME1	Transverse	48.2227	18.0149	1.12402	11.6017	1.01358	0.785301	0.29175	nd	nd	nd				43.8469	16.4208	1.02035	10.7484	0.945071	0.729627	0.279027	nd	nd	nd				4.39397	1.66891	0.107823	0.928193	0.073189	0.0541658	0.0154813							10.0212	10.1634	10.5672
b	TC1	Day45.TC1	45	Control	Recovery	SHIME1	Transverse	39.435	14.686	0.908806	9.76011	0.867963	0.677107	0.261791	nd	nd	nd
c	TC1	Day45.TC1	45	Control	Recovery	SHIME1	Transverse	43.8831	16.5614	1.02823	10.8834	0.953668	0.726473	0.283541	nd	nd	nd
a	DC1	Day45.DC1	45	Control	Recovery	SHIME1	Descending	51.0967	18.3575	1.21508	12.8646	1.10021	0.831423	0.425702	nd	nd	nd				49.5847	17.8527	1.18684	12.6084	1.07698	0.823851	0.422244	nd	nd	nd				2.83915	1.04341	0.0735244	0.611927	0.0446663	0.0437588	0.0119201							5.72586	5.84453	6.19499
b	DC1	Day45.DC1	45	Control	Recovery	SHIME1	Descending	46.3095	16.6529	1.10338	11.91	1.02548	0.7768	0.408978	nd	nd	nd
c	DC1	Day45.DC1	45	Control	Recovery	SHIME1	Descending	51.3478	18.5478	1.24205	13.0506	1.10524	0.86333	0.432053	nd	nd	nd
a	AC2	Day45.AC2	45	Experimental	Recovery	SHIME2	Ascending	27.441	9.63672	0.721068	7.01913	0.818949	0.513533	0.0113009	nd	nd	nd				27.9186	9.82479	0.738911	7.15615	0.842307	0.530258	0.0118736	nd	nd	0.0152233				0.480534	0.175641	0.0163791	0.16417	0.0228148	0.0164478	0.000762119							1.7212	1.78773	2.21666
b	AC2	Day45.AC2	45	Experimental	Recovery	SHIME2	Ascending	27.9128	9.85308	0.742401	7.11121	0.843434	0.530827	0.0115812	nd	nd	0.0152233
c	AC2	Day45.AC2	45	Experimental	Recovery	SHIME2	Ascending	28.402	9.98456	0.753264	7.33811	0.864537	0.546414	0.0127386	nd	nd	nd
a	TC2	Day45.TC2	45	Experimental	Recovery	SHIME2	Transverse	36.3816	10.8105	0.712228	9.72428	0.881395	0.535167	0.0326075	nd	nd	nd				36.4417	10.9208	0.716844	9.76383	0.897683	0.548471	0.031877	nd	nd	nd				0.590383	0.159603	0.0180735	0.0962423	0.0180393	0.0136297	0.000850614							1.62007	1.46146	2.52126
b	TC2	Day45.TC2	45	Experimental	Recovery	SHIME2	Transverse	35.8837	10.848	0.701527	9.69366	0.894582	0.547841	0.0309431	nd	nd	nd
c	TC2	Day45.TC2	45	Experimental	Recovery	SHIME2	Transverse	37.0599	11.1038	0.736778	9.87354	0.917071	0.562404	0.0320804	nd	nd	nd
a	DC2	Day45.DC2	45	Experimental	Recovery	SHIME2	Descending	41.7464	11.2558	0.720059	11.3075	0.913548	0.574302	0.0545816	nd	nd	nd				42.6418	11.4718	0.730436	11.4475	0.917679	0.579362	0.063114	0.022984	nd	0.0208342				3.78244	0.863516	0.0691887	0.602219	0.0527445	0.0411383	0.017304			0.00972247				8.87026	7.52731	9.47225
b	DC2	Day45.DC2	45	Experimental	Recovery	SHIME2	Descending	46.7916	12.4228	0.804227	12.1074	0.972367	0.622796	0.0830271	0.022984	nd	0.027709
c	DC2	Day45.DC2	45	Experimental	Recovery	SHIME2	Descending	39.3874	10.7368	0.667021	10.9276	0.867121	0.540987	0.0517333	nd	nd	0.0139594
a	AC3	Day45.AC3	45	Experimental	Recovery	SHIME3	Ascending	24.348	6.76967	0.656935	5.84522	0.783596	0.475038	nd	nd	nd	0.0153661				25.3024	7.14718	0.701318	6.14419	0.828068	0.511252	0.00155327	nd	nd	0.0182287				0.83124	0.342194	0.0398479	0.286894	0.0418934	0.0318122	0.00052557			0.00624776				3.28522	4.78782	5.68186
b	AC3	Day45.AC3	45	Experimental	Recovery	SHIME3	Ascending	25.8681	7.23489	0.712996	6.17011	0.833819	0.524025	0.00118163	nd	nd	0.0253948
c	AC3	Day45.AC3	45	Experimental	Recovery	SHIME3	Ascending	25.6912	7.43698	0.734021	6.41725	0.866788	0.534692	0.0019249	nd	nd	0.013925
a	TC3	Day45.TC3	45	Experimental	Recovery	SHIME3	Transverse	31.5355	10.116	0.957747	9.02053	0.983389	0.681042	0.0250911	nd	nd	0.0139601				33.5481	10.775	1.03356	9.52855	1.03339	0.710647	0.0316895	nd	nd	0.0139601				3.15462	0.759065	0.080218	0.514853	0.0448811	0.0271814	0.0078217							9.40328	7.04469	7.7613
b	TC3	Day45.TC3	45	Experimental	Recovery	SHIME3	Transverse	37.1838	11.6049	1.11756	10.05	1.07019	0.734478	0.0403296	nd	nd	nd
c	TC3	Day45.TC3	45	Experimental	Recovery	SHIME3	Transverse	31.9251	10.6041	1.02539	9.51514	1.04659	0.71642	0.029648	nd	nd	nd
a	DC3	Day45.DC3	45	Experimental	Recovery	SHIME3	Descending	34.3838	10.6074	0.984457	10.2474	1.09604	0.733713	0.043582	nd	nd	nd				36.434	11.2881	1.04734	10.7814	1.14602	0.767682	0.0467017	nd	nd	0.0120232				2.63275	0.8161	0.0781645	0.630678	0.0615443	0.0430275	0.00273974							7.22608	7.22975	7.46312
b	DC3	Day45.DC3	45	Experimental	Recovery	SHIME3	Descending	35.515	11.0641	1.02272	10.6197	1.12726	0.753265	0.0478067	nd	nd	0.0120232
c	DC3	Day45.DC3	45	Experimental	Recovery	SHIME3	Descending	39.403	12.1928	1.13485	11.4772	1.21476	0.816066	0.0487163	nd	nd	nd
a	AC1	Day49.AC1	49	Control	Recovery	SHIME1	Ascending	38.7534	17.5506	0.861466	6.7489	0.808112	0.626739	0.125947	nd	nd	nd				39.3779	17.9978	0.868359	6.75821	0.813808	0.634245	0.124753	nd	nd	nd				0.55673	0.390564	0.010842	0.0777257	0.00997122	0.00870948	0.00401313							1.41381	2.17006	1.24856
b	AC1	Day49.AC1	49	Control	Recovery	SHIME1	Ascending	39.5579	18.2718	0.880857	6.84017	0.825322	0.632203	0.128033	nd	nd	nd
c	AC1	Day49.AC1	49	Control	Recovery	SHIME1	Ascending	39.8224	18.1711	0.862755	6.68555	0.807991	0.643795	0.120278	nd	nd	nd
a	TC1	Day49.TC1	49	Control	Recovery	SHIME1	Transverse	52.669	20.9279	1.14875	9.3657	0.990297	0.795736	0.394091	nd	nd	nd				53.4635	21.436	1.17084	9.54049	1.01056	0.791103	0.399091	nd	nd	nd				0.715818	0.444387	0.0193728	0.154201	0.0182839	0.0137174	0.00457466							1.33889	2.07309	1.65461
b	TC1	Day49.TC1	49	Control	Recovery	SHIME1	Transverse	54.058	21.628	1.17884	9.59846	1.02583	0.77567	0.403066	nd	nd	nd
c	TC1	Day49.TC1	49	Control	Recovery	SHIME1	Transverse	53.6635	21.7521	1.18493	9.6573	1.01554	0.801905	0.400117	nd	nd	nd
a	DC1	Day49.DC1	49	Control	Recovery	SHIME1	Descending	52.76	20.5559	1.22515	10.4083	1.07073	0.836571	0.483362	nd	nd	nd				54.9555	21.5941	1.28962	10.8899	1.12488	0.87288	0.511548	nd	nd	nd				1.93568	0.91288	0.0569285	0.424919	0.048098	0.0338087	0.0250761							3.52226	4.22745	4.41435
b	DC1	Day49.DC1	49	Control	Recovery	SHIME1	Descending	56.4163	22.2711	1.33294	11.2121	1.16265	0.903455	0.531382	nd	nd	nd
c	DC1	Day49.DC1	49	Control	Recovery	SHIME1	Descending	55.6901	21.9554	1.31079	11.0492	1.14125	0.878613	0.519901	nd	nd	nd
a	AC2	Day49.AC2	49	Experimental	Recovery	SHIME2	Ascending	34.5273	21.6187	1.10391	11.1639	1.06597	0.789887	0.0671632	nd	nd	nd				34.7145	21.8696	1.10534	11.2188	1.07001	0.777612	0.0692482	nd	nd	nd				0.353016	0.335055	0.0167579	0.0909617	0.0137791	0.0174361	0.00184145							1.01691	1.53206	1.51608
b	AC2	Day49.AC2	49	Experimental	Recovery	SHIME2	Ascending	35.1217	22.2501	1.12277	11.3238	1.08536	0.757654	0.0706521	nd	nd	nd
c	AC2	Day49.AC2	49	Experimental	Recovery	SHIME2	Ascending	34.4945	21.74	1.08935	11.1687	1.05871	0.785296	0.0699292	nd	nd	nd
a	TC2	Day49.TC2	49	Experimental	Recovery	SHIME2	Transverse	35.2626	19.4168	1.21786	10.5397	1.13114	0.860345	0.171527	nd	nd	nd				35.8833	19.8564	1.25193	10.8085	1.1591	0.885251	0.177448	nd	nd	nd				0.686946	0.400206	0.029656	0.233556	0.0277088	0.0259758	0.00517614							1.91439	2.0155	2.36883
b	TC2	Day49.TC2	49	Experimental	Recovery	SHIME2	Transverse	35.7659	19.953	1.27196	10.9239	1.18655	0.912178	0.181117	nd	nd	nd
c	TC2	Day49.TC2	49	Experimental	Recovery	SHIME2	Transverse	36.6214	20.1995	1.26596	10.9619	1.15962	0.883231	0.1797	nd	nd	nd
a	DC2	Day49.DC2	49	Experimental	Recovery	SHIME2	Descending	36.2701	17.8945	1.24805	10.7781	1.20526	0.925825	0.385411	nd	nd	nd				34.9948	17.1782	1.20125	10.3724	1.16163	0.875316	0.374222	nd	nd	nd				1.39113	0.702465	0.0481566	0.368855	0.0437002	0.0440014	0.00969533							3.97525	4.08928	4.00887
b	DC2	Day49.DC2	49	Experimental	Recovery	SHIME2	Descending	35.2031	17.1497	1.20387	10.2821	1.16177	0.854831	0.368289	nd	nd	nd
c	DC2	Day49.DC2	49	Experimental	Recovery	SHIME2	Descending	33.5113	16.4904	1.15184	10.0571	1.11786	0.845292	0.368967	nd	nd	nd
a	AC3	Day49.AC3	49	Experimental	Recovery	SHIME3	Ascending	31.0719	15.2219	0.941479	9.60937	0.993896	0.703868	0.0369876	nd	nd	nd				30.3977	15.1368	0.932502	9.62346	0.996294	0.694657	0.0371458	nd	nd	nd				0.658146	0.077355	0.00925374	0.0304911	0.0113226	0.0235646	0.00172527							2.16511	0.51104	0.992357
b	AC3	Day49.AC3	49	Experimental	Recovery	SHIME3	Ascending	30.3644	15.1177	0.922994	9.60257	0.986363	0.667879	0.0355051	nd	nd	nd
c	AC3	Day49.AC3	49	Experimental	Recovery	SHIME3	Ascending	29.7569	15.0707	0.933033	9.65845	1.00862	0.712226	0.0389448	nd	nd	nd
a	TC3	Day49.TC3	49	Experimental	Recovery	SHIME3	Transverse	43.2559	19.6455	1.2874	10.6788	1.15853	0.836446	0.158215	nd	nd	nd				43.0482	19.4039	1.27466	10.5475	1.14792	0.823475	0.155109	nd	nd	nd				0.614361	0.22263	0.0129041	0.113834	0.0105576	0.012929	0.00271209							1.42715	1.14735	1.01236
b	TC3	Day49.TC3	49	Experimental	Recovery	SHIME3	Transverse	42.3568	19.207	1.26159	10.4868	1.13741	0.823391	0.153209	nd	nd	nd
c	TC3	Day49.TC3	49	Experimental	Recovery	SHIME3	Transverse	43.5317	19.3592	1.275	10.4768	1.14782	0.810589	0.153902	nd	nd	nd
a	DC3	Day49.DC3	49	Experimental	Recovery	SHIME3	Descending	41.5925	17.6207	1.31499	10.8477	1.22414	0.883727	0.383114	nd	nd	nd				40.9089	17.5593	1.31582	10.9214	1.23295	0.8984	0.383414	nd	nd	nd				1.43801	0.414074	0.0230061	0.174219	0.0228318	0.0233469	0.00460225							3.51516	2.35815	1.74843
b	DC3	Day49.DC3	49	Experimental	Recovery	SHIME3	Descending	41.8776	17.9392	1.33923	11.1203	1.25887	0.925322	0.388159	nd	nd	nd
c	DC3	Day49.DC3	49	Experimental	Recovery	SHIME3	Descending	39.2566	17.1179	1.29324	10.7961	1.21583	0.886151	0.378969	nd	nd	nd
[truncated: 14 more columns]
