# Supplementary material for: Triclosan has a robust, yet reversible impact on human gut microbial composition in vitro
Source: PLoS One. 2020 Jun 25;15(6):e0234046. doi: 10.1371/journal.pone.0234046 (PMC7316517; doi:10.1371/journal.pone.0234046)
Supplement: S5 Table — (XLSX) [file pone.0234046.s012.xlsx]

## Sheet: Sheet1
Compound	RT	PJ/DM #1	PJ/DM #2	PJ/DM #3	Average mg/mL	St. Dev.
GCA(m/z 464.2)	4.08	1.01634	1.14649	1.18536	1.11606	0.0885243
CA(m/z 407.2)	5.78	1.226	1.2944	1.25939	1.25993	0.0342024
DC(m/z 391.2)	7.45	0.28052	0.311055	0.302643	0.298072	0.0157723
LC(m/z 375.2)	8.74	0	0	0	0	0
IS(Cholanic Acid)	13.2	0.412	0.412	0.412	0.412	0
Compound	RT	D28.Ac1.1	D28.Ac1.2	D28.Ac1.3	Average mg/mL	St. Dev.		Compound	RT	D28.Ac2.1	D28.Ac2.2	D28.Ac2.3	Average mg/mL	St. Dev.		Compound	RT	D28.Ac3.1	D28.Ac3.2	D28.Ac3.3	Average mg/mL	St. Dev.
m/z 464.3(GCA)	4.05	0	0	0	0	0		m/z 464.3(GCA)	4.05	0	0	0	0	0		m/z 464.3(GCA)	4.05	0	0	0	0	0
m/z 391.3 (UDC)	4.78	0	0	0	0	0		m/z 391.3 (UDC)	4.78	0.0399752	0.0348417	0.0421934	0.0390034	0.00377096		m/z 391.3 (UDC)	4.78	0	0	0	0	0
m/z 391.3 (UK #1)	5.15	0	0	0	0	0		m/z 391.3 (UK #1)	5.15	0	0	0	0	0		m/z 391.3 (UK #1)	5.15	0	0	0	0	0
m/z 391.3 (HDC)	5.42	0.0424697	0.0378324	0.0379269	0.0394096	0.00265052		m/z 391.3 (HDC)	5.42	0	0	0	0	0		m/z 391.3 (HDC)	5.42	0	0	0	0	0
m/z 391.3 (UK #2)	5.68	0	0	0	0	0		m/z 391.3 (UK #2)	5.68	0	0	0	0	0		m/z 391.3 (UK #2)	5.68	0	0	0	0	0
m/z 391.2 (CDC)	7.24	0	0	0	0	0		m/z 391.2 (CDC)	7.24	0.0473092	0.0399309	0.0482087	0.0451496	0.00454184		m/z 391.2 (CDC)	7.24	0.036917	0.0400731	0.0393181	0.0387694	0.00164803
m/z 391.3 (DC)	7.45	0.358259	0.343246	0.340861	0.347455	0.00943191		m/z 391.3 (DC)	7.45	0.11109	0.0960271	0.115432	0.107516	0.0101841		m/z 391.3 (DC)	7.45	0.0925381	0.104277	0.100663	0.0991593	0.00601219
m/z 407.3 (CA)	5.75	0	0	0	0	0		m/z 407.3 (CA)	5.75	1.11311	1.06872	1.16164	1.11449	0.0464746		m/z 407.3 (CA)	5.75	1.12808	1.09978	1.12367	1.11718	0.0152278
m/z 375.3 (LC)	8.72	0	0	0	0	0		m/z 375.3 (LC)	8.72	0	0	0	0	0		m/z 375.3 (LC)	8.72	0	0	0	0	0
IS(Cholanic Acid)	13.17	0.412	0.412	0.412	0.412	0		IS(Cholanic Acid)	13.17	0.412	0.412	0.412	0.412	0		IS(Cholanic Acid)	13.17	0.412	0.412	0.412	0.412	0
Compound	RT	D28.Tc1.1	D28.Tc1.2	D28.Tc1.3	Average mg/mL	St. Dev.		Compound	RT	D28.Tc2.1	D28.Tc2.2	D28.Tc2.3	Average mg/mL	St. Dev.		Compound	RT	D28.Tc3.1	D28.Tc3.2	D28.Tc3.3	Average mg/mL	St. Dev.
m/z 464.3(GCA)	4.05	0	0	0	0	0		m/z 464.3(GCA)	4.05	0	0	0	0	0		m/z 464.3(GCA)	4.05	0	0	0	0	0
m/z 391.3 (UDC)	4.78	0	0	0	0	0		m/z 391.3 (UDC)	4.78	0	0	0	0	0		m/z 391.3 (UDC)	4.78	0	0	0	0	0
m/z 391.3 (UK #1)	5.15	0	0	0	0	0		m/z 391.3 (UK #1)	5.15	0	0	0	0	0		m/z 391.3 (UK #1)	5.15	0	0	0	0	0
m/z 391.3 (HDC)	5.42	0.0379363	0.0421758	0.0396265	0.0399129	0.00213421		m/z 391.3 (HDC)	5.42	0	0	0	0	0		m/z 391.3 (HDC)	5.42	0	0.0298824	0	0.00996081	0.0172526
m/z 391.3 (UK #2)	5.68	0.0438093	0.0485264	0.0452787	0.0458715	0.00241376		m/z 391.3 (UK #2)	5.68	0.0491361	0.0481311	0.0503963	0.0492212	0.00113499		m/z 391.3 (UK #2)	5.68	0	0	0	0	0
m/z 391.2 (CDC)	7.24	0	0	0	0	0		m/z 391.2 (CDC)	7.24	0	0	0	0	0		m/z 391.2 (CDC)	7.24	0	0	0	0	0
m/z 391.3 (DC)	7.45	0	0.482834	0.462863	0.315232	0.273182		m/z 391.3 (DC)	7.45	0.499202	0.483377	0.487294	0.489958	0.0082419		m/z 391.3 (DC)	7.45	0.30859	0.328888	0.301332	0.312937	0.0142825
m/z 407.3 (CA)	5.75	0	0	0	0	0		m/z 407.3 (CA)	5.75	0	0	0	0	0		m/z 407.3 (CA)	5.75	0	0	0	0	0
m/z 375.3 (LC)	8.72	0	0	0	0	0		m/z 375.3 (LC)	8.72	0	0	0	0	0		m/z 375.3 (LC)	8.72	0	0	0	0	0
IS(Cholanic Acid)	13.17	0.412	0.412	0.412	0.412	0		IS(Cholanic Acid)	13.17	0.412	0.412	0.412	0.412	0		IS(Cholanic Acid)	13.17	0.412	0.412	0.412	0.412	0
Compound	RT	D28.Dc1.1	D28.Dc1.2	D28.Dc1.3	Average mg/mL	St. Dev.		Compound	RT	D28.Dc2.1	D28.Dc2.2	D28.Dc2.3	Average mg/mL	St. Dev.		Compound	RT	D28.Dc3.1	D28.Dc3.2	D28.Dc3.3	Average mg/mL	St. Dev.
m/z 464.3(GCA)	4.05	0	0	0	0	0		m/z 464.3(GCA)	4.05	0	0	0	0	0		m/z 464.3(GCA)	4.05	0	0	0	0	0
m/z 391.3 (UDC)	4.78	0	0	0	0	0		m/z 391.3 (UDC)	4.78	0	0	0	0	0		m/z 391.3 (UDC)	4.78	0	0	0	0	0
m/z 391.3 (UK #1)	5.15	0	0	0	0	0		m/z 391.3 (UK #1)	5.15	0	0	0	0	0		m/z 391.3 (UK #1)	5.15	0	0	0	0	0
m/z 391.3 (HDC)	5.42	0.0413758	0.0489117	0.042788	0.0443585	0.00400593		m/z 391.3 (HDC)	5.42	0.0309462	0	0.0291916	0.0200459	0.0173824		m/z 391.3 (HDC)	5.42	0.0415765	0.039457	0.0327185	0.0379174	0.00462535
m/z 391.3 (UK #2)	5.68	0.0558214	0.062008	0.0535554	0.0571283	0.00437521		m/z 391.3 (UK #2)	5.68	0.0765017	0.0737122	0.0744239	0.0748793	0.00144945		m/z 391.3 (UK #2)	5.68	0.054116	0.0497801	0.0439159	0.0492707	0.00511914
m/z 391.2 (CDC)	7.24	0	0	0	0	0		m/z 391.2 (CDC)	7.24	0	0	0	0	0		m/z 391.2 (CDC)	7.24	0	0	0	0	0
m/z 391.3 (DC)	7.45	0.498322	0.548688	0.509294	0.518768	0.0264857		m/z 391.3 (DC)	7.45	0.553496	0.548482	0.532224	0.544734	0.0111203		m/z 391.3 (DC)	7.45	0.514825	0.480838	0.452927	0.482863	0.0309983
m/z 407.3 (CA)	5.75	0.0401612	0.0482059	0.0409192	0.0430954	0.00444199		m/z 407.3 (CA)	5.75	0	0	0	0	0		m/z 407.3 (CA)	5.75	0.0448145	0.0380532	0.0361623	0.0396767	0.00454881
m/z 375.3 (LC)	8.72	0	0	0	0	0		m/z 375.3 (LC)	8.72	0	0	0	0	0		m/z 375.3 (LC)	8.72	0	0	0	0	0
IS(Cholanic Acid)	13.17	0.412	0.412	0.412	0.412	0		IS(Cholanic Acid)	13.17	0.412	0.412	0.412	0.412	0		IS(Cholanic Acid)	13.17	0.412	0.412	0.412	0.412	0
Compound	RT	D34.Ac1.1	D34.Ac1.2	D34.Ac1.3	Average mg/mL	St. Dev.		Compound	RT	D34.Ac2.1	D34.Ac2.2	D34.Ac2.3	Average mg/mL	St. Dev.		Compound	RT	D34.Ac3.1	D34.Ac3.2	D34.Ac3.3	Average mg/mL	St. Dev.
m/z 464.3(GCA)	4.05	0	0	0	0	0		m/z 464.3(GCA)	4.05	0.0942559	0.109435	0.105879	0.10319	0.0079388		m/z 464.3(GCA)	4.05	0	0	0	0	0
m/z 391.3 (UDC)	4.78	0	0	0	0	0		m/z 391.3 (UDC)	4.78	0	0	0	0	0		m/z 391.3 (UDC)	4.78	0	0	0	0	0
m/z 391.3 (UK #1)	5.15	0	0	0	0	0		m/z 391.3 (UK #1)	5.15	0	0	0	0	0		m/z 391.3 (UK #1)	5.15	0	0	0	0	0
m/z 391.3 (HDC)	5.42	0	0	0	0	0		m/z 391.3 (HDC)	5.42	0	0	0	0	0		m/z 391.3 (HDC)	5.42	0	0	0	0	0
m/z 391.3 (UK #2)	5.68	0	0	0	0	0		m/z 391.3 (UK #2)	5.68	0	0	0	0	0		m/z 391.3 (UK #2)	5.68	0	0	0	0	0
m/z 391.2 (CDC)	7.24	0	0	0	0	0		m/z 391.2 (CDC)	7.24	0.0542055	0.0654765	0.062494	0.0607253	0.00583994		m/z 391.2 (CDC)	7.24	0.0529592	0.04674	0.0495629	0.049754	0.00311399
m/z 391.3 (DC)	7.45	0.202268	0.210231	0.215596	0.209365	0.00670628		m/z 391.3 (DC)	7.45	0.130555	0.154545	0.149938	0.145013	0.0127312		m/z 391.3 (DC)	7.45	0.119527	0.109325	0.112646	0.113833	0.00520356
m/z 407.3 (CA)	5.75	0	0	0	0	0		m/z 407.3 (CA)	5.75	1.05191	1.15839	1.16331	1.12454	0.0629417		m/z 407.3 (CA)	5.75	1.16796	1.10887	1.09926	1.12536	0.0372027
m/z 375.3 (LC)	8.72	0	0	0	0	0		m/z 375.3 (LC)	8.72	0	0	0	0	0		m/z 375.3 (LC)	8.72	0	0	0	0	0
IS(Cholanic Acid)	13.17	0.412	0.412	0.412	0.412	0		IS(Cholanic Acid)	13.17	0.412	0.412	0.412	0.412	0		IS(Cholanic Acid)	13.17	0.412	0.412	0.412	0.412	0
Compound	RT	D34.Tc1.1	D34.Tc1.2	D34.Tc1.3	Average mg/mL	St. Dev.		Compound	RT	D34.Tc2.1	D34.Tc2.2	D34.Tc2.3	Average mg/mL	St. Dev.		Compound	RT	D34.Tc3.1	D34.Tc3.2	D34.Tc3.3	Average mg/mL	St. Dev.
m/z 464.3(GCA)	4.05	0	0	0	0	0		m/z 464.3(GCA)	4.05	0	0	0	0	0		m/z 464.3(GCA)	4.05	0	0	0	0	0
m/z 391.3 (UDC)	4.78	0	0	0	0	0		m/z 391.3 (UDC)	4.78	0	0	0	0	0		m/z 391.3 (UDC)	4.78	0	0	0	0	0
m/z 391.3 (UK #1)	5.15	0	0	0	0	0		m/z 391.3 (UK #1)	5.15	0	0	0	0	0		m/z 391.3 (UK #1)	5.15	0	0	0	0	0
m/z 391.3 (HDC)	5.42	0	0.0341765	0.030675	0.0216172	0.0188027		m/z 391.3 (HDC)	5.42	0	0	0	0	0		m/z 391.3 (HDC)	5.42	0	0	0	0	0
m/z 391.3 (UK #2)	5.68	0	0.0417513	0.0297302	0.0238272	0.0214925		m/z 391.3 (UK #2)	5.68	0	0	0	0	0		m/z 391.3 (UK #2)	5.68	0	0	0	0	0
m/z 391.2 (CDC)	7.24	0	0	0	0	0		m/z 391.2 (CDC)	7.24	0.0822147	0.0879074	0.0793884	0.0831702	0.00433914		m/z 391.2 (CDC)	7.24	0.0790022	0.0787419	0.0789728	0.0789056	0.000142579
m/z 391.3 (DC)	7.45	0.382412	0.498801	0.380175	0.420463	0.0678521		m/z 391.3 (DC)	7.45	0.357831	0.380905	0.351316	0.363351	0.0155479		m/z 391.3 (DC)	7.45	0.307986	0.304602	0.309769	0.307452	0.00262456
m/z 407.3 (CA)	5.75	0	0.0308666	0.0277042	0.0195236	0.0169817		m/z 407.3 (CA)	5.75	1.05404	1.08454	1.05908	1.06589	0.0163498		m/z 407.3 (CA)	5.75	1.06527	1.07945	1.06254	1.06909	0.00907981
m/z 375.3 (LC)	8.72	0	0	0	0	0		m/z 375.3 (LC)	8.72	0	0	0	0	0		m/z 375.3 (LC)	8.72	0	0	0	0	0
IS(Cholanic Acid)	13.17	0.412	0.412	0.412	0.412	0		IS(Cholanic Acid)	13.17	0.412	0.412	0.412	0.412	0		IS(Cholanic Acid)	13.17	0.412	0.412	0.412	0.412	0
Compound	RT	D34.Dc1.1	D34.Dc1.2	D34.Dc1.3	Average mg/mL	St. Dev.		Compound	RT	D34.Dc2.1	D34.Dc2.2	D34.Dc2.3	Average mg/mL	St. Dev.		Compound	RT	D34.Dc3.1	D34.Dc3.2	D34.Dc3.3	Average mg/mL	St. Dev.
m/z 464.3(GCA)	4.05	0	0	0	0	0		m/z 464.3(GCA)	4.05	0	0	0	0	0		m/z 464.3(GCA)	4.05	0	0	0	0	0
m/z 391.3 (UDC)	4.78	0	0	0	0	0		m/z 391.3 (UDC)	4.78	0	0	0	0	0		m/z 391.3 (UDC)	4.78	0	0	0	0	0
m/z 391.3 (UK #1)	5.15	0	0	0	0	0		m/z 391.3 (UK #1)	5.15	0	0	0	0	0		m/z 391.3 (UK #1)	5.15	0	0	0	0	0
m/z 391.3 (HDC)	5.42	0.0452399	0.0447849	0.0515914	0.0472054	0.00380521		m/z 391.3 (HDC)	5.42	0	0	0	0	0		m/z 391.3 (HDC)	5.42	0	0	0	0	0
m/z 391.3 (UK #2)	5.68	0.0448992	0.0438605	0.0524231	0.0470609	0.00467274		m/z 391.3 (UK #2)	5.68	0.0306089	0.0313589	0.0342555	0.0320745	0.00192575		m/z 391.3 (UK #2)	5.68	0	0.0451563	0.0415748	0.0289104	0.0251011
m/z 391.2 (CDC)	7.24	0	0	0	0	0		m/z 391.2 (CDC)	7.24	0.0558536	0.0623743	0.0611529	0.0597936	0.00346633		m/z 391.2 (CDC)	7.24	0.0550689	0.0593533	0.0574233	0.0572819	0.0021457
m/z 391.3 (DC)	7.45	0.589339	0.56124	0.598235	0.582938	0.0193105		m/z 391.3 (DC)	7.45	0.483906	0.504197	0.515998	0.501367	0.0162322		m/z 391.3 (DC)	7.45	0.448857	0.470421	0.44494	0.454739	0.013721
m/z 407.3 (CA)	5.75	0.0378504	0.0400061	0.0468289	0.0415618	0.00468706		m/z 407.3 (CA)	5.75	0.958192	0.986724	1.05149	0.998802	0.0478079		m/z 407.3 (CA)	5.75	0.977052	1.03018	0.908726	0.971987	0.0608872
m/z 375.3 (LC)	8.72	0	0.0296102	0.0311969	0.020269	0.0175714		m/z 375.3 (LC)	8.72	0	0	0	0	0		m/z 375.3 (LC)	8.72	0	0	0	0	0
IS(Cholanic Acid)	13.17	0.412	0.412	0.412	0.412	0		IS(Cholanic Acid)	13.17	0.412	0.412	0.412	0.412	0		IS(Cholanic Acid)	13.17	0.412	0.412	0.412	0.412	0
Compound	RT	D49.Ac1.1	D49.Ac1.2	D49.Ac1.3	Average mg/mL	St. Dev.		Compound	RT	D49.Ac2.1	D49.Ac2.2	D49.Ac2.3	Average mg/mL	St. Dev.		Compound	RT	D49.Ac3.1	D49.Ac3.2	D49.Ac3.3	Average mg/mL	St. Dev.
m/z 464.3(GCA)	4.05	0	0	0	0	0		m/z 464.3(GCA)	4.05	0		0	0	0		m/z 464.3(GCA)	4.05	0	0	0	0	0
m/z 391.3 (UDC)	4.78	0	0	0	0	0		m/z 391.3 (UDC)	4.78	0.0754368		0.0767002	0.0760685	0.000893315		m/z 391.3 (UDC)	4.78	0	0	0	0	0
m/z 391.3 (UK #1)	5.15	0	0	0	0	0		m/z 391.3 (UK #1)	5.15	0		0	0	0		m/z 391.3 (UK #1)	5.15	0	0	0	0	0
m/z 391.3 (HDC)	5.42	0.0507039	0.0528483	0.0566107	0.0533876	0.00299012		m/z 391.3 (HDC)	5.42	0		0	0	0		m/z 391.3 (HDC)	5.42	0	0	0	0	0
m/z 391.3 (UK #2)	5.68	0.19916	0.0915865	0.0982612	0.129669	0.0602733		m/z 391.3 (UK #2)	5.68	0		0	0	0		m/z 391.3 (UK #2)	5.68	0	0	0	0	0
m/z 391.2 (CDC)	7.24	0	0	0	0	0		m/z 391.2 (CDC)	7.24	0.0693007		0.0709914	0.070146	0.00119548		m/z 391.2 (CDC)	7.24	0.0482591	0.0484351	0.0549622	0.0505521	0.00382024
m/z 391.3 (DC)	7.45	0.966724	0.454101	0.480128	0.633651	0.288743		m/z 391.3 (DC)	7.45	0.251335		0.267193	0.259264	0.0112138		m/z 391.3 (DC)	7.45	0.198614	0.195944	0.223095	0.205884	0.0149642
m/z 407.3 (CA)	5.75	0.239482	0.165736	0.174743	0.19332	0.0402302		m/z 407.3 (CA)	5.75	1.08147		1.2678	1.17463	0.131753		m/z 407.3 (CA)	5.75	1.21126	1.23245	1.31477	1.25283	0.0546821
m/z 375.3 (LC)	8.72	0	0	0	0	0		m/z 375.3 (LC)	8.72	0		0	0	0		m/z 375.3 (LC)	8.72	0	0	0	0	0
IS(Cholanic Acid)	13.17	0.412	0.412	0.412	0.412	0		IS(Cholanic Acid)	13.17	0.412		0.412	0.412	0		IS(Cholanic Acid)	13.17	0.412	0.412	0.412	0.412	0
Compound	RT	D49.Tc1.1	D49.Tc1.2	D49.Tc1.3	Average mg/mL	St. Dev.		Compound	RT	D49.Tc2.1	D49.Tc2.2	D49.Tc2.3	Average mg/mL	St. Dev.		Compound	RT	D49.Tc3.1	D49.Tc3.2	D49.Tc3.3	Average mg/mL	St. Dev.
m/z 464.3(GCA)	4.05	0	0	0	0	0		m/z 464.3(GCA)	4.05	0	0	0	0	0		m/z 464.3(GCA)	4.05	0	0	0	0	0
m/z 391.3 (UDC)	4.78	0	0	0	0	0		m/z 391.3 (UDC)	4.78	0	0	0	0	0		m/z 391.3 (UDC)	4.78	0	0	0	0	0
m/z 391.3 (UK #1)	5.15	0	0	0	0	0		m/z 391.3 (UK #1)	5.15	0	0	0	0	0		m/z 391.3 (UK #1)	5.15	0	0	0	0	0
m/z 391.3 (HDC)	5.42	0.144578	0.149076	0.0466635	0.113439	0.057873		m/z 391.3 (HDC)	5.42	0.0355964	0.0309234	0.0313891	0.0326363	0.00257408		m/z 391.3 (HDC)	5.42	0.0374619	0.037272	0.051502	0.0420786	0.00816142
m/z 391.3 (UK #2)	5.68	0.181563	0.181043	0.0585132	0.140373	0.0708934		m/z 391.3 (UK #2)	5.68	0.0916567	0.0798417	0.0818045	0.0844343	0.00633127		m/z 391.3 (UK #2)	5.68	0.193334	0.187447	0.24887	0.209884	0.0338911
m/z 391.2 (CDC)	7.24	0	0	0	0	0		m/z 391.2 (CDC)	7.24	0	0	0	0	0		m/z 391.2 (CDC)	7.24	0	0	0	0	0
m/z 391.3 (DC)	7.45	0.786535	0.731668	0.394142	0.637448	0.212488		m/z 391.3 (DC)	7.45	0.791421	0.746771	0.746415	0.761536	0.0258818		m/z 391.3 (DC)	7.45	0.922559	0.9022	1.03294	0.952567	0.0703467
m/z 407.3 (CA)	5.75	0.108222	0.112076	0.0358605	0.0853861	0.0429338		m/z 407.3 (CA)	5.75	0.323057	0.28327	0.289945	0.298757	0.0213074		m/z 407.3 (CA)	5.75	0.456646	0.450629	0.548448	0.485241	0.0548213
m/z 375.3 (LC)	8.72	0	0	0	0	0		m/z 375.3 (LC)	8.72	0	0	0	0	0		m/z 375.3 (LC)	8.72	0	0	0	0	0
IS(Cholanic Acid)	13.17	0.412	0.412	0.412	0.412	0		IS(Cholanic Acid)	13.17	0.412	0.412	0.412	0.412	0		IS(Cholanic Acid)	13.17	0.412	0.412	0.412	0.412	0
Compound	RT	D49.Dc1.1	D49.Dc1.2	D49.Dc1.3	Average mg/mL	St. Dev.		Compound	RT	D49.Dc2.1	D49.Dc2.2	D49.Dc2.3	Average mg/mL	St. Dev.		Compound	RT	D49.Dc3.1	D49.Dc3.2	D49.Dc3.3	Average mg/mL	St. Dev.
m/z 464.3(GCA)	4.05	0	0	0	0	0		m/z 464.3(GCA)	4.05	0	0	0	0	0		m/z 464.3(GCA)	4.05	0	0	0	0	0
m/z 391.3 (UDC)	4.78	0	0	0	0	0		m/z 391.3 (UDC)	4.78	0	0	0	0	0		m/z 391.3 (UDC)	4.78	0	0	0	0	0
m/z 391.3 (UK #1)	5.15	0	0	0	0	0		m/z 391.3 (UK #1)	5.15	0	0	0	0	0		m/z 391.3 (UK #1)	5.15	0	0	0	0	0
m/z 391.3 (HDC)	5.42	0.203517	0.166138	0.182121	0.183925	0.0187549		m/z 391.3 (HDC)	5.42	0.0465893	0.0538336	0.0585354	0.0529861	0.00601794		m/z 391.3 (HDC)	5.42	0.057488	0.0447083	0.0507039	0.0509667	0.00639395
m/z 391.3 (UK #2)	5.68	0.227774	0.191151	0.205999	0.208308	0.0184203		m/z 391.3 (UK #2)	5.68	0.0886067	0.0976808	0.113666	0.0999845	0.0126875		m/z 391.3 (UK #2)	5.68	0.214679	0.172975	0.19916	0.195605	0.0210781
m/z 391.2 (CDC)	7.24	0	0	0	0	0		m/z 391.2 (CDC)	7.24	0	0	0	0	0		m/z 391.2 (CDC)	7.24	0	0	0	0	0
m/z 391.3 (DC)	7.45	0.783681	0.743555	0.775018	0.767418	0.0211152		m/z 391.3 (DC)	7.45	0.730129	0.77737	0.831953	0.779817	0.0509559		m/z 391.3 (DC)	7.45	1.01408	0.888398	0.966724	0.956399	0.0634721
m/z 407.3 (CA)	5.75	0.0835939	0.0704227	0.0768556	0.0769574	0.00658618		m/z 407.3 (CA)	5.75	0.177874	0.206215	0.232099	0.205396	0.0271222		m/z 407.3 (CA)	5.75	0.256812	0.213814	0.239482	0.236703	0.0216333
m/z 375.3 (LC)	8.72	0.0281045	0.0289269	0.0296698	0.0289004	0.000782995		m/z 375.3 (LC)	8.72	0	0	0	0	0		m/z 375.3 (LC)	8.72	0	0	0	0	0
IS(Cholanic Acid)	13.17	0.412	0.412	0.412	0.412	0		IS(Cholanic Acid)	13.17	0.412	0.412	0.412	0.412	0		IS(Cholanic Acid)	13.17	0.412	0.412	0.412	0.412	0
